# Supplementary material for: Mining folded proteomes in the era of accurate structure prediction
Source: PLoS Comput Biol. 2022 Mar 25;18(3):e1009930. doi: 10.1371/journal.pcbi.1009930 (PMC8986115; doi:10.1371/journal.pcbi.1009930)
Supplement: S1 Table — (XLSX) [file pcbi.1009930.s002.xlsx]

## Sheet: MACPF_CDC_GSDM
#	UniqueID	AlphaFold Model	Uniprot	Organism	Z	rmsd	lali	nres	%id	Description
1	l0vh	foldomeDB/mouse/AF-P10820-F1-model_v1.pdb.gz	P10820	mouse	45.6	0.3	310	554	100	PERFORIN-1;
2	hj2b	foldomeDB/rat/AF-P35763-F1-model_v1.pdb.gz	P35763	rat	42.7	0.5	310	554	86	PERFORIN-1;		Blue entries are previously unknown (i.e. newly identified) MACPF/GSDM like proteins.
3	a2jy	foldomeDB/human/AF-P14222-F1-model_v1.pdb.gz	P14222	human	41.2	1.1	310	555	68	PERFORIN-1;
4	vut9	foldomeDB/zebrafish/AF-E7FA66-F1-model_v1.pdb.gz	E7FA66	zebrafish	34.4	1.8	303	580	37	PERFORIN 1.1;
5	cz0q	foldomeDB/zebrafish/AF-I3IS28-F1-model_v1.pdb.gz	I3IS28	zebrafish	33.9	1.8	299	574	39	PERFORIN 1.7;
6	qd9i	foldomeDB/zebrafish/AF-F1R8E0-F1-model_v1.pdb.gz	F1R8E0	zebrafish	33.1	2.1	303	555	38	PERFORIN 1.3;
7	t0nc	foldomeDB/zebrafish/AF-F8W236-F1-model_v1.pdb.gz	F8W236	zebrafish	33	1.8	299	574	40	PERFORIN 1.2;
8	hh3i	foldomeDB/zebrafish/AF-A0A0R4IHJ2-F1-model_v1.pdb.gz	A0A0R4IHJ2	zebrafish	31.7	2.3	289	517	34	PERFORIN 1.5;
9	m6ll	foldomeDB/zebrafish/AF-A0A2R8RIA8-F1-model_v1.pdb.gz	A0A2R8RIA8	zebrafish	31	2.2	288	516	33	PERFORIN 1.6;
10	vvg6	foldomeDB/zebrafish/AF-E7F996-F1-model_v1.pdb.gz	E7F996	zebrafish	29.5	1.8	305	588	32	PERFORIN 1.9;
11	j9db	foldomeDB/falciparum/AF-Q9U0J9-F1-model_v1.pdb.gz	Q9U0J9	falciparum	22.5	2.7	273	842	16	PERFORIN-LIKE PROTEIN 1;
12	djn2	foldomeDB/falciparum/AF-Q8I2S3-F1-model_v1.pdb.gz	Q8I2S3	falciparum	21.8	2.9	270	821	20	PERFORIN-LIKE PROTEIN 3;
13	bi3k	foldomeDB/falciparum/AF-Q8I5P0-F1-model_v1.pdb.gz	Q8I5P0	falciparum	21.7	2.9	271	1073	17	PERFORIN-LIKE PROTEIN 2;
14	z7lm	foldomeDB/zebrafish/AF-A9C3Q1-F1-model_v1.pdb.gz	A9C3Q1	zebrafish	21.4	3	267	713	15	MACROPHAGE-EXPRESSED GENE 1 PROTEIN;
15	e4er	foldomeDB/mouse/AF-E9Q6D8-F1-model_v1.pdb.gz	E9Q6D8	mouse	21.3	2.9	272	934	21	COMPLEMENT COMPONENT C6;
16	e0na	foldomeDB/rat/AF-A0A0G2JUC0-F1-model_v1.pdb.gz	A0A0G2JUC0	rat	20.8	3.3	271	736	18	MACROPHAGE-EXPRESSED GENE 1 PROTEIN;
17	ap6q	foldomeDB/zebrafish/AF-A8HAJ8-F1-model_v1.pdb.gz	A8HAJ8	zebrafish	20.7	3.8	279	562	18	COMPLEMENT COMPONENT 8 SUBUNIT BETA;
18	whd9	foldomeDB/zebrafish/AF-B0R063-F1-model_v1.pdb.gz	B0R063	zebrafish	20.7	3.4	266	666	17	MACROPHAGE-EXPRESSED GENE 1 PROTEIN;
19	ku6w	foldomeDB/mouse/AF-Q5RKV8-F1-model_v1.pdb.gz	Q5RKV8	mouse	20.4	3.3	271	702	18	MACROPHAGE-EXPRESSED GENE 1 PROTEIN;
20	y7lf	foldomeDB/zebrafish/AF-B0R0K7-F1-model_v1.pdb.gz	B0R0K7	zebrafish	20.3	3.5	262	718	16	MACROPHAGE-EXPRESSED GENE 1 PROTEIN;
21	qcn6	foldomeDB/human/AF-P07358-F1-model_v1.pdb.gz	P07358	human	20.1	3.6	269	591	17	COMPLEMENT COMPONENT C8 BETA CHAIN;
22	bqi7	foldomeDB/human/AF-Q2M385-F1-model_v1.pdb.gz	Q2M385	human	20.1	3.5	265	716	18	MACROPHAGE-EXPRESSED GENE 1 PROTEIN;
23	u8fx	foldomeDB/mouse/AF-A1L314-F1-model_v1.pdb.gz	A1L314	mouse	19.8	3.8	265	713	18	MACROPHAGE-EXPRESSED GENE 1 PROTEIN;
24	rto9	foldomeDB/zebrafish/AF-E9QB99-F1-model_v1.pdb.gz	E9QB99	zebrafish	19.8	3	262	907	19	COMPLEMENT COMPONENT 6;
25	u7ah	foldomeDB/human/AF-P13671-F1-model_v1.pdb.gz	P13671	human	19.7	2.8	276	934	21	COMPLEMENT COMPONENT C6;
26	z5nj	foldomeDB/zebrafish/AF-F1Q6F3-F1-model_v1.pdb.gz	F1Q6F3	zebrafish	19.1	3.4	268	592	19	COMPLEMENT COMPONENT 8, ALPHA POLYPEPTIDE;
27	oy8i	foldomeDB/falciparum/AF-Q8IB29-F1-model_v1.pdb.gz	Q8IB29	falciparum	18.8	3.2	246	654	16	PERFORIN-LIKE PROTEIN 4;
28	k3vd	foldomeDB/rat/AF-Q811M5-F1-model_v1.pdb.gz	Q811M5	rat	18.7	2.9	273	934	22	COMPLEMENT COMPONENT C6;
29	le8l	foldomeDB/rat/AF-Q62930-F1-model_v1.pdb.gz	Q62930	rat	18.5	3.6	267	554	17	COMPLEMENT COMPONENT C9;
30	rzx5	foldomeDB/human/AF-P02748-F1-model_v1.pdb.gz	P02748	human	18.3	4	270	559	19	COMPLEMENT COMPONENT C9;
31	j4fy	foldomeDB/zebrafish/AF-F1QF24-F1-model_v1.pdb.gz	F1QF24	zebrafish	18.3	2.9	248	833	20	COMPLEMENT COMPONENT 7B;
32	ky5g	foldomeDB/mouse/AF-P06683-F1-model_v1.pdb.gz	P06683	mouse	18.1	3.9	263	548	17	COMPLEMENT COMPONENT C9;
33	kbx1	foldomeDB/human/AF-P10643-F1-model_v1.pdb.gz	P10643	human	17.6	2.9	250	843	19	COMPLEMENT COMPONENT C7;
34	dyh4	foldomeDB/mouse/AF-D3YXF5-F1-model_v1.pdb.gz	D3YXF5	mouse	17.5	3	248	845	22	COMPLEMENT COMPONENT 7;
35	e2is	foldomeDB/human/AF-P07357-F1-model_v1.pdb.gz	P07357	human	17.5	4.5	266	584	17	COMPLEMENT COMPONENT C8 ALPHA CHAIN;
36	vgl0	foldomeDB/falciparum/AF-A0A5K1K8C6-F1-model_v1.pdb.gz	A0A5K1K8C6	falciparum	17.3	3.9	250	676	14	PERFORIN-LIKE PROTEIN 5;
37	bx2t	foldomeDB/mouse/AF-Q8K182-F1-model_v1.pdb.gz	Q8K182	mouse	17	4	270	587	21	COMPLEMENT COMPONENT C8 ALPHA CHAIN;
38	qy5a	foldomeDB/zebrafish/AF-B8A565-F1-model_v1.pdb.gz	B8A565	zebrafish	16.8	3.5	266	673	15	COMPLEMENT COMPONENT C9;
39	z7ei	foldomeDB/rat/AF-A0A0G2K7X7-F1-model_v1.pdb.gz	A0A0G2K7X7	rat	16.8	3.1	252	846	19	COMPLEMENT C7;
40	xdm8	foldomeDB/rat/AF-P55314-F1-model_v1.pdb.gz	P55314	rat	16.6	3.7	266	589	17	COMPLEMENT COMPONENT C8 BETA CHAIN;
41	y6gy	foldomeDB/rice/AF-Q94J22-F1-model_v1.pdb.gz	Q94J22	rice	16.6	4.2	245	553	16	OS01G0748900 PROTEIN;
42	rl7d	foldomeDB/soybean/AF-I1KS38-F1-model_v1.pdb.gz	I1KS38	soybean	16.5	4.3	250	608	17	MACPF DOMAIN-CONTAINING PROTEIN;
43	wx7p	foldomeDB/mouse/AF-Q8BH35-F1-model_v1.pdb.gz	Q8BH35	mouse	16.5	3.7	269	589	17	COMPLEMENT COMPONENT C8 BETA CHAIN;
44	za3q	foldomeDB/rice/AF-Q6K741-F1-model_v1.pdb.gz	Q6K741	rice	16.5	4.2	247	634	16	OS02G0475300 PROTEIN;
45	a4jh	foldomeDB/soybean/AF-A0A0R0IEC2-F1-model_v1.pdb.gz	A0A0R0IEC2	soybean	16.4	4	234	532	15	MACPF DOMAIN-CONTAINING PROTEIN;
46	n6dy	foldomeDB/soybean/AF-I1K3P4-F1-model_v1.pdb.gz	I1K3P4	soybean	16.4	4.3	253	609	16	MACPF DOMAIN-CONTAINING PROTEIN;
47	ozy3	foldomeDB/soybean/AF-I1K541-F1-model_v1.pdb.gz	I1K541	soybean	16.2	4.3	238	573	16	MACPF DOMAIN-CONTAINING PROTEIN;
48	b5ge	foldomeDB/maize/AF-K7TWM4-F1-model_v1.pdb.gz	K7TWM4	maize	16.2	4.2	248	612	17	MAC/PERFORIN DOMAIN CONTAINING PROTEIN;
49	uj6g	foldomeDB/soybean/AF-I1J7P0-F1-model_v1.pdb.gz	I1J7P0	soybean	16.2	4.1	237	581	19	MACPF DOMAIN-CONTAINING PROTEIN;
50	wp7y	foldomeDB/soybean/AF-I1KQD2-F1-model_v1.pdb.gz	I1KQD2	soybean	16.1	4.3	244	591	18	MACPF DOMAIN-CONTAINING PROTEIN;
51	uh4g	foldomeDB/maize/AF-C0PFJ5-F1-model_v1.pdb.gz	C0PFJ5	maize	16.1	4.3	251	613	17	MACPF DOMAIN-CONTAINING PROTEIN;
52	mo7x	foldomeDB/maize/AF-C0PJM0-F1-model_v1.pdb.gz	C0PJM0	maize	16	4.1	237	582	16	MACPF DOMAIN-CONTAINING PROTEIN;
53	ymo7	foldomeDB/soybean/AF-K7MTU6-F1-model_v1.pdb.gz	K7MTU6	soybean	16	4	238	573	18	MACPF DOMAIN-CONTAINING PROTEIN;
54	liy6	foldomeDB/maize/AF-C0PEL1-F1-model_v1.pdb.gz	C0PEL1	maize	16	4.4	246	558	15	MACPF DOMAIN-CONTAINING PROTEIN CAD1;
55	b5rf	foldomeDB/rice/AF-Q6I604-F1-model_v1.pdb.gz	Q6I604	rice	15.9	4.3	236	628	19	OS05G0557400 PROTEIN;
56	fhm7	foldomeDB/arabidopsis/AF-Q9C7N2-F1-model_v1.pdb.gz	Q9C7N2	arabidopsis	15.9	4.2	234	561	21	MACPF DOMAIN-CONTAINING PROTEIN CAD1;
57	w1zx	foldomeDB/soybean/AF-I1KLN5-F1-model_v1.pdb.gz	I1KLN5	soybean	15.8	4.2	236	611	19	MACPF DOMAIN-CONTAINING PROTEIN;
58	elj6	foldomeDB/rat/AF-Q9WV57-F1-model_v1.pdb.gz	Q9WV57	rat	15.8	3.6	265	714	18	MACROPHAGE-EXPRESSED GENE 1 PROTEIN;
59	if4t	foldomeDB/maize/AF-A0A1D6NQZ0-F1-model_v1.pdb.gz	A0A1D6NQZ0	maize	15.8	4.2	244	647	16	MACPF DOMAIN-CONTAINING PROTEIN;
60	xle2	foldomeDB/soybean/AF-K7LVC3-F1-model_v1.pdb.gz	K7LVC3	soybean	15.8	4.1	237	605	19	MACPF DOMAIN-CONTAINING PROTEIN;
61	k9af	foldomeDB/soybean/AF-I1KNZ2-F1-model_v1.pdb.gz	I1KNZ2	soybean	15.8	4.4	241	597	19	MACPF DOMAIN-CONTAINING PROTEIN;
62	do8l	foldomeDB/arabidopsis/AF-Q8L612-F1-model_v1.pdb.gz	Q8L612	arabidopsis	15.7	4.3	245	627	17	MACPF DOMAIN-CONTAINING PROTEIN AT1G14780;
63	fl6y	foldomeDB/rice/AF-Q5JN47-F1-model_v1.pdb.gz	Q5JN47	rice	15.7	4.2	235	608	17	OS01G0958700 PROTEIN;
64	zh5x	foldomeDB/soybean/AF-I1M079-F1-model_v1.pdb.gz	I1M079	soybean	15.6	4.3	236	611	19	MACPF DOMAIN-CONTAINING PROTEIN;
65	v9sg	foldomeDB/soybean/AF-K7KRA2-F1-model_v1.pdb.gz	K7KRA2	soybean	15.6	4.2	232	572	17	MACPF DOMAIN-CONTAINING PROTEIN;
66	mzt5	foldomeDB/rice/AF-A0A0P0WVA3-F1-model_v1.pdb.gz	A0A0P0WVA3	rice	15.6	4.4	247	632	15	OS06G0251100 PROTEIN;
67	nno7	foldomeDB/maize/AF-A0A1D6MC49-F1-model_v1.pdb.gz	A0A1D6MC49	maize	15.6	4.3	236	630	19	MACPF DOMAIN-CONTAINING PROTEIN NSL1;
68	jww4	foldomeDB/soybean/AF-K7KRH8-F1-model_v1.pdb.gz	K7KRH8	soybean	15.6	4.3	246	591	17	MACPF DOMAIN-CONTAINING PROTEIN;
69	avb2	foldomeDB/rice/AF-Q6Z745-F1-model_v1.pdb.gz	Q6Z745	rice	15.5	4.3	244	620	17	OS02G0736300 PROTEIN;
70	om2o	foldomeDB/soybean/AF-I1MJV0-F1-model_v1.pdb.gz	I1MJV0	soybean	15.3	4.1	233	604	18	MACPF DOMAIN-CONTAINING PROTEIN;
71	sdd7	foldomeDB/arabidopsis/AF-Q9STW5-F1-model_v1.pdb.gz	Q9STW5	arabidopsis	14.8	4.1	236	606	19	MACPF DOMAIN-CONTAINING PROTEIN AT4G24290;
72	a9jn	foldomeDB/maize/AF-B4FA40-F1-model_v1.pdb.gz	B4FA40	maize	14.5	4.2	245	610	17	MACPF DOMAIN-CONTAINING PROTEIN;
73	kv1j	foldomeDB/rice/AF-Q7XID1-F1-model_v1.pdb.gz	Q7XID1	rice	14.4	4.3	240	608	16	OS07G0166100 PROTEIN;
74	p8cr	foldomeDB/rat/AF-D3ZWD6-F1-model_v1.pdb.gz	D3ZWD6	rat	14.2	4.7	258	587	19	COMPLEMENT C8 ALPHA CHAIN;
75	im9m	foldomeDB/soybean/AF-I1M1M7-F1-model_v1.pdb.gz	I1M1M7	soybean	13.6	4.2	245	559	18	MACPF DOMAIN-CONTAINING PROTEIN;
76	csg1	foldomeDB/maize/AF-A0A1D6NC66-F1-model_v1.pdb.gz	A0A1D6NC66	maize	13.3	4.4	246	578	15	MACPF DOMAIN-CONTAINING PROTEIN CAD1;
77	z5ln	foldomeDB/soybean/AF-I1MEX4-F1-model_v1.pdb.gz	I1MEX4	soybean	13	4.1	242	559	19	MACPF DOMAIN-CONTAINING PROTEIN;
78	qnq6	foldomeDB/soybean/AF-I1LN51-F1-model_v1.pdb.gz	I1LN51	soybean	12.9	4.1	245	605	17	MACPF DOMAIN-CONTAINING PROTEIN;
79	c1hr	foldomeDB/soybean/AF-K7KCN7-F1-model_v1.pdb.gz	K7KCN7	soybean	12.6	4.1	234	581	20	MACPF DOMAIN-CONTAINING PROTEIN;
80	fxo6	foldomeDB/soybean/AF-I1MYD0-F1-model_v1.pdb.gz	I1MYD0	soybean	12.6	4.4	250	613	16	MACPF DOMAIN-CONTAINING PROTEIN;
81	yi7l	foldomeDB/human/AF-Q7Z2Y8-F1-model_v1.pdb.gz	Q7Z2Y8	human	12.3	4.5	227	2422	12	INTERFERON-INDUCED VERY LARGE GTPASE 1;
82	ek7n	foldomeDB/arabidopsis/AF-Q9SGN6-F1-model_v1.pdb.gz	Q9SGN6	arabidopsis	12.1	4.2	233	612	16	MACPF DOMAIN-CONTAINING PROTEIN NSL1;
83	kfi3	foldomeDB/soybean/AF-I1K540-F1-model_v1.pdb.gz	I1K540	soybean	12.1	4.5	237	596	19	MACPF DOMAIN-CONTAINING PROTEIN;
84	g1gm	foldomeDB/maize/AF-A0A1D6HJL9-F1-model_v1.pdb.gz	A0A1D6HJL9	maize	11.9	4.3	244	620	16	MACPF DOMAIN-CONTAINING PROTEIN;
85	rub3	foldomeDB/rat/AF-A0A0G2JTA4-F1-model_v1.pdb.gz	A0A0G2JTA4	rat	11.7	4.7	223	2417	13	GTPASE, VERY LARGE INTERFERON-INDUCIBLE 1;
86	mdv9	foldomeDB/mouse/AF-Q80Z10-F1-model_v1.pdb.gz	Q80Z10	mouse	11.2	4.3	193	1352	16	ASTROTACTIN-2;
87	p4wd	foldomeDB/drosophila/AF-P40689-F1-model_v1.pdb.gz	P40689	drosophila	11.2	4.5	209	353	10	TORSO-LIKE PROTEIN;
88	zhr8	foldomeDB/zebrafish/AF-F1Q5X4-F1-model_v1.pdb.gz	F1Q5X4	zebrafish	11	4.2	186	1305	16	ASTROTACTIN 1;
89	q6yt	foldomeDB/mouse/AF-Q61137-F1-model_v1.pdb.gz	Q61137	mouse	10.7	4.5	191	1302	14	ASTROTACTIN-1;
90	w5pg	foldomeDB/human/AF-O75129-F1-model_v1.pdb.gz	O75129	human	10.6	4.2	192	1339	16	ASTROTACTIN-2;
91	vmf8	foldomeDB/rat/AF-A0A0G2JYU3-F1-model_v1.pdb.gz	A0A0G2JYU3	rat	9.6	4.3	194	1354	16	ASTROTACTIN 2;
92	t3bc	foldomeDB/human/AF-O14525-F1-model_v1.pdb.gz	O14525	human	9.6	3.9	186	1302	14	ASTROTACTIN-1;
93	jtw3	foldomeDB/dictyostelium/AF-Q54I05-F1-model_v1.pdb.gz	Q54I05	dictyostelium	9.1	3.9	174	340	18	MACPF DOMAIN-CONTAINING PROTEIN;
94	cip5	foldomeDB/zebrafish/AF-X1WHJ5-F1-model_v1.pdb.gz	X1WHJ5	zebrafish	9	3.6	212	802	18	BONE MORPHOGENETIC PROTEIN/RETINOIC ACID-INDUCIBL
95	v6dn	foldomeDB/dictyostelium/AF-Q54UD6-F1-model_v1.pdb.gz	Q54UD6	dictyostelium	9	4.7	215	982	11	LECTIN_LEGB DOMAIN-CONTAINING PROTEIN;
96	zol9	foldomeDB/dictyostelium/AF-Q54UX5-F1-model_v1.pdb.gz	Q54UX5	dictyostelium	8.9	4.9	208	476	11	UNCHARACTERIZED PROTEIN;
97	thc5	foldomeDB/zebrafish/AF-F1R5H7-F1-model_v1.pdb.gz	F1R5H7	zebrafish	8.9	4.4	204	754	10	SI:DKEY-95H12.1;
98	s1mn	foldomeDB/dictyostelium/AF-Q54V69-F1-model_v1.pdb.gz	Q54V69	dictyostelium	8.9	4.2	202	965	11	UNCHARACTERIZED PROTEIN;
99	y1rg	foldomeDB/zebrafish/AF-A0A0R4IGE1-F1-model_v1.pdb.gz	A0A0R4IGE1	zebrafish	8.7	4.5	203	766	10	SI:CH211-207B24.4;
100	qh8b	foldomeDB/zebrafish/AF-A0A1L1QZS8-F1-model_v1.pdb.gz	A0A1L1QZS8	zebrafish	8.6	4.7	212	626	12	FIBRONECTIN TYPE-III DOMAIN-CONTAINING PROTEIN;
101	o1ko	foldomeDB/zebrafish/AF-A0A0R4IQF0-F1-model_v1.pdb.gz	A0A0R4IQF0	zebrafish	8.5	4.7	208	569	9	ZGC:153921;
102	xfd7	foldomeDB/zebrafish/AF-A0A2R8Q938-F1-model_v1.pdb.gz	A0A2R8Q938	zebrafish	8.3	4.6	210	592	12	SI:CH1073-464P5.5;
103	sh5x	foldomeDB/zebrafish/AF-A0A2R8Q9V1-F1-model_v1.pdb.gz	A0A2R8Q9V1	zebrafish	8.2	4.5	195	627	13	SI:DKEY-79I2.4;
104	kba8	foldomeDB/human/AF-O60477-F1-model_v1.pdb.gz	O60477	human	8	2.7	176	761	19	BMP/RETINOIC ACID-INDUCIBLE NEURAL-SPECIFIC PROTE
105	dmp0	foldomeDB/zebrafish/AF-A0A2R8Q5E5-F1-model_v1.pdb.gz	A0A2R8Q5E5	zebrafish	8	4.6	203	955	12	UNCHARACTERIZED PROTEIN;
106	idx2	foldomeDB/zebrafish/AF-A0A2R8QCC6-F1-model_v1.pdb.gz	A0A2R8QCC6	zebrafish	8	4.4	188	611	10	FIBRONECTIN TYPE-III DOMAIN-CONTAINING PROTEIN;
107	n1nr	foldomeDB/mouse/AF-Q920P3-F1-model_v1.pdb.gz	Q920P3	mouse	8	3.4	178	760	17	BMP/RETINOIC ACID-INDUCIBLE NEURAL-SPECIFIC PROTE
108	lr8p	foldomeDB/zebrafish/AF-E7FFP8-F1-model_v1.pdb.gz	E7FFP8	zebrafish	7.9	3.1	178	759	18	BONE MORPHOGENETIC PROTEIN/RETINOIC ACID-INDUCIBL
109	ohp9	foldomeDB/mouse/AF-Q80SU7-F1-model_v1.pdb.gz	Q80SU7	mouse	7.9	4.2	208	2427	13	INTERFERON-INDUCED VERY LARGE GTPASE 1;
110	x1al	foldomeDB/rat/AF-Q8K1M8-F1-model_v1.pdb.gz	Q8K1M8	rat	7.8	3.2	178	783	21	BMP/RETINOIC ACID-INDUCIBLE NEURAL-SPECIFIC PROTE
111	j2ip	foldomeDB/dictyostelium/AF-Q54QA1-F1-model_v1.pdb.gz	Q54QA1	dictyostelium	7.5	4.8	196	1199	8	UNCHARACTERIZED PROTEIN;
112	v3hw	foldomeDB/zebrafish/AF-F1R5R5-F1-model_v1.pdb.gz	F1R5R5	zebrafish	7.2	4.6	199	564	13	ZGC:172253;
113	slc1	foldomeDB/dictyostelium/AF-Q54UZ3-F1-model_v1.pdb.gz	Q54UZ3	dictyostelium	6.6	3.8	138	170	14	UNCHARACTERIZED PROTEIN;
114	ey7t	foldomeDB/tcruzi/AF-Q4D7W6-F1-model_v1.pdb.gz	Q4D7W6	tcruzi	5.7	4.8	165	1416	8	UNCHARACTERIZED PROTEIN;
115	ezi6	foldomeDB/rat/AF-Q8K1M7-F1-model_v1.pdb.gz	Q8K1M7	rat	5.5	8	117	766	25	BMP/RETINOIC ACID-INDUCIBLE NEURAL-SPECIFIC PROTE
116	vu7y	foldomeDB/rat/AF-Q925T8-F1-model_v1.pdb.gz	Q925T8	rat	5	3.3	178	760	18	BMP/RETINOIC ACID-INDUCIBLE NEURAL-SPECIFIC PROTE
117	uf8x	foldomeDB/human/AF-Q76B58-F1-model_v1.pdb.gz	Q76B58	human	4.8	6.6	113	766	24	BMP/RETINOIC ACID-INDUCIBLE NEURAL-SPECIFIC PROTE
118	g1vk	foldomeDB/mouse/AF-Q6DFY8-F1-model_v1.pdb.gz	Q6DFY8	mouse	4.2	6.3	118	783	27	BMP/RETINOIC ACID-INDUCIBLE NEURAL-SPECIFIC PROTE
119	oja9	foldomeDB/tcruzi/AF-Q4DVD6-F1-model_v1.pdb.gz	Q4DVD6	tcruzi	4.2	5.5	168	1418	7	UNCHARACTERIZED PROTEIN;
120	se8e	foldomeDB/zebrafish/AF-F1QYG6-F1-model_v1.pdb.gz	F1QYG6	zebrafish	4.1	4.3	110	776	26	BONE MORPHOGENETIC PROTEIN/RETINOIC ACID-INDUCIBL
121	m4qs	foldomeDB/mouse/AF-Q499E0-F1-model_v1.pdb.gz	Q499E0	mouse	3.9	4.8	93	766	31	BMP/RETINOIC ACID-INDUCIBLE NEURAL-SPECIFIC PROTE
122	wk6v	foldomeDB/rat/AF-D3ZSE6-F1-model_v1.pdb.gz	D3ZSE6	rat	3.7	4.4	130	351	7	PEJVAKIN;
123	oem1	foldomeDB/zebrafish/AF-Q6J2R6-F1-model_v1.pdb.gz	Q6J2R6	zebrafish	3.5	4.8	124	472	6	DEAFNESS, AUTOSOMAL DOMINANT 5;
124	ty8j	foldomeDB/zebrafish/AF-F1Q6C6-F1-model_v1.pdb.gz	F1Q6C6	zebrafish	3.1	8.3	114	766	10	BONE MORPHOGENETIC PROTEIN/RETINOIC ACID-INDUCIBL
125	ib8n	foldomeDB/human/AF-Q9BYG8-F1-model_v1.pdb.gz	Q9BYG8	human	2.9	9.9	118	508	6	GASDERMIN-C;
126	egj2	foldomeDB/rat/AF-A0A096MJ11-F1-model_v1.pdb.gz	A0A096MJ11	rat	2.9	5.3	111	488	6	GASDERMIN D;
127	i3cn	foldomeDB/human/AF-Q8TAX9-F1-model_v1.pdb.gz	Q8TAX9	human	2.8	5.2	119	411	10	GASDERMIN-B;
128	m3uu	foldomeDB/human/AF-Q9C0B6-F1-model_v1.pdb.gz	Q9C0B6	human	2.8	8.3	138	783	21	BMP/RETINOIC ACID-INDUCIBLE NEURAL-SPECIFIC PROTE
129	y5fp	foldomeDB/mouse/AF-Q9EST1-F1-model_v1.pdb.gz	Q9EST1	mouse	2.8	3.8	121	446	4	GASDERMIN-A;
130	rvs5	foldomeDB/human/AF-P57764-F1-model_v1.pdb.gz	P57764	human	2.8	4	100	484	10	GASDERMIN-D;
131	h5fh	foldomeDB/human/AF-Q96QA5-F1-model_v1.pdb.gz	Q96QA5	human	2.8	3.7	110	445	7	GASDERMIN-A;
132	dm0m	foldomeDB/rat/AF-D3ZA32-F1-model_v1.pdb.gz	D3ZA32	rat	2.8	3.8	114	446	7	GASDERMIN A;
133	kmo0	foldomeDB/mouse/AF-Q3TR54-F1-model_v1.pdb.gz	Q3TR54	mouse	2.7	7.5	104	480	9	GASDERMIN-C4;
134	d2fv	foldomeDB/mouse/AF-Q8CB12-F1-model_v1.pdb.gz	Q8CB12	mouse	2.7	4.7	116	480	10	GASDERMIN-C3;
135	g4zq	foldomeDB/arabidopsis/AF-Q9ZTA0-F1-model_v1.pdb.gz	Q9ZTA0	arabidopsis	2.7	4.2	79	92	9	UNCHARACTERIZED PROTEIN AT4G03040;
136	q9kl	foldomeDB/zebrafish/AF-F1Q7Y2-F1-model_v1.pdb.gz	F1Q7Y2	zebrafish	2.6	13.1	93	761	23	BONE MORPHOGENETIC PROTEIN/RETINOIC ACID-INDUCIBL
137	aq1i	foldomeDB/rat/AF-D3ZHR1-F1-model_v1.pdb.gz	D3ZHR1	rat	2.6	4.6	111	346	8	SIMILAR TO HYPOTHETICAL PROTEIN MGC34805;
138	z9dx	foldomeDB/mouse/AF-Q99NB5-F1-model_v1.pdb.gz	Q99NB5	mouse	2.6	6.7	117	468	10	GASDERMIN-C;
139	hu9c	foldomeDB/soybean/AF-A0A0R0FPU0-F1-model_v1.pdb.gz	A0A0R0FPU0	soybean	2.6	5.3	90	137	3	UNCHARACTERIZED PROTEIN;
140	l3fh	foldomeDB/mouse/AF-Q32M21-F1-model_v1.pdb.gz	Q32M21	mouse	2.6	4.7	111	443	6	GASDERMIN-A2;
141	w3ah	foldomeDB/saureus/AF-Q2FWJ3-F1-model_v1.pdb.gz	Q2FWJ3	saureus	2.6	3.3	82	159	5	SERINE-PROTEIN KINASE RSBW;
142	jbj8	foldomeDB/mouse/AF-D3YVJ1-F1-model_v1.pdb.gz	D3YVJ1	mouse	2.5	4.8	111	333	9	PREDICTED GENE 5901;
143	m2ct	foldomeDB/tcruzi/AF-Q4DP66-F1-model_v1.pdb.gz	Q4DP66	tcruzi	2.5	4.6	106	192	2	UNCHARACTERIZED PROTEIN;
144	pjl0	foldomeDB/ecoli/AF-P77808-F1-model_v1.pdb.gz	P77808	ecoli	2.5	3.8	75	400	9	NMN AMIDOHYDROLASE-LIKE PROTEIN YFAY;
145	lk2j	foldomeDB/rat/AF-P85967-F1-model_v1.pdb.gz	P85967	rat	2.5	5.3	106	474	13	GASDERMIN-C;
146	af4e	foldomeDB/tuberculosis/AF-P9WLZ7-F1-model_v1.pdb.gz	P9WLZ7	tuberculosis	2.4	4.3	95	653	3	MULTIDOMAIN REGULATORY PROTEIN RV1364C;
147	e8ux	foldomeDB/arabidopsis/AF-F4I9H4-F1-model_v1.pdb.gz	F4I9H4	arabidopsis	2.4	5.7	85	170	2	P-LOOP CONTAINING NUCLEOSIDE TRIPHOSPHATE HYDROLA
148	r8fn	foldomeDB/rat/AF-Q6AY10-F1-model_v1.pdb.gz	Q6AY10	rat	2.4	10.1	105	460	8	GASDERMIN DOMAIN-CONTAINING PROTEIN RGD1359449;
149	l9fq	foldomeDB/tcruzi/AF-Q4DWD2-F1-model_v1.pdb.gz	Q4DWD2	tcruzi	2.4	5	96	191	2	UNCHARACTERIZED PROTEIN;
150	po0u	foldomeDB/soybean/AF-K7L0R8-F1-model_v1.pdb.gz	K7L0R8	soybean	2.3	3.2	65	119	6	UNCHARACTERIZED PROTEIN;
151	sop4	foldomeDB/rice/AF-A0A0P0WSW9-F1-model_v1.pdb.gz	A0A0P0WSW9	rice	2.3	5	92	1130	7	OS06G0167000 PROTEIN;
152	qr2h	foldomeDB/arabidopsis/AF-P92519-F1-model_v1.pdb.gz	P92519	arabidopsis	2.3	4.3	84	240	4	UNCHARACTERIZED MITOCHONDRIAL PROTEIN ATMG00810;
153	ok8d	foldomeDB/tcruzi/AF-Q4CQU6-F1-model_v1.pdb.gz	Q4CQU6	tcruzi	2.3	8.1	91	588	2	FAD:PROTEIN FMN TRANSFERASE;
154	i4ci	foldomeDB/soybean/AF-K7M189-F1-model_v1.pdb.gz	K7M189	soybean	2.3	6.6	95	156	7	UNCHARACTERIZED PROTEIN;
155	f8pt	foldomeDB/falciparum/AF-O96143-F1-model_v1.pdb.gz	O96143	falciparum	2.2	15	98	1188	7	5'-3' EXONUCLEASE, PUTATIVE;
156	exv6	foldomeDB/rat/AF-F1MAG0-F1-model_v1.pdb.gz	F1MAG0	rat	2.2	4.3	106	513	7	GASDERMIN E;
157	r6in	foldomeDB/maize/AF-A0A1D6FQ28-F1-model_v1.pdb.gz	A0A1D6FQ28	maize	2.2	3	66	108	6	PHENYLALANINE AMMONIA-LYASE 1;
158	zsm4	foldomeDB/soybean/AF-A0A0R0KEZ7-F1-model_v1.pdb.gz	A0A0R0KEZ7	soybean	2.2	8.4	80	165	8	UNCHARACTERIZED PROTEIN;
159	nda8	foldomeDB/soybean/AF-I1K4K5-F1-model_v1.pdb.gz	I1K4K5	soybean	2.2	15.9	93	312	5	AP2/ERF DOMAIN-CONTAINING PROTEIN;
160	zzu2	foldomeDB/zebrafish/AF-E9QJN3-F1-model_v1.pdb.gz	E9QJN3	zebrafish	2.2	4.7	94	579	4	ACYL-COA THIOESTERASE 11A;
161	k4pi	foldomeDB/tcruzi/AF-Q4CPJ0-F1-model_v1.pdb.gz	Q4CPJ0	tcruzi	2.2	3.1	76	125	8	THIOREDOXIN, PUTATIVE;
162	gn4b	foldomeDB/rat/AF-Q2NL48-F1-model_v1.pdb.gz	Q2NL48	rat	2.2	4.8	90	591	7	LOC498604 PROTEIN;
163	caw1	foldomeDB/tcruzi/AF-Q4DGH9-F1-model_v1.pdb.gz	Q4DGH9	tcruzi	2.2	4.2	105	425	7	UNCHARACTERIZED PROTEIN;
164	ig1b	foldomeDB/arabidopsis/AF-Q8L845-F1-model_v1.pdb.gz	Q8L845	arabidopsis	2.2	7.7	96	388	7	NUCLEOTIDYLYL TRANSFERASE SUPERFAMILY PROTEIN;
165	yli2	foldomeDB/maize/AF-A0A1D6MLT0-F1-model_v1.pdb.gz	A0A1D6MLT0	maize	2.1	9.1	89	563	10	CYTOCHROME P450 FAMILY 77 PROTEIN;
166	b8ew	foldomeDB/rat/AF-F1LX28-F1-model_v1.pdb.gz	F1LX28	rat	2.1	3.7	94	594	7	ACYL-COA THIOESTERASE 11;
167	ggh2	foldomeDB/mouse/AF-Q3TRM8-F1-model_v1.pdb.gz	Q3TRM8	mouse	2.1	6.7	86	922	9	HEXOKINASE-3;
168	s9bs	foldomeDB/human/AF-O60443-F1-model_v1.pdb.gz	O60443	human	2.1	4.4	100	496	7	GASDERMIN-E;
169	zgj2	foldomeDB/mouse/AF-Q8VHQ9-F1-model_v1.pdb.gz	Q8VHQ9	mouse	2.1	4.8	99	594	6	ACYL-COENZYME A THIOESTERASE 11;
170	e2ms	foldomeDB/rat/AF-D4A7U2-F1-model_v1.pdb.gz	D4A7U2	rat	2.1	5.4	106	587	8	CALCIUM-RESPONSIVE TRANSCRIPTION FACTOR;
171	b0sc	foldomeDB/tcruzi/AF-Q4DS12-F1-model_v1.pdb.gz	Q4DS12	tcruzi	2.1	4.1	101	425	7	UNCHARACTERIZED PROTEIN;
172	x1en	foldomeDB/mouse/AF-Q9Z2D3-F1-model_v1.pdb.gz	Q9Z2D3	mouse	2.1	5.1	109	512	5	GASDERMIN-E;
173	zd1n	foldomeDB/arabidopsis/AF-Q9LW65-F1-model_v1.pdb.gz	Q9LW65	arabidopsis	2.1	5.5	86	191	5	POLYNUCLEOTIDYL TRANSFERASE, RIBONUCLEASE H-LIKE
174	pnr4	foldomeDB/soybean/AF-A0A0R0GKZ3-F1-model_v1.pdb.gz	A0A0R0GKZ3	soybean	2.1	4.4	86	179	3	RNASE H DOMAIN-CONTAINING PROTEIN;
175	iqm6	foldomeDB/calbicans/AF-A0A1D8PRW9-F1-model_v1.pdb.gz	A0A1D8PRW9	calbicans	2.1	7.2	89	1172	6	BOI2P;
176	c4ea	foldomeDB/zebrafish/AF-Q5RG84-F1-model_v1.pdb.gz	Q5RG84	zebrafish	2.1	12.5	96	835	2	NIBAN APOPTOSIS REGULATOR 1A;
177	ilh8	foldomeDB/mouse/AF-Q1HCM0-F1-model_v1.pdb.gz	Q1HCM0	mouse	2.1	16.9	92	245	2	FIBROBLAST GROWTH FACTOR-BINDING PROTEIN 3;
178	o3xj	foldomeDB/calbicans/AF-A0A1D8PF16-F1-model_v1.pdb.gz	A0A1D8PF16	calbicans	2.1	6.1	109	705	6	PET127P;
179	c4wv	foldomeDB/soybean/AF-K7LXI9-F1-model_v1.pdb.gz	K7LXI9	soybean	2.1	18.9	95	412	9	AP2/ERF DOMAIN-CONTAINING PROTEIN;
180	ak1t	foldomeDB/soybean/AF-I1M9F6-F1-model_v1.pdb.gz	I1M9F6	soybean	2	6.8	91	199	5	AP2/ERF DOMAIN-CONTAINING PROTEIN;
181	uc5a	foldomeDB/arabidopsis/AF-Q9XEF0-F1-model_v1.pdb.gz	Q9XEF0	arabidopsis	2	5.5	77	254	8	TRANSCRIPTION FACTOR BHLH51;
182	ur2k	foldomeDB/maize/AF-B4FI85-F1-model_v1.pdb.gz	B4FI85	maize	2	7.4	101	383	11	CYTIDYLTRANSFERASE ISOFORM 1;
183	j4kw	foldomeDB/arabidopsis/AF-Q1G3K1-F1-model_v1.pdb.gz	Q1G3K1	arabidopsis	2	7	70	150	9	RIBONUCLEASE H;
184	nsh9	foldomeDB/zebrafish/AF-F1R8L1-F1-model_v1.pdb.gz	F1R8L1	zebrafish	2	13	84	215	6	FIBROBLAST GROWTH FACTOR-BINDING PROTEIN 2A;
185	zy0a	foldomeDB/tcruzi/AF-Q4DNC2-F1-model_v1.pdb.gz	Q4DNC2	tcruzi	2	13.6	76	1100	12	PH DOMAIN-CONTAINING PROTEIN;
186	yjv1	foldomeDB/leishmania/AF-A4I7I3-F1-model_v1.pdb.gz	A4I7I3	leishmania	2	8.3	90	768	7	HYPOTHETICAL_PROTEIN_-_CONSERVED;
187	q7hr	foldomeDB/leishmania/AF-A4HX24-F1-model_v1.pdb.gz	A4HX24	leishmania	2	4.8	120	2233	10	HYPOTHETICAL_PROTEIN_-_CONSERVED;
188	mgn8	foldomeDB/tcruzi/AF-Q4CTT2-F1-model_v1.pdb.gz	Q4CTT2	tcruzi	2	17.1	93	1544	4	UNCHARACTERIZED PROTEIN;

## Sheet: Aerolysin-(like)
#	UniqueID	AlphaFold Model	Uniprot	Organism	Z	rmsd	lali	nres	%id	Description
1	piw5	foldomeDB/zebrafish/AF-E7F8T3-F1-model_v1.pdb.gz	E7F8T3	zebrafish	39.7	0.5	315	315	82	JACALIN 2;
2	kc7b	foldomeDB/zebrafish/AF-A0A140LGS3-F1-model_v1.pdb.gz	A0A140LGS3	zebrafish	39.7	0.6	315	315	90	JACALIN 1;
3	eo6s	foldomeDB/zebrafish/AF-A0A140LH60-F1-model_v1.pdb.gz	A0A140LH60	zebrafish	39.6	0.6	315	315	79	SI:DKEYP-32G11.8;
4	vr1i	foldomeDB/zebrafish/AF-A0A0G2L4S8-F1-model_v1.pdb.gz	A0A0G2L4S8	zebrafish	39.6	0.5	315	315	83	JACALIN 3;
5	a5jo	foldomeDB/zebrafish/AF-E9QIV8-F1-model_v1.pdb.gz	E9QIV8	zebrafish	39.4	0.6	315	315	78	JACALIN 4;
6	j0jm	foldomeDB/zebrafish/AF-Q5CZR5-F1-model_v1.pdb.gz	Q5CZR5	zebrafish	39.1	0.8	315	315	100	AEROLYSIN-LIKE PROTEIN;
7	ab9h	foldomeDB/zebrafish/AF-F1RCT3-F1-model_v1.pdb.gz	F1RCT3	zebrafish	38.8	0.7	314	314	72	ZGC:194686;
8	xd9c	foldomeDB/zebrafish/AF-A8WG86-F1-model_v1.pdb.gz	A8WG86	zebrafish	38.7	0.8	315	315	79	JACALIN 8;
9	hy0k	foldomeDB/zebrafish/AF-A8WG08-F1-model_v1.pdb.gz	A8WG08	zebrafish	38.7	0.8	315	315	78	JACALIN 6;
10	ox7p	foldomeDB/zebrafish/AF-A0A140LGD4-F1-model_v1.pdb.gz	A0A140LGD4	zebrafish	38.6	0.8	313	313	71	HYPOTHETICAL PROTEIN LOC564481;
11	blz2	foldomeDB/zebrafish/AF-A8WGA7-F1-model_v1.pdb.gz	A8WGA7	zebrafish	38.6	0.8	315	315	78	JACALIN 9;
12	awc6	foldomeDB/zebrafish/AF-A0A140LH64-F1-model_v1.pdb.gz	A0A140LH64	zebrafish	38.6	0.8	315	315	78	HYPOTHETICAL PROTEIN LOC564660;
13	szk2	foldomeDB/zebrafish/AF-A9JRD1-F1-model_v1.pdb.gz	A9JRD1	zebrafish	38.6	0.7	315	315	68	ZGC:172143;
14	sms4	foldomeDB/zebrafish/AF-F1Q4M1-F1-model_v1.pdb.gz	F1Q4M1	zebrafish	36.9	1.1	314	326	68	JACALIN 7;
15	y1rg	foldomeDB/zebrafish/AF-A0A0R4IGE1-F1-model_v1.pdb.gz	A0A0R4IGE1	zebrafish	18.5	3.8	142	766	20	SI:CH211-207B24.4;
16	vyr6	foldomeDB/arabidopsis/AF-O80948-F1-model_v1.pdb.gz	O80948	arabidopsis	18.2	9.6	172	459	15	JACALIN-RELATED LECTIN 23;
17	ekx3	foldomeDB/arabidopsis/AF-Q9SAV1-F1-model_v1.pdb.gz	Q9SAV1	arabidopsis	18.2	16.7	164	642	22	MYROSINASE-BINDING PROTEIN 2;
18	xe6x	foldomeDB/arabidopsis/AF-O04309-F1-model_v1.pdb.gz	O04309	arabidopsis	18.2	11.7	157	451	17	JACALIN-RELATED LECTIN 35;
19	xsi5	foldomeDB/arabidopsis/AF-Q9LQ31-F1-model_v1.pdb.gz	Q9LQ31	arabidopsis	18.2	5.2	153	745	17	JACALIN-RELATED LECTIN 4;
20	b4kd	foldomeDB/arabidopsis/AF-O80950-F1-model_v1.pdb.gz	O80950	arabidopsis	18	7.8	160	458	15	JACALIN-RELATED LECTIN 22;
21	gz0k	foldomeDB/arabidopsis/AF-Q9ZU23-F1-model_v1.pdb.gz	Q9ZU23	arabidopsis	18	2.7	142	730	20	JACALIN-RELATED LECTIN 5;
22	uh1p	foldomeDB/arabidopsis/AF-Q9FFW7-F1-model_v1.pdb.gz	Q9FFW7	arabidopsis	17.8	13.7	169	495	16	JACALIN-RELATED LECTIN 43;
23	qqo5	foldomeDB/arabidopsis/AF-O49326-F1-model_v1.pdb.gz	O49326	arabidopsis	17.8	16.4	169	471	16	NITRILE-SPECIFIER PROTEIN 2;
24	yef7	foldomeDB/arabidopsis/AF-O80998-F1-model_v1.pdb.gz	O80998	arabidopsis	17.7	6.8	177	449	19	JACALIN-RELATED LECTIN 20;
25	yvf6	foldomeDB/arabidopsis/AF-O04311-F1-model_v1.pdb.gz	O04311	arabidopsis	17.7	9.6	163	300	15	JACALIN-RELATED LECTIN 33;
26	o8ef	foldomeDB/rice/AF-Q0JMY8-F1-model_v1.pdb.gz	Q0JMY8	rice	17.6	2.2	132	145	19	SALT STRESS-INDUCED PROTEIN;
27	w7pg	foldomeDB/rat/AF-Q8CJD3-F1-model_v1.pdb.gz	Q8CJD3	rat	17.6	3.4	144	167	20	ZYMOGEN GRANULE MEMBRANE PROTEIN 16;
28	yi3l	foldomeDB/arabidopsis/AF-Q9FFW6-F1-model_v1.pdb.gz	Q9FFW6	arabidopsis	17.6	14.3	170	594	15	JACALIN-RELATED LECTIN 44;
29	sv7v	foldomeDB/mouse/AF-Q8K0C5-F1-model_v1.pdb.gz	Q8K0C5	mouse	17.6	2.3	140	167	19	ZYMOGEN GRANULE MEMBRANE PROTEIN 16;
30	zxq8	foldomeDB/rice/AF-Q0JMX0-F1-model_v1.pdb.gz	Q0JMX0	rice	17.5	2.2	132	144	19	OS01G0355250 PROTEIN;
31	d9ve	foldomeDB/arabidopsis/AF-O04310-F1-model_v1.pdb.gz	O04310	arabidopsis	17.4	10.1	161	705	18	JACALIN-RELATED LECTIN 34;
32	dx9g	foldomeDB/arabidopsis/AF-Q9FGC5-F1-model_v1.pdb.gz	Q9FGC5	arabidopsis	17.4	9.6	164	444	16	JACALIN-RELATED LECTIN 41;
33	xks2	foldomeDB/rice/AF-Q60EY2-F1-model_v1.pdb.gz	Q60EY2	rice	17.2	2.3	135	152	19	OS05G0143600 PROTEIN;
34	u4nv	foldomeDB/arabidopsis/AF-Q5XF82-F1-model_v1.pdb.gz	Q5XF82	arabidopsis	17.2	4.7	140	444	19	JACALIN-RELATED LECTIN 11;
35	q3vf	foldomeDB/arabidopsis/AF-O04312-F1-model_v1.pdb.gz	O04312	arabidopsis	17.2	8.1	163	300	15	JACALIN-RELATED LECTIN 32;
36	mt9s	foldomeDB/arabidopsis/AF-O04314-F1-model_v1.pdb.gz	O04314	arabidopsis	17.2	2.3	136	298	18	PYK10-BINDING PROTEIN 1;
37	ow7k	foldomeDB/rice/AF-Q6L4X6-F1-model_v1.pdb.gz	Q6L4X6	rice	17.2	14	158	604	18	OS05G0508400 PROTEIN;
38	s9gb	foldomeDB/arabidopsis/AF-F4IB95-F1-model_v1.pdb.gz	F4IB95	arabidopsis	17.1	2.9	141	314	20	JACALIN-RELATED LECTIN 9;
39	opa4	foldomeDB/arabidopsis/AF-O80737-F1-model_v1.pdb.gz	O80737	arabidopsis	17.1	9	163	600	15	JACALIN-RELATED LECTIN 18;
40	x8sr	foldomeDB/arabidopsis/AF-Q9FGC4-F1-model_v1.pdb.gz	Q9FGC4	arabidopsis	17.1	7.2	153	444	22	JACALIN-RELATED LECTIN 42;
41	rv3r	foldomeDB/maize/AF-B4FQY9-F1-model_v1.pdb.gz	B4FQY9	maize	17	15.2	159	596	17	JACALIN-RELATED LECTIN 3;
42	mw6j	foldomeDB/arabidopsis/AF-O04313-F1-model_v1.pdb.gz	O04313	arabidopsis	17	2.4	136	296	18	PYK10-BINDING PROTEIN 2;
43	avz7	foldomeDB/arabidopsis/AF-F4I837-F1-model_v1.pdb.gz	F4I837	arabidopsis	17	16.5	172	614	13	JACALIN-RELATED LECTIN 14;
44	d3zz	foldomeDB/arabidopsis/AF-Q9SAV0-F1-model_v1.pdb.gz	Q9SAV0	arabidopsis	17	10.5	176	462	18	MYROSINASE-BINDING PROTEIN 1;
45	imk2	foldomeDB/arabidopsis/AF-Q8GWI7-F1-model_v1.pdb.gz	Q8GWI7	arabidopsis	17	2.7	143	315	21	JACALIN-RELATED LECTIN 10;
46	yg4m	foldomeDB/soybean/AF-A0A0R0G341-F1-model_v1.pdb.gz	A0A0R0G341	soybean	16.9	5.7	155	718	18	JACALIN-TYPE LECTIN DOMAIN-CONTAINING PROTEIN;
47	wu5v	foldomeDB/arabidopsis/AF-F4HTI1-F1-model_v1.pdb.gz	F4HTI1	arabidopsis	16.9	4.9	168	505	13	MANNOSE-BINDING LECTIN SUPERFAMILY PROTEIN;
48	dwt0	foldomeDB/rice/AF-Q67X24-F1-model_v1.pdb.gz	Q67X24	rice	16.9	2.3	132	145	17	OS06G0226050 PROTEIN;
49	v0rd	foldomeDB/arabidopsis/AF-F4IB94-F1-model_v1.pdb.gz	F4IB94	arabidopsis	16.9	3.5	143	313	22	JACALIN-RELATED LECTIN 8;
50	o6es	foldomeDB/arabidopsis/AF-Q9LIF8-F1-model_v1.pdb.gz	Q9LIF8	arabidopsis	16.9	2.5	136	460	18	JACALIN-RELATED LECTIN 36;
51	el5v	foldomeDB/arabidopsis/AF-O80736-F1-model_v1.pdb.gz	O80736	arabidopsis	16.8	12.2	172	598	15	JACALIN-RELATED LECTIN 17;
52	wtg2	foldomeDB/rice/AF-P0C5C6-F1-model_v1.pdb.gz	P0C5C6	rice	16.8	2.4	127	139	20	PROTEIN GOS9;
53	un9l	foldomeDB/rice/AF-A3B8T3-F1-model_v1.pdb.gz	A3B8T3	rice	16.8	2.5	130	139	19	OS06G0169900 PROTEIN;
54	vfv5	foldomeDB/rice/AF-C7J408-F1-model_v1.pdb.gz	C7J408	rice	16.8	3	131	139	21	OS06G0169001 PROTEIN;
55	w4ok	foldomeDB/arabidopsis/AF-O04316-F1-model_v1.pdb.gz	O04316	arabidopsis	16.8	7.8	164	619	19	NITRILE-SPECIFIER PROTEIN 4;
56	ts8s	foldomeDB/soybean/AF-I1M5E3-F1-model_v1.pdb.gz	I1M5E3	soybean	16.7	10.1	159	181	18	JACALIN-TYPE LECTIN DOMAIN-CONTAINING PROTEIN;
57	aeu7	foldomeDB/rice/AF-A0A0P0W726-F1-model_v1.pdb.gz	A0A0P0W726	rice	16.6	3.4	141	173	20	OS04G0123125 PROTEIN;
58	th3z	foldomeDB/human/AF-O60844-F1-model_v1.pdb.gz	O60844	human	16.6	3.5	143	167	22	ZYMOGEN GRANULE MEMBRANE PROTEIN 16;
59	mj2a	foldomeDB/arabidopsis/AF-Q0WMR0-F1-model_v1.pdb.gz	Q0WMR0	arabidopsis	16.6	8.4	161	459	14	JACALIN-RELATED LECTIN 12;
60	ucr8	foldomeDB/arabidopsis/AF-O04318-F1-model_v1.pdb.gz	O04318	arabidopsis	16.6	13.9	156	467	13	NITRILE-SPECIFIER PROTEIN 3;
61	a5kl	foldomeDB/soybean/AF-I1MZY8-F1-model_v1.pdb.gz	I1MZY8	soybean	16.6	22.8	174	589	13	UNCHARACTERIZED PROTEIN;
62	sq2q	foldomeDB/maize/AF-A0A1D6LHB1-F1-model_v1.pdb.gz	A0A1D6LHB1	maize	16.6	3	138	312	17	DIRIGENT PROTEIN;
63	cx1s	foldomeDB/arabidopsis/AF-O80735-F1-model_v1.pdb.gz	O80735	arabidopsis	16.6	4	141	531	18	JACALIN-RELATED LECTIN 16;
64	p4qi	foldomeDB/arabidopsis/AF-Q9SSM3-F1-model_v1.pdb.gz	Q9SSM3	arabidopsis	16.6	8.1	155	176	18	JACALIN-RELATED LECTIN 19;
65	u3qm	foldomeDB/arabidopsis/AF-Q9SDM9-F1-model_v1.pdb.gz	Q9SDM9	arabidopsis	16.5	16.7	165	470	13	NITRILE-SPECIFIER PROTEIN 1;
66	guj5	foldomeDB/maize/AF-A0A1D6QGT7-F1-model_v1.pdb.gz	A0A1D6QGT7	maize	16.5	6.3	153	309	18	JACALIN-TYPE LECTIN DOMAIN-CONTAINING PROTEIN;
67	hfu2	foldomeDB/rice/AF-Q7XVT4-F1-model_v1.pdb.gz	Q7XVT4	rice	16.4	2.7	136	150	15	OS04G0295400 PROTEIN;
68	ohj2	foldomeDB/rice/AF-A0A0P0Y2K7-F1-model_v1.pdb.gz	A0A0P0Y2K7	rice	16.4	3.9	138	291	17	OS11G0524400 PROTEIN;
69	rs0i	foldomeDB/arabidopsis/AF-Q9LTY2-F1-model_v1.pdb.gz	Q9LTY2	arabidopsis	16.3	7	162	601	14	JACALIN-RELATED LECTIN 48;
70	j8dm	foldomeDB/arabidopsis/AF-F4HQX1-F1-model_v1.pdb.gz	F4HQX1	arabidopsis	16.3	11.1	170	601	14	JACALIN-RELATED LECTIN 3;
71	v0sj	foldomeDB/rice/AF-Q0JIV4-F1-model_v1.pdb.gz	Q0JIV4	rice	16.2	17.2	162	349	15	OS01G0775500 PROTEIN;
72	u9tr	foldomeDB/arabidopsis/AF-Q9LTA8-F1-model_v1.pdb.gz	Q9LTA8	arabidopsis	16.2	8.2	167	596	15	JACALIN-RELATED LECTIN 46;
73	ch6j	foldomeDB/maize/AF-A0A1D6PQV4-F1-model_v1.pdb.gz	A0A1D6PQV4	maize	16.1	6.1	154	760	17	OSJNBA0016N04.16-LIKE PROTEIN;
74	nh4u	foldomeDB/soybean/AF-A0A0R0KZW1-F1-model_v1.pdb.gz	A0A0R0KZW1	soybean	16.1	22.1	172	547	14	UNCHARACTERIZED PROTEIN;
75	n2la	foldomeDB/rice/AF-A0A0P0V2W0-F1-model_v1.pdb.gz	A0A0P0V2W0	rice	16.1	2.1	127	141	16	OS01G0354100 PROTEIN;
76	had7	foldomeDB/maize/AF-C0PDX9-F1-model_v1.pdb.gz	C0PDX9	maize	16	3.1	140	325	17	DIRIGENT PROTEIN;
77	vtx5	foldomeDB/rice/AF-Q6K4U3-F1-model_v1.pdb.gz	Q6K4U3	rice	16	2.2	132	1072	20	OS02G0301800 PROTEIN;
78	ls7a	foldomeDB/arabidopsis/AF-F4IBA0-F1-model_v1.pdb.gz	F4IBA0	arabidopsis	16	5.9	169	615	18	MANNOSE-BINDING LECTIN SUPERFAMILY PROTEIN;
79	avy2	foldomeDB/arabidopsis/AF-Q9ZU13-F1-model_v1.pdb.gz	Q9ZU13	arabidopsis	16	8.4	170	483	17	JACALIN-RELATED LECTIN 13;
80	jl8y	foldomeDB/maize/AF-B4G256-F1-model_v1.pdb.gz	B4G256	maize	15.9	2.5	137	315	25	DIRIGENT PROTEIN;
81	ud4j	foldomeDB/rice/AF-A0A0P0Y301-F1-model_v1.pdb.gz	A0A0P0Y301	rice	15.9	6.2	147	450	19	OS11G0524601 PROTEIN;
82	xv1b	foldomeDB/rice/AF-Q0DRB3-F1-model_v1.pdb.gz	Q0DRB3	rice	15.9	2.5	137	199	15	OS03G0399800 PROTEIN;
83	hv9t	foldomeDB/arabidopsis/AF-Q9LTA7-F1-model_v1.pdb.gz	Q9LTA7	arabidopsis	15.9	3	140	221	18	JACALIN-RELATED LECTIN 47;
84	q4jz	foldomeDB/rice/AF-A0A0N7KT00-F1-model_v1.pdb.gz	A0A0N7KT00	rice	15.8	7.6	151	706	19	OS11G0524900 PROTEIN;
85	qz2b	foldomeDB/human/AF-Q96DA0-F1-model_v1.pdb.gz	Q96DA0	human	15.8	4.1	156	208	22	ZYMOGEN GRANULE PROTEIN 16 HOMOLOG B;
86	ke1k	foldomeDB/soybean/AF-K7LQU1-F1-model_v1.pdb.gz	K7LQU1	soybean	15.8	7.9	150	589	13	UNCHARACTERIZED PROTEIN;
87	m0py	foldomeDB/rice/AF-A0A0P0W791-F1-model_v1.pdb.gz	A0A0P0W791	rice	15.6	3	148	189	18	OS04G0200400 PROTEIN;
88	btb3	foldomeDB/rice/AF-Q0JE45-F1-model_v1.pdb.gz	Q0JE45	rice	15.6	2.8	147	189	14	OS04G0330200 PROTEIN;
89	qgh0	foldomeDB/mouse/AF-E9PYC2-F1-model_v1.pdb.gz	E9PYC2	mouse	15.5	2.8	136	171	15	DEMILUNE CELL AND PAROTID PROTEIN 2;
90	gbd3	foldomeDB/maize/AF-A0A1D6FJA2-F1-model_v1.pdb.gz	A0A1D6FJA2	maize	15.5	10.5	153	231	18	JACALIN-RELATED LECTIN 19;
91	m5vo	foldomeDB/maize/AF-A0A1D6GAF1-F1-model_v1.pdb.gz	A0A1D6GAF1	maize	15.5	27.5	171	713	18	JACALIN-RELATED LECTIN 3;
92	cm4d	foldomeDB/mouse/AF-L7N259-F1-model_v1.pdb.gz	L7N259	mouse	15.5	2.9	136	170	15	DEMILUNE CELL AND PAROTID PROTEIN 3;
93	x6gt	foldomeDB/rice/AF-Q306J3-F1-model_v1.pdb.gz	Q306J3	rice	15.5	3.1	136	306	20	DIRIGENT PROTEIN;
94	aur4	foldomeDB/rice/AF-A0A0P0W909-F1-model_v1.pdb.gz	A0A0P0W909	rice	15.5	2.6	140	576	17	OS04G0369100 PROTEIN;
95	aft9	foldomeDB/mouse/AF-Q3TUY3-F1-model_v1.pdb.gz	Q3TUY3	mouse	15.4	14.6	173	232	16	SPERMINE-BINDING PROTEIN-LIKE;
96	gu8o	foldomeDB/rice/AF-Q2QWD7-F1-model_v1.pdb.gz	Q2QWD7	rice	15.4	3.3	138	307	20	DIRIGENT PROTEIN;
97	y1ub	foldomeDB/rice/AF-B9G0A1-F1-model_v1.pdb.gz	B9G0A1	rice	15.4	3.5	147	474	18	OS11G0607900 PROTEIN;
98	tlr4	foldomeDB/arabidopsis/AF-Q9LKR6-F1-model_v1.pdb.gz	Q9LKR6	arabidopsis	15.4	7.3	167	453	17	JACALIN-RELATED LECTIN 40;
99	yxi8	foldomeDB/maize/AF-B7ZZ04-F1-model_v1.pdb.gz	B7ZZ04	maize	15.3	2.6	137	306	21	DIRIGENT PROTEIN;
100	lhy9	foldomeDB/mouse/AF-L7N1X9-F1-model_v1.pdb.gz	L7N1X9	mouse	15.3	2.6	135	171	16	DEMILUNE CELL AND PAROTID PROTEIN 1;
101	gi4l	foldomeDB/rice/AF-A0A0N7KSH4-F1-model_v1.pdb.gz	A0A0N7KSH4	rice	15.3	4.7	143	180	15	OS11G0165700 PROTEIN;
102	dey5	foldomeDB/maize/AF-A0A1D6LH71-F1-model_v1.pdb.gz	A0A1D6LH71	maize	15.2	2.8	139	325	16	DIRIGENT PROTEIN;
103	f0ws	foldomeDB/rice/AF-Q33B84-F1-model_v1.pdb.gz	Q33B84	rice	15.1	2.8	136	154	15	JACALIN-LIKE LECTIN DOMAIN CONTAINING PROTEIN, EX
104	ej9o	foldomeDB/arabidopsis/AF-Q9M1A7-F1-model_v1.pdb.gz	Q9M1A7	arabidopsis	14.9	3.5	138	521	12	JACALIN-RELATED LECTIN 38;
105	g1dg	foldomeDB/maize/AF-C0HFQ1-F1-model_v1.pdb.gz	C0HFQ1	maize	14.8	3.1	140	326	16	DIRIGENT PROTEIN;
106	a3gm	foldomeDB/maize/AF-B4FV87-F1-model_v1.pdb.gz	B4FV87	maize	14.8	3.3	142	325	16	DIRIGENT PROTEIN;
107	y5wx	foldomeDB/maize/AF-B4F7S2-F1-model_v1.pdb.gz	B4F7S2	maize	14.7	2.7	141	324	17	DIRIGENT PROTEIN;
108	uyh7	foldomeDB/maize/AF-K7VFB2-F1-model_v1.pdb.gz	K7VFB2	maize	14.5	3.3	134	503	16	CYSTEINE-RICH RECEPTOR-LIKE PROTEIN KINASE 40;
109	et3e	foldomeDB/arabidopsis/AF-Q9MA49-F1-model_v1.pdb.gz	Q9MA49	arabidopsis	14.3	7.3	158	184	12	JACALIN-RELATED LECTIN 2;
110	avy6	foldomeDB/maize/AF-B4FCU3-F1-model_v1.pdb.gz	B4FCU3	maize	14.2	10	161	199	17	JACALIN-TYPE LECTIN DOMAIN-CONTAINING PROTEIN;
111	tz0d	foldomeDB/arabidopsis/AF-Q9SE37-F1-model_v1.pdb.gz	Q9SE37	arabidopsis	14.1	9.7	152	174	13	PROTEIN RESTRICTED TEV MOVEMENT 1;
112	bh2a	foldomeDB/spombe/AF-Q9US12-F1-model_v1.pdb.gz	Q9US12	spombe	14.1	2.9	133	612	16	PUTATIVE ZINC METALLOPROTEINASE C607.06C;
113	nrl3	foldomeDB/maize/AF-A0A1D6G7F6-F1-model_v1.pdb.gz	A0A1D6G7F6	maize	14	2.8	138	427	16	CYSTEINE-RICH RECEPTOR-LIKE PROTEIN KINASE 40;
114	w3xo	foldomeDB/arabidopsis/AF-Q84X07-F1-model_v1.pdb.gz	Q84X07	arabidopsis	13.9	13	162	224	15	JACALIN-RELATED LECTIN 24;
115	fr0u	foldomeDB/mouse/AF-P15501-F1-model_v1.pdb.gz	P15501	mouse	13.2	3.3	144	199	17	PROSTATIC SPERMINE-BINDING PROTEIN;
116	kj4o	foldomeDB/arabidopsis/AF-Q9M1A9-F1-model_v1.pdb.gz	Q9M1A9	arabidopsis	13.2	6.9	146	454	15	JACALIN-RELATED LECTIN 37;
117	lf5h	foldomeDB/maize/AF-B4FHK4-F1-model_v1.pdb.gz	B4FHK4	maize	13	4.4	195	374	17	NATTERIN-4;
118	eoc7	foldomeDB/yeast/AF-P40483-F1-model_v1.pdb.gz	P40483	yeast	12.5	3	132	696	19	PUTATIVE ZINC METALLOPROTEINASE YIL108W;
119	qzg9	foldomeDB/maize/AF-A0A1D6EEX1-F1-model_v1.pdb.gz	A0A1D6EEX1	maize	12.4	4.5	200	372	17	NATTERIN-4;
120	z0xi	foldomeDB/arabidopsis/AF-F4I9R6-F1-model_v1.pdb.gz	F4I9R6	arabidopsis	12.1	2.5	120	131	15	JACALIN-RELATED LECTIN 15;
121	a6wn	foldomeDB/maize/AF-A0A1D6EEW2-F1-model_v1.pdb.gz	A0A1D6EEW2	maize	12	4.7	196	372	17	NATTERIN-4;
122	jvi7	foldomeDB/maize/AF-A0A1D6ITS1-F1-model_v1.pdb.gz	A0A1D6ITS1	maize	11.9	2.1	105	123	22	SALT STRESS-INDUCED PROTEIN;
123	bsq7	foldomeDB/rat/AF-P08723-F1-model_v1.pdb.gz	P08723	rat	11.6	14.4	169	279	20	PROSTATIC SPERMINE-BINDING PROTEIN;
124	umw3	foldomeDB/arabidopsis/AF-Q9FNM2-F1-model_v1.pdb.gz	Q9FNM2	arabidopsis	11.6	10.2	139	396	17	JACALIN-RELATED LECTIN 45;
125	qt3t	foldomeDB/celegans/AF-G5EBG1-F1-model_v1.pdb.gz	G5EBG1	celegans	11.5	9.9	188	640	8	UNCHARACTERIZED PROTEIN;
126	kjx2	foldomeDB/celegans/AF-Q9XWI4-F1-model_v1.pdb.gz	Q9XWI4	celegans	11.4	3.9	138	198	9	UNCHARACTERIZED PROTEIN;
127	gdw6	foldomeDB/rice/AF-A0A0P0Y8E1-F1-model_v1.pdb.gz	A0A0P0Y8E1	rice	11.4	3.7	117	218	21	DIRIGENT PROTEIN;
128	tl5g	foldomeDB/maize/AF-A0A1D6LG95-F1-model_v1.pdb.gz	A0A1D6LG95	maize	11.3	2	104	113	16	JACALIN-TYPE LECTIN DOMAIN-CONTAINING PROTEIN;
129	yfq8	foldomeDB/dictyostelium/AF-Q54BL0-F1-model_v1.pdb.gz	Q54BL0	dictyostelium	11.3	3.6	159	661	10	ENDOTOXIN_N DOMAIN-CONTAINING PROTEIN;
130	klo5	foldomeDB/celegans/AF-Q9XX41-F1-model_v1.pdb.gz	Q9XX41	celegans	11.3	4	143	198	7	VITELLINE MEMBRANE OUTER LAYER 1 HOMOLOG;
131	a8ge	foldomeDB/mouse/AF-Q5SXG7-F1-model_v1.pdb.gz	Q5SXG7	mouse	11.3	5.4	143	201	11	VITELLINE MEMBRANE OUTER LAYER PROTEIN 1 HOMOLOG;
132	oj5f	foldomeDB/rat/AF-D3ZP97-F1-model_v1.pdb.gz	D3ZP97	rat	11.3	5.2	142	201	13	VITELLINE MEMBRANE OUTER LAYER 1 HOMOLOG;
133	hz9o	foldomeDB/rice/AF-A0A0P0W6B6-F1-model_v1.pdb.gz	A0A0P0W6B6	rice	11.2	2.6	120	165	15	OS04G0123600 PROTEIN;
134	m7jx	foldomeDB/human/AF-Q7Z5L0-F1-model_v1.pdb.gz	Q7Z5L0	human	11.2	4.7	141	202	12	VITELLINE MEMBRANE OUTER LAYER PROTEIN 1 HOMOLOG;
135	k7wb	foldomeDB/drosophila/AF-P10379-F1-model_v1.pdb.gz	P10379	drosophila	11.2	4.2	198	488	8	PROTEIN UNZIPPED;
136	u0hf	foldomeDB/celegans/AF-Q9N2S5-F1-model_v1.pdb.gz	Q9N2S5	celegans	11	6.5	185	335	10	TRANSCELLULAR CHAPERONE SIGNALING (X)CROSS TISSUE
137	eez3	foldomeDB/celegans/AF-Q9UAX2-F1-model_v1.pdb.gz	Q9UAX2	celegans	11	6.6	183	337	6	UNCHARACTERIZED PROTEIN;
138	dop2	foldomeDB/rat/AF-A0A0G2K7Y9-F1-model_v1.pdb.gz	A0A0G2K7Y9	rat	10.9	6.4	151	237	18	ZYMOGEN GRANULE PROTEIN 16B;
139	mbe0	foldomeDB/zebrafish/AF-E7FEJ4-F1-model_v1.pdb.gz	E7FEJ4	zebrafish	10.9	3.4	135	203	11	VITELLINE MEMBRANE OUTER LAYER 1 HOMOLOG A;
140	ngy1	foldomeDB/calbicans/AF-A0A1D8PJI0-F1-model_v1.pdb.gz	A0A1D8PJI0	calbicans	10.7	3.2	133	743	17	PUTATIVE METALLOENDOPEPTIDASE;
141	xt8m	foldomeDB/dictyostelium/AF-Q54HS7-F1-model_v1.pdb.gz	Q54HS7	dictyostelium	10.7	3.6	160	628	13	UNCHARACTERIZED PROTEIN;
142	w5sl	foldomeDB/celegans/AF-Q9N5F2-F1-model_v1.pdb.gz	Q9N5F2	celegans	10.7	4.4	138	198	9	UNCHARACTERIZED PROTEIN;
143	gq8p	foldomeDB/celegans/AF-Q95YB6-F1-model_v1.pdb.gz	Q95YB6	celegans	10.7	4.5	145	202	11	UNCHARACTERIZED PROTEIN;
144	ck7x	foldomeDB/zebrafish/AF-F1RCF0-F1-model_v1.pdb.gz	F1RCF0	zebrafish	10.4	3.4	134	211	14	VITELLINE MEMBRANE OUTER LAYER 1 HOMOLOG B;
145	sv6l	foldomeDB/celegans/AF-A0A0M7RF59-F1-model_v1.pdb.gz	A0A0M7RF59	celegans	10.3	12.5	188	400	8	UNCHARACTERIZED PROTEIN;
146	i6zw	foldomeDB/arabidopsis/AF-O22829-F1-model_v1.pdb.gz	O22829	arabidopsis	10.2	4.1	146	309	14	JACALIN-RELATED LECTIN 25;
147	i5ki	foldomeDB/dictyostelium/AF-Q54WP0-F1-model_v1.pdb.gz	Q54WP0	dictyostelium	9.8	4.5	145	647	11	ENDOTOXIN_N DOMAIN-CONTAINING PROTEIN;
148	c3lm	foldomeDB/rat/AF-M0R7K9-F1-model_v1.pdb.gz	M0R7K9	rat	9.7	2.6	100	114	15	COMMON SALIVARY PROTEIN 1;
149	uc8s	foldomeDB/celegans/AF-Q21897-F1-model_v1.pdb.gz	Q21897	celegans	9.5	3.2	122	185	7	UNCHARACTERIZED PROTEIN;
150	mfm2	foldomeDB/celegans/AF-Q7YTQ1-F1-model_v1.pdb.gz	Q7YTQ1	celegans	9.2	3.7	132	191	10	UNCHARACTERIZED PROTEIN;
151	f2yk	foldomeDB/celegans/AF-Q9N5E9-F1-model_v1.pdb.gz	Q9N5E9	celegans	9	3.4	126	181	4	UNCHARACTERIZED PROTEIN;
152	tc8y	foldomeDB/celegans/AF-M1ZJY3-F1-model_v1.pdb.gz	M1ZJY3	celegans	9	3.3	121	183	4	UNCHARACTERIZED PROTEIN;
153	e3hp	foldomeDB/arabidopsis/AF-Q9M1A6-F1-model_v1.pdb.gz	Q9M1A6	arabidopsis	8.8	2.8	95	120	21	JACALIN-RELATED LECTIN 39;
154	x2kh	foldomeDB/celegans/AF-Q17410-F1-model_v1.pdb.gz	Q17410	celegans	8.8	4.1	170	271	14	UNCHARACTERIZED PROTEIN;
155	h1eh	foldomeDB/celegans/AF-Q9N5E6-F1-model_v1.pdb.gz	Q9N5E6	celegans	8.7	3.3	125	181	4	UNCHARACTERIZED PROTEIN;
156	aro9	foldomeDB/rice/AF-Q0JMY9-F1-model_v1.pdb.gz	Q0JMY9	rice	8.1	2.3	87	100	16	OS01G0348800 PROTEIN;
157	si0n	foldomeDB/celegans/AF-Q9N4X3-F1-model_v1.pdb.gz	Q9N4X3	celegans	8.1	7.2	165	1145	6	UNCHARACTERIZED PROTEIN;
158	wz6v	foldomeDB/celegans/AF-H2KYP1-F1-model_v1.pdb.gz	H2KYP1	celegans	8	4.6	172	302	16	LIN-24 (TWENTY-FOUR) LIKE;
159	ew1u	foldomeDB/dictyostelium/AF-Q54HS8-F1-model_v1.pdb.gz	Q54HS8	dictyostelium	6.3	3.8	131	593	18	ENDOTOXIN_N DOMAIN-CONTAINING PROTEIN;
160	a6nz	foldomeDB/drosophila/AF-Q9W2F1-F1-model_v1.pdb.gz	Q9W2F1	drosophila	5.9	5.1	151	445	5	UNCHARACTERIZED PROTEIN, ISOFORM A;
161	w0en	foldomeDB/maize/AF-A0A1D6EN59-F1-model_v1.pdb.gz	A0A1D6EN59	maize	5.8	4.4	96	176	21	JACALIN-TYPE LECTIN DOMAIN-CONTAINING PROTEIN;
162	rv4f	foldomeDB/celegans/AF-Q9TXX6-F1-model_v1.pdb.gz	Q9TXX6	celegans	5.6	3.2	88	112	8	UNCHARACTERIZED PROTEIN;
163	pil6	foldomeDB/rice/AF-A0A0N7KL62-F1-model_v1.pdb.gz	A0A0N7KL62	rice	5.4	4.9	77	93	12	OS05G0541800 PROTEIN;
164	tc0x	foldomeDB/celegans/AF-O44849-F1-model_v1.pdb.gz	O44849	celegans	4.6	10	105	288	11	UNCHARACTERIZED PROTEIN;
165	ngb0	foldomeDB/celegans/AF-Q9N521-F1-model_v1.pdb.gz	Q9N521	celegans	4.6	5.1	104	285	5	UNCHARACTERIZED PROTEIN;
166	y3kp	foldomeDB/zebrafish/AF-A0A0G2KSF3-F1-model_v1.pdb.gz	A0A0G2KSF3	zebrafish	4.3	10.6	126	334	12	UNCHARACTERIZED PROTEIN;
167	nlp7	foldomeDB/calbicans/AF-A0A1D8PTP3-F1-model_v1.pdb.gz	A0A1D8PTP3	calbicans	4.1	5.3	127	306	6	UNCHARACTERIZED PROTEIN;
168	zsj2	foldomeDB/yeast/AF-P25577-F1-model_v1.pdb.gz	P25577	yeast	4	6.2	131	312	5	UNCHARACTERIZED PROTEIN YCL049C;
169	um7y	foldomeDB/calbicans/AF-A0A1D8PQ47-F1-model_v1.pdb.gz	A0A1D8PQ47	calbicans	3.7	7	124	269	6	UNCHARACTERIZED PROTEIN;
170	c6dt	foldomeDB/calbicans/AF-A0A1D8PFD5-F1-model_v1.pdb.gz	A0A1D8PFD5	calbicans	3.6	6.3	113	239	8	UNCHARACTERIZED PROTEIN;
171	c5as	foldomeDB/rice/AF-A0A0P0XFM5-F1-model_v1.pdb.gz	A0A0P0XFM5	rice	3.4	13.4	124	407	10	OS08G0413500 PROTEIN;
172	o3ea	foldomeDB/arabidopsis/AF-Q84X12-F1-model_v1.pdb.gz	Q84X12	arabidopsis	3.3	3.2	84	155	8	PROBABLE JACALIN-RELATED LECTIN 26;
173	v9fj	foldomeDB/tcruzi/AF-Q4DIG4-F1-model_v1.pdb.gz	Q4DIG4	tcruzi	3.3	22.7	105	473	4	UNCHARACTERIZED PROTEIN;
174	x9dv	foldomeDB/arabidopsis/AF-Q6NNH1-F1-model_v1.pdb.gz	Q6NNH1	arabidopsis	3.2	12.1	129	387	15	AT1G13520;
175	q5if	foldomeDB/dictyostelium/AF-Q54RZ4-F1-model_v1.pdb.gz	Q54RZ4	dictyostelium	3.1	4.5	89	284	11	BB_PF DOMAIN-CONTAINING PROTEIN;
176	z2ql	foldomeDB/rice/AF-A0A0P0VG10-F1-model_v1.pdb.gz	A0A0P0VG10	rice	3.1	3.5	73	111	10	OS02G0199732 PROTEIN;
177	x4rj	foldomeDB/maize/AF-A0A1D6G4J9-F1-model_v1.pdb.gz	A0A1D6G4J9	maize	3.1	4.1	98	230	15	PYK10-BINDING PROTEIN 2;
178	bjx5	foldomeDB/dictyostelium/AF-C7G077-F1-model_v1.pdb.gz	C7G077	dictyostelium	3.1	5.3	92	250	21	BB_PF DOMAIN-CONTAINING PROTEIN;
179	vxg5	foldomeDB/arabidopsis/AF-Q75W54-F1-model_v1.pdb.gz	Q75W54	arabidopsis	2.9	21.1	92	944	15	MANNOSYLGLYCOPROTEIN ENDO-BETA-MANNOSIDASE;
180	lg6x	foldomeDB/arabidopsis/AF-Q56Y29-F1-model_v1.pdb.gz	Q56Y29	arabidopsis	2.8	10.5	135	387	9	AT1G13480;
181	n1cy	foldomeDB/rice/AF-Q10MV5-F1-model_v1.pdb.gz	Q10MV5	rice	2.8	4.9	81	653	2	6-PHOSPHOFRUCTO-2-KINASE FAMILY PROTEIN, EXPRESSE
182	jxa6	foldomeDB/rat/AF-M0R439-F1-model_v1.pdb.gz	M0R439	rat	2.8	7.5	88	773	6	KELCH DOMAIN-CONTAINING 7A;
183	hy0m	foldomeDB/tcruzi/AF-Q4DLE3-F1-model_v1.pdb.gz	Q4DLE3	tcruzi	2.7	18.3	66	722	5	TRANS-SIALIDASE, PUTATIVE;
184	w8ut	foldomeDB/maize/AF-A0A1D6JR52-F1-model_v1.pdb.gz	A0A1D6JR52	maize	2.6	20.5	61	103	3	UNCHARACTERIZED PROTEIN;
185	rhm8	foldomeDB/human/AF-Q9HBW9-F1-model_v1.pdb.gz	Q9HBW9	human	2.6	13.2	82	690	9	ADHESION G PROTEIN-COUPLED RECEPTOR L4;
186	vk9v	foldomeDB/maize/AF-A0A1D6ITS0-F1-model_v1.pdb.gz	A0A1D6ITS0	maize	2.5	17.7	64	103	5	UNCHARACTERIZED PROTEIN;
187	w6jb	foldomeDB/celegans/AF-Q22822-F1-model_v1.pdb.gz	Q22822	celegans	2.5	35.8	96	870	10	UNCHARACTERIZED PROTEIN;
188	dvy0	foldomeDB/celegans/AF-H2KYQ3-F1-model_v1.pdb.gz	H2KYQ3	celegans	2.5	15.9	78	825	10	UNCHARACTERIZED PROTEIN;
189	sl8c	foldomeDB/maize/AF-A0A1D6HUW6-F1-model_v1.pdb.gz	A0A1D6HUW6	maize	2.5	4.9	68	92	7	UNCHARACTERIZED PROTEIN;
190	et1j	foldomeDB/rice/AF-Q0DIG5-F1-model_v1.pdb.gz	Q0DIG5	rice	2.5	18.4	90	984	12	OS05G0391500 PROTEIN;
191	rp3c	foldomeDB/tcruzi/AF-Q4E0G9-F1-model_v1.pdb.gz	Q4E0G9	tcruzi	2.5	20.8	75	883	9	HEAT SHOCK PROTEIN 70 (HSP70), PUTATIVE;
192	y1ll	foldomeDB/soybean/AF-I1NIZ2-F1-model_v1.pdb.gz	I1NIZ2	soybean	2.5	19.7	87	974	16	BETA-MANNOSIDASE;
193	mew5	foldomeDB/human/AF-Q6ZMU1-F1-model_v1.pdb.gz	Q6ZMU1	human	2.5	17.8	71	363	8	PUTATIVE PROTEIN C3P1;
194	qx3f	foldomeDB/drosophila/AF-Q9VWT3-F1-model_v1.pdb.gz	Q9VWT3	drosophila	2.4	4.9	73	579	10	GAMMA-GLUTAMYL TRANSPEPTIDASE, ISOFORM A;
195	woz7	foldomeDB/calbicans/AF-A0A1D8PPY7-F1-model_v1.pdb.gz	A0A1D8PPY7	calbicans	2.4	35.5	95	225	6	UNCHARACTERIZED PROTEIN;
196	cq2h	foldomeDB/falciparum/AF-Q8I717-F1-model_v1.pdb.gz	Q8I717	falciparum	2.4	12.1	78	467	6	RNA 3'-TERMINAL PHOSPHATE CYCLASE-LIKE PROTEIN, P
197	yky2	foldomeDB/spombe/AF-Q7Z9H9-F1-model_v1.pdb.gz	Q7Z9H9	spombe	2.3	15.3	111	832	10	POLYPHOSPHOINOSITIDE PHOSPHATASE;
198	g3as	foldomeDB/soybean/AF-I1JEQ8-F1-model_v1.pdb.gz	I1JEQ8	soybean	2.3	9.2	116	382	12	UNCHARACTERIZED PROTEIN;
199	mbf6	foldomeDB/soybean/AF-K7L4I6-F1-model_v1.pdb.gz	K7L4I6	soybean	2.3	7.7	58	200	5	UNCHARACTERIZED PROTEIN;
200	lcj9	foldomeDB/rice/AF-A0A0P0WVS5-F1-model_v1.pdb.gz	A0A0P0WVS5	rice	2.3	3.8	74	149	8	OS06G0309200 PROTEIN;
201	ln8h	foldomeDB/maize/AF-B4FDJ5-F1-model_v1.pdb.gz	B4FDJ5	maize	2.3	18.2	93	341	11	DNAJ HEAT SHOCK FAMILY PROTEIN;
202	s7zq	foldomeDB/dictyostelium/AF-Q7Z1I0-F1-model_v1.pdb.gz	Q7Z1I0	dictyostelium	2.3	21.8	53	769	11	CALCIUM UP-REGULATED PROTEIN F;
203	lmo2	foldomeDB/mouse/AF-Q921I6-F1-model_v1.pdb.gz	Q921I6	mouse	2.3	4.5	73	962	7	SH3 DOMAIN-BINDING PROTEIN 4;
204	ub3a	foldomeDB/tcruzi/AF-Q4DCD0-F1-model_v1.pdb.gz	Q4DCD0	tcruzi	2.3	2.8	55	609	11	UNCHARACTERIZED PROTEIN;
205	nw1f	foldomeDB/rice/AF-Q65WV5-F1-model_v1.pdb.gz	Q65WV5	rice	2.3	3	63	90	6	OS05G0172000 PROTEIN;
206	r6hv	foldomeDB/zebrafish/AF-A0A0G2L1P5-F1-model_v1.pdb.gz	A0A0G2L1P5	zebrafish	2.3	8.7	103	333	9	UNCHARACTERIZED PROTEIN;
207	y4zx	foldomeDB/celegans/AF-P90770-F1-model_v1.pdb.gz	P90770	celegans	2.2	20.5	107	905	5	SAC DOMAIN-CONTAINING PROTEIN;
208	zew2	foldomeDB/dictyostelium/AF-Q54VS8-F1-model_v1.pdb.gz	Q54VS8	dictyostelium	2.2	14.1	77	908	6	UNCHARACTERIZED PROTEIN;
209	if5c	foldomeDB/soybean/AF-I1JAM6-F1-model_v1.pdb.gz	I1JAM6	soybean	2.2	3.6	48	305	6	PROTEIN KINASE DOMAIN-CONTAINING PROTEIN;
210	vix3	foldomeDB/falciparum/AF-Q8IEM2-F1-model_v1.pdb.gz	Q8IEM2	falciparum	2.2	16.6	84	827	11	PROTEIN PHOSPHATASE PPM6, PUTATIVE;
211	kz2k	foldomeDB/human/AF-Q5THJ4-F3-model_v1.pdb.gz	Q5THJ4	human	2.2	22	77	1400	5	VACUOLAR PROTEIN SORTING-ASSOCIATED PROTEIN 13D;
212	ok6h	foldomeDB/celegans/AF-Q22649-F1-model_v1.pdb.gz	Q22649	celegans	2.2	20.3	73	1235	14	UNCHARACTERIZED PROTEIN;
213	c7ns	foldomeDB/human/AF-Q86UX2-F1-model_v1.pdb.gz	Q86UX2	human	2.2	15.6	74	942	5	INTER-ALPHA-TRYPSIN INHIBITOR HEAVY CHAIN H5;
214	z8zv	foldomeDB/rice/AF-Q9AWZ5-F1-model_v1.pdb.gz	Q9AWZ5	rice	2.2	6.4	59	151	14	OS01G0225600 PROTEIN;
215	zv4k	foldomeDB/tcruzi/AF-Q4CWK0-F1-model_v1.pdb.gz	Q4CWK0	tcruzi	2.2	15.9	85	234	6	TRANS-SIALIDASE, PUTATIVE;
216	fal0	foldomeDB/celegans/AF-B1GRN6-F1-model_v1.pdb.gz	B1GRN6	celegans	2.2	16.8	70	166	3	UNCHARACTERIZED PROTEIN;
217	rg1s	foldomeDB/rat/AF-Q7TPK8-F1-model_v1.pdb.gz	Q7TPK8	rat	2.2	5.7	72	136	6	AC2-032;
218	t9wf	foldomeDB/rice/AF-Q5ZD06-F1-model_v1.pdb.gz	Q5ZD06	rice	2.2	10.3	65	198	6	OS01G0771200 PROTEIN;
219	ud2i	foldomeDB/arabidopsis/AF-Q9SY90-F1-model_v1.pdb.gz	Q9SY90	arabidopsis	2.2	11.4	116	421	14	DUF1262 FAMILY PROTEIN (DUF1262);
220	k5hr	foldomeDB/maize/AF-A0A1D6NEE1-F1-model_v1.pdb.gz	A0A1D6NEE1	maize	2.2	16.3	63	103	5	UNCHARACTERIZED PROTEIN;
221	as2z	foldomeDB/saureus/AF-Q2G0F9-F1-model_v1.pdb.gz	Q2G0F9	saureus	2.2	4.8	50	127	4	UNCHARACTERIZED PROTEIN;
222	tyt6	foldomeDB/celegans/AF-A0A0K3AR19-F1-model_v1.pdb.gz	A0A0K3AR19	celegans	2.2	3.9	76	424	9	UNCHARACTERIZED PROTEIN;
223	d1qo	foldomeDB/soybean/AF-I1M0A4-F1-model_v1.pdb.gz	I1M0A4	soybean	2.2	3.5	68	379	10	UNCHARACTERIZED PROTEIN;
224	gs6w	foldomeDB/rice/AF-A0A0P0WY50-F1-model_v1.pdb.gz	A0A0P0WY50	rice	2.2	7.4	60	116	8	OS06G0570250 PROTEIN;
225	xtl8	foldomeDB/rat/AF-Q5XIQ8-F1-model_v1.pdb.gz	Q5XIQ8	rat	2.2	21.6	73	770	4	HEXOSYLTRANSFERASE;
226	u5so	foldomeDB/falciparum/AF-Q8IHV6-F1-model_v1.pdb.gz	Q8IHV6	falciparum	2.2	16.5	102	1788	8	UNCHARACTERIZED PROTEIN;
227	w6ds	foldomeDB/arabidopsis/AF-Q7XZU2-F1-model_v1.pdb.gz	Q7XZU2	arabidopsis	2.1	7.7	96	818	8	PHOSPHOINOSITIDE PHOSPHATASE SAC3;
228	pz5b	foldomeDB/rice/AF-A0A0P0V7D7-F1-model_v1.pdb.gz	A0A0P0V7D7	rice	2.1	4.8	76	268	12	OS01G0706800 PROTEIN;
229	t2sb	foldomeDB/zebrafish/AF-Q29RF0-F1-model_v1.pdb.gz	Q29RF0	zebrafish	2.1	3.8	81	183	11	DERMATOPONTIN;
230	svd8	foldomeDB/drosophila/AF-A1ZAJ6-F1-model_v1.pdb.gz	A1ZAJ6	drosophila	2.1	12.1	71	110	1	GEO02592P1;
231	zm9k	foldomeDB/human/AF-Q969N2-F1-model_v1.pdb.gz	Q969N2	human	2.1	25.9	91	578	10	GPI TRANSAMIDASE COMPONENT PIG-T;
232	lu1o	foldomeDB/celegans/AF-P55155-F1-model_v1.pdb.gz	P55155	celegans	2.1	7.3	55	1616	7	VITELLOGENIN-1;
233	hm9a	foldomeDB/zebrafish/AF-Q5RHW2-F1-model_v1.pdb.gz	Q5RHW2	zebrafish	2.1	3.6	71	173	4	SI:DKEY-14D8.6;
234	dav2	foldomeDB/maize/AF-B6UEF6-F1-model_v1.pdb.gz	B6UEF6	maize	2.1	4	62	75	8	METHIONYL-TRNA SYNTHETASE;
235	so3t	foldomeDB/maize/AF-A0A1D6JZG1-F1-model_v1.pdb.gz	A0A1D6JZG1	maize	2.1	7.3	77	786	4	6-PHOSPHOFRUCTO-2-KINASE/FRUCTOSE-26-BISPHOSPHATA
236	guy5	foldomeDB/soybean/AF-I1JVU1-F1-model_v1.pdb.gz	I1JVU1	soybean	2.1	10.8	80	244	8	UNCHARACTERIZED PROTEIN;
237	t1xk	foldomeDB/rice/AF-A0A0P0XSB6-F1-model_v1.pdb.gz	A0A0P0XSB6	rice	2.1	4	64	83	11	OS10G0143500 PROTEIN;
238	a8al	foldomeDB/soybean/AF-I1KG35-F1-model_v1.pdb.gz	I1KG35	soybean	2.1	6.2	68	126	15	RIBOSOMAL_S10 DOMAIN-CONTAINING PROTEIN;
239	wqt1	foldomeDB/celegans/AF-G5EEJ4-F1-model_v1.pdb.gz	G5EEJ4	celegans	2.1	12.6	85	643	6	OSMOTIC STRESS RESISTANCE PROTEIN;
240	xw9r	foldomeDB/spombe/AF-Q7LKV1-F1-model_v1.pdb.gz	Q7LKV1	spombe	2.1	4.5	82	270	7	UNCHARACTERIZED PROTEIN C20H4.08;
241	w2za	foldomeDB/rice/AF-C7J9S7-F1-model_v1.pdb.gz	C7J9S7	rice	2.1	19.1	88	329	9	OS12G0242500 PROTEIN;
242	u7pg	foldomeDB/rice/AF-Q7X8J0-F1-model_v1.pdb.gz	Q7X8J0	rice	2.1	3.3	59	71	5	OS04G0606200 PROTEIN;
243	scz2	foldomeDB/celegans/AF-Q17717-F1-model_v1.pdb.gz	Q17717	celegans	2.1	3.2	70	226	7	UNCHARACTERIZED PROTEIN;
244	fae2	foldomeDB/maize/AF-A0A1D6GSL4-F1-model_v1.pdb.gz	A0A1D6GSL4	maize	2.1	14.3	61	98	7	UNCHARACTERIZED PROTEIN;
245	uc5x	foldomeDB/soybean/AF-I1JQ96-F1-model_v1.pdb.gz	I1JQ96	soybean	2.1	27.5	73	1291	7	UNCHARACTERIZED PROTEIN;
246	a4bx	foldomeDB/maize/AF-A0A1D6FBD6-F1-model_v1.pdb.gz	A0A1D6FBD6	maize	2.1	5.7	58	112	5	LATE EMBRYOGENESIS ABUNDANT PROTEIN;
247	a6gf	foldomeDB/zebrafish/AF-A0A2R8QEE3-F1-model_v1.pdb.gz	A0A2R8QEE3	zebrafish	2.1	8	73	84	4	UNCHARACTERIZED PROTEIN;
248	ie7v	foldomeDB/maize/AF-A0A1D6MY30-F1-model_v1.pdb.gz	A0A1D6MY30	maize	2.1	19.3	61	103	5	UNCHARACTERIZED PROTEIN;
249	rgw4	foldomeDB/maize/AF-A0A1D6MBY6-F1-model_v1.pdb.gz	A0A1D6MBY6	maize	2.1	10.4	69	237	7	UNCHARACTERIZED PROTEIN;
250	z9cj	foldomeDB/arabidopsis/AF-B3H7H8-F1-model_v1.pdb.gz	B3H7H8	arabidopsis	2.1	4.2	55	58	4	UNCHARACTERIZED PROTEIN;
251	ap6p	foldomeDB/calbicans/AF-A0A1D8PQP1-F1-model_v1.pdb.gz	A0A1D8PQP1	calbicans	2	9.2	97	426	11	UNCHARACTERIZED PROTEIN;
252	cth5	foldomeDB/zebrafish/AF-Q5RHW3-F1-model_v1.pdb.gz	Q5RHW3	zebrafish	2	3.7	71	173	6	SI:DKEY-14D8.7;
253	c6dz	foldomeDB/falciparum/AF-Q8IBN4-F1-model_v1.pdb.gz	Q8IBN4	falciparum	2	6.5	70	467	14	SECRETED OOKINETE PROTEIN, PUTATIVE;
254	a2lv	foldomeDB/celegans/AF-Q23448-F1-model_v1.pdb.gz	Q23448	celegans	2	4.1	74	420	8	GLYCOPROTEIN HORMONE (FLR-2) INTERACTING PROTEIN;
255	yb2y	foldomeDB/falciparum/AF-Q8ID30-F1-model_v1.pdb.gz	Q8ID30	falciparum	2	8.4	63	1182	6	SECRETED OOKINETE PROTEIN, PUTATIVE;
256	hvb7	foldomeDB/rice/AF-Q5VPR8-F1-model_v1.pdb.gz	Q5VPR8	rice	2	11.9	76	129	3	OS06G0118301 PROTEIN;
257	g0si	foldomeDB/rice/AF-Q75HQ3-F1-model_v1.pdb.gz	Q75HQ3	rice	2	5.4	60	775	8	BETA-GALACTOSIDASE 7;
258	rc9y	foldomeDB/maize/AF-A0A1D6HX48-F1-model_v1.pdb.gz	A0A1D6HX48	maize	2	11.7	78	445	14	PHYTOENE DESATURATION 1;
259	ax9x	foldomeDB/yeast/AF-P23301-F1-model_v1.pdb.gz	P23301	yeast	2	4.8	78	157	5	EUKARYOTIC TRANSLATION INITIATION FACTOR 5A-1;
260	o4ii	foldomeDB/maize/AF-C4JBB8-F1-model_v1.pdb.gz	C4JBB8	maize	2	5.4	82	681	11	HEAT SHOCK 70 KDA PROTEIN 9 MITOCHONDRIAL;
261	bnb6	foldomeDB/rice/AF-A0A0P0X6B2-F1-model_v1.pdb.gz	A0A0P0X6B2	rice	2	3.2	61	82	13	OS07G0450050 PROTEIN;
262	yp6e	foldomeDB/soybean/AF-I1LBC5-F1-model_v1.pdb.gz	I1LBC5	soybean	2	22.1	92	975	10	UNCHARACTERIZED PROTEIN;
263	rix3	foldomeDB/tcruzi/AF-Q4CUQ4-F1-model_v1.pdb.gz	Q4CUQ4	tcruzi	2	11.1	84	208	10	UNCHARACTERIZED PROTEIN;
264	ni0x	foldomeDB/maize/AF-A0A1D6E9U9-F1-model_v1.pdb.gz	A0A1D6E9U9	maize	2	9.3	82	517	11	LATE EMBRYOGENESIS ABUNDANT PROTEIN;
265	ceb6	foldomeDB/rat/AF-F1M644-F1-model_v1.pdb.gz	F1M644	rat	2	5.1	67	523	4	ADHESION G PROTEIN-COUPLED RECEPTOR G5;
266	p0cd	foldomeDB/arabidopsis/AF-Q1G374-F1-model_v1.pdb.gz	Q1G374	arabidopsis	2	18.5	60	271	2	UNCHARACTERIZED PROTEIN;
267	sc4m	foldomeDB/maize/AF-A0A1D6KQI7-F1-model_v1.pdb.gz	A0A1D6KQI7	maize	2	4.1	62	216	8	UNCHARACTERIZED PROTEIN;
268	jaf3	foldomeDB/mouse/AF-Q9D8T2-F1-model_v1.pdb.gz	Q9D8T2	mouse	2	5.2	55	487	7	GASDERMIN-D;
269	uvw1	foldomeDB/dictyostelium/AF-Q557H6-F1-model_v1.pdb.gz	Q557H6	dictyostelium	2	7.1	83	222	8	EFP_N DOMAIN-CONTAINING PROTEIN;
270	g3cq	foldomeDB/maize/AF-K7U0D5-F1-model_v1.pdb.gz	K7U0D5	maize	2	2.9	55	67	4	METHIONYL-TRNA SYNTHETASE;
271	pp1q	foldomeDB/human/AF-P18428-F1-model_v1.pdb.gz	P18428	human	2	3.9	79	481	11	LIPOPOLYSACCHARIDE-BINDING PROTEIN;

## Sheet: Monalysin-like
#	UniqueID	AlphaFold Model	Uniprot	Organism	Z	rmsd	lali	nres	%id	Description	Comment
1	qin5	foldomeDB/dictyostelium/AF-P54661-F1-model_v1.pdb.gz	P54661	dictyostelium	20.7	2.3	204	283	16	SMALL AGGREGATE FORMATION PROTEIN;	Monalysin-like
2	mf1d	foldomeDB/dictyostelium/AF-Q54WE2-F1-model_v1.pdb.gz	Q54WE2	dictyostelium	20.6	2.5	205	251	20	BB_PF DOMAIN-CONTAINING PROTEIN;	Monalysin-like		Note: All false positives (non-PFPs) have been removed from this list. All entries have been visually inspected and confirmed as bonafide structural homologs.
3	bjx5	foldomeDB/dictyostelium/AF-C7G077-F1-model_v1.pdb.gz	C7G077	dictyostelium	20.3	2.5	205	250	19	BB_PF DOMAIN-CONTAINING PROTEIN;	Monalysin-like
4	q5if	foldomeDB/dictyostelium/AF-Q54RZ4-F1-model_v1.pdb.gz	Q54RZ4	dictyostelium	19.9	2.5	202	284	19	BB_PF DOMAIN-CONTAINING PROTEIN;	Monalysin-like
5	cw8o	foldomeDB/dictyostelium/AF-Q54CN2-F1-model_v1.pdb.gz	Q54CN2	dictyostelium	19.7	2.6	208	269	12	BB_PF DOMAIN-CONTAINING PROTEIN;	Monalysin-like
6	r5br	foldomeDB/dictyostelium/AF-Q54S05-F1-model_v1.pdb.gz	Q54S05	dictyostelium	19.7	2.4	201	284	18	BB_PF DOMAIN-CONTAINING PROTEIN;	Monalysin-like
7	lg2w	foldomeDB/dictyostelium/AF-Q867W8-F1-model_v1.pdb.gz	Q867W8	dictyostelium	19.2	2.3	198	235	10	BB_PF DOMAIN-CONTAINING PROTEIN;	Monalysin-like
8	xy1v	foldomeDB/dictyostelium/AF-Q557K7-F1-model_v1.pdb.gz	Q557K7	dictyostelium	19	2.7	207	270	14	BB_PF DOMAIN-CONTAINING PROTEIN;	Monalysin-like
9	ysf3	foldomeDB/dictyostelium/AF-Q867F5-F1-model_v1.pdb.gz	Q867F5	dictyostelium	18.3	2.7	207	303	15	BB_PF DOMAIN-CONTAINING PROTEIN;	Monalysin-like
10	zi1u	foldomeDB/dictyostelium/AF-Q55F85-F1-model_v1.pdb.gz	Q55F85	dictyostelium	18.3	2.8	203	257	13	BB_PF DOMAIN-CONTAINING PROTEIN;	Monalysin-like
11	eez3	foldomeDB/celegans/AF-Q9UAX2-F1-model_v1.pdb.gz	Q9UAX2	celegans	6.2	2.7	103	337	14	UNCHARACTERIZED PROTEIN;	DUF1262 containing β-PFP
12	q1qw	foldomeDB/arabidopsis/AF-Q3EDD3-F1-model_v1.pdb.gz	Q3EDD3	arabidopsis	6.1	4.1	135	388	9	UNCHARACTERIZED PROTEIN;	DUF1262 containing β-PFP
13	htg0	foldomeDB/arabidopsis/AF-F4HQU5-F1-model_v1.pdb.gz	F4HQU5	arabidopsis	5.8	3.8	136	385	10	UNCHARACTERIZED PROTEIN;
14	ngb0	foldomeDB/celegans/AF-Q9N521-F1-model_v1.pdb.gz	Q9N521	celegans	5.8	3.3	109	285	7	UNCHARACTERIZED PROTEIN;
15	v7am	foldomeDB/arabidopsis/AF-F4HQT8-F1-model_v1.pdb.gz	F4HQT8	arabidopsis	5.7	4.1	135	379	7	UNCHARACTERIZED PROTEIN;
16	t1ym	foldomeDB/rice/AF-A0A0P0XFR2-F1-model_v1.pdb.gz	A0A0P0XFR2	rice	5.7	4.4	138	421	9	OS08G0413200 PROTEIN;
17	w3nl	foldomeDB/soybean/AF-I1N6L3-F1-model_v1.pdb.gz	I1N6L3	soybean	5.6	4.4	140	406	8	UNCHARACTERIZED PROTEIN;
18	y3kp	foldomeDB/zebrafish/AF-A0A0G2KSF3-F1-model_v1.pdb.gz	A0A0G2KSF3	zebrafish	5.5	4.3	105	334	12	UNCHARACTERIZED PROTEIN;
19	sk1y	foldomeDB/arabidopsis/AF-Q6NM24-F1-model_v1.pdb.gz	Q6NM24	arabidopsis	5.4	3.9	132	381	8	AT1G13540;
20	lg6x	foldomeDB/arabidopsis/AF-Q56Y29-F1-model_v1.pdb.gz	Q56Y29	arabidopsis	5.4	4.1	133	387	5	AT1G13480;
21	out3	foldomeDB/soybean/AF-I1JEQ1-F1-model_v1.pdb.gz	I1JEQ1	soybean	5.4	4.2	138	396	7	UNCHARACTERIZED PROTEIN;
22	hhc2	foldomeDB/arabidopsis/AF-F4HQU2-F1-model_v1.pdb.gz	F4HQU2	arabidopsis	5.3	4	132	386	10	UNCHARACTERIZED PROTEIN;
23	x9dv	foldomeDB/arabidopsis/AF-Q6NNH1-F1-model_v1.pdb.gz	Q6NNH1	arabidopsis	5.3	4.3	137	387	6	AT1G13520;
24	u0hf	foldomeDB/celegans/AF-Q9N2S5-F1-model_v1.pdb.gz	Q9N2S5	celegans	5.2	3.1	108	335	9	TRANSCELLULAR CHAPERONE SIGNALING (X)CROSS TISSUE
25	kb1c	foldomeDB/arabidopsis/AF-Q8VZN5-F1-model_v1.pdb.gz	Q8VZN5	arabidopsis	5.1	3.9	135	380	8	UNCHARACTERIZED PROTEIN AT1G13510;
26	bna0	foldomeDB/soybean/AF-A0A0R0KF86-F1-model_v1.pdb.gz	A0A0R0KF86	soybean	5	4.1	136	337	8	UNCHARACTERIZED PROTEIN;
27	sv6l	foldomeDB/celegans/AF-A0A0M7RF59-F1-model_v1.pdb.gz	A0A0M7RF59	celegans	4.9	4.3	105	400	10	UNCHARACTERIZED PROTEIN;
28	g3as	foldomeDB/soybean/AF-I1JEQ8-F1-model_v1.pdb.gz	I1JEQ8	soybean	4.6	4	136	382	5	UNCHARACTERIZED PROTEIN;
29	p8uz	foldomeDB/arabidopsis/AF-Q9FZ74-F1-model_v1.pdb.gz	Q9FZ74	arabidopsis	4.5	3.8	134	382	7	F13B4.1 PROTEIN;
30	lmt5	foldomeDB/maize/AF-K7TZM5-F1-model_v1.pdb.gz	K7TZM5	maize	4.4	4.3	122	375	5	DUF1262 FAMILY PROTEIN;
31	ud2i	foldomeDB/arabidopsis/AF-Q9SY90-F1-model_v1.pdb.gz	Q9SY90	arabidopsis	4.4	4.1	137	421	6	DUF1262 FAMILY PROTEIN (DUF1262);
32	c5as	foldomeDB/rice/AF-A0A0P0XFM5-F1-model_v1.pdb.gz	A0A0P0XFM5	rice	4.2	4.1	139	407	9	OS08G0413500 PROTEIN;
33	b2ej	foldomeDB/rice/AF-Q6Z564-F1-model_v1.pdb.gz	Q6Z564	rice	3.7	4.3	118	378	4	OS08G0412700 PROTEIN;
34	c6dt	foldomeDB/calbicans/AF-A0A1D8PFD5-F1-model_v1.pdb.gz	A0A1D8PFD5	calbicans	3.6	3.7	116	239	9	UNCHARACTERIZED PROTEIN;
35	zo2x	foldomeDB/rice/AF-Q6Z561-F1-model_v1.pdb.gz	Q6Z561	rice	3.6	4.2	139	415	6	OS08G0413100 PROTEIN;
36	awc6	foldomeDB/zebrafish/AF-A0A140LH64-F1-model_v1.pdb.gz	A0A140LH64	zebrafish	3.6	4.4	86	315	7	HYPOTHETICAL PROTEIN LOC564660;
37	hy0k	foldomeDB/zebrafish/AF-A8WG08-F1-model_v1.pdb.gz	A8WG08	zebrafish	3.6	5.5	87	315	10	JACALIN 6;
38	szk2	foldomeDB/zebrafish/AF-A9JRD1-F1-model_v1.pdb.gz	A9JRD1	zebrafish	3.5	4	84	315	5	ZGC:172143;
39	x2kh	foldomeDB/celegans/AF-Q17410-F1-model_v1.pdb.gz	Q17410	celegans	3.3	4	105	271	7	UNCHARACTERIZED PROTEIN;	ETX-like
40	rf9g	foldomeDB/rice/AF-Q6Z563-F1-model_v1.pdb.gz	Q6Z563	rice	3.3	3.6	111	385	10	OS08G0412800 PROTEIN;
42	eo6s	foldomeDB/zebrafish/AF-A0A140LH60-F1-model_v1.pdb.gz	A0A140LH60	zebrafish	3.3	3.6	85	315	7	SI:DKEYP-32G11.8;
43	blz2	foldomeDB/zebrafish/AF-A8WGA7-F1-model_v1.pdb.gz	A8WGA7	zebrafish	3.3	5.2	91	315	11	JACALIN 9;
44	piw5	foldomeDB/zebrafish/AF-E7F8T3-F1-model_v1.pdb.gz	E7F8T3	zebrafish	3.3	5.3	90	315	11	JACALIN 2;
45	qt3t	foldomeDB/celegans/AF-G5EBG1-F1-model_v1.pdb.gz	G5EBG1	celegans	3.3	3.4	104	640	10	UNCHARACTERIZED PROTEIN;
46	xd9c	foldomeDB/zebrafish/AF-A8WG86-F1-model_v1.pdb.gz	A8WG86	zebrafish	3.3	5.2	91	315	11	JACALIN 8;
47	j0jm	foldomeDB/zebrafish/AF-Q5CZR5-F1-model_v1.pdb.gz	Q5CZR5	zebrafish	3.2	6.1	97	315	7	AEROLYSIN-LIKE PROTEIN;
48	k7wb	foldomeDB/drosophila/AF-P10379-F1-model_v1.pdb.gz	P10379	drosophila	3.1	6.6	101	488	9	PROTEIN UNZIPPED;	PFP potentially involved in development
49	um7y	foldomeDB/calbicans/AF-A0A1D8PQ47-F1-model_v1.pdb.gz	A0A1D8PQ47	calbicans	3	3.5	107	269	8	UNCHARACTERIZED PROTEIN;
50	vr1i	foldomeDB/zebrafish/AF-A0A0G2L4S8-F1-model_v1.pdb.gz	A0A0G2L4S8	zebrafish	3	3.8	84	315	11	JACALIN 3;
55	a6wn	foldomeDB/maize/AF-A0A1D6EEW2-F1-model_v1.pdb.gz	A0A1D6EEW2	maize	2.8	4.7	97	372	4	NATTERIN-4;
56	lf5h	foldomeDB/maize/AF-B4FHK4-F1-model_v1.pdb.gz	B4FHK4	maize	2.8	4.9	97	374	3	NATTERIN-4;
58	nlp7	foldomeDB/calbicans/AF-A0A1D8PTP3-F1-model_v1.pdb.gz	A0A1D8PTP3	calbicans	2.7	3.9	109	306	6	UNCHARACTERIZED PROTEIN;
60	fpy6	foldomeDB/calbicans/AF-Q5AL31-F1-model_v1.pdb.gz	Q5AL31	calbicans	2.7	5.7	116	253	7	UNCHARACTERIZED PROTEIN;	ETX-like
61	zsj2	foldomeDB/yeast/AF-P25577-F1-model_v1.pdb.gz	P25577	yeast	2.7	3.9	109	312	6	UNCHARACTERIZED PROTEIN YCL049C;	ETX-like
68	wz6v	foldomeDB/celegans/AF-H2KYP1-F1-model_v1.pdb.gz	H2KYP1	celegans	2.5	4.3	97	302	3	LIN-24 (TWENTY-FOUR) LIKE;	ETX-like
88	qzg9	foldomeDB/maize/AF-A0A1D6EEX1-F1-model_v1.pdb.gz	A0A1D6EEX1	maize	2.3	4.9	91	372	5	NATTERIN-4;

## Sheet: Cry toxin-like
#	UniqueID	AlphaFold Model	Uniprot	Organism	Z	rmsd	lali	nres	%id	Description	Comment
1	i5ki	foldomeDB/dictyostelium/AF-Q54WP0-F1-model_v1.pdb.gz	Q54WP0	dictyostelium	27.6	2.8	503	647	17	ENDOTOXIN_N DOMAIN-CONTAINING PROTEIN;
2	yfq8	foldomeDB/dictyostelium/AF-Q54BL0-F1-model_v1.pdb.gz	Q54BL0	dictyostelium	27.6	2.8	507	661	14	ENDOTOXIN_N DOMAIN-CONTAINING PROTEIN;
3	xt8m	foldomeDB/dictyostelium/AF-Q54HS7-F1-model_v1.pdb.gz	Q54HS7	dictyostelium	27.3	2.8	494	628	14	UNCHARACTERIZED PROTEIN;
4	ew1u	foldomeDB/dictyostelium/AF-Q54HS8-F1-model_v1.pdb.gz	Q54HS8	dictyostelium	25.9	2.8	477	593	13	ENDOTOXIN_N DOMAIN-CONTAINING PROTEIN;
5	z4zw	foldomeDB/dictyostelium/AF-C7G000-F1-model_v1.pdb.gz	C7G000	dictyostelium	21.8	4.5	331	484	15	N-TERMINAL DELTA ENDOTOXIN DOMAIN-CONTAINING PROT	Putative two-domain cry1-like toxin; N-terminal coil-coil, potential pro-domain
6	twp8	foldomeDB/dictyostelium/AF-Q54RI3-F1-model_v1.pdb.gz	Q54RI3	dictyostelium	20.9	3.5	338	484	14	ENDOTOXIN_N DOMAIN-CONTAINING PROTEIN;	Putative two-domain cry1-like toxin; N-terminal coil-coil, potential pro-domain
7	qsv7	foldomeDB/dictyostelium/AF-Q55BT7-F1-model_v1.pdb.gz	Q55BT7	dictyostelium	20.2	3.8	263	515	11	UNCHARACTERIZED PROTEIN;	Putative two-domain cry1-like toxin; N-terminal coil-coil, potential pro-domain
8	h7fa	foldomeDB/dictyostelium/AF-Q55G72-F1-model_v1.pdb.gz	Q55G72	dictyostelium	19.1	4.6	284	459	11	UNCHARACTERIZED PROTEIN;	Putative two-domain cry1-like toxin
9	p4ie	foldomeDB/dictyostelium/AF-Q54QN5-F1-model_v1.pdb.gz	Q54QN5	dictyostelium	19	4.5	272	509	13	UNCHARACTERIZED PROTEIN;	Putative two-domain cry1-like toxin
10	gm4n	foldomeDB/dictyostelium/AF-Q54SZ0-F1-model_v1.pdb.gz	Q54SZ0	dictyostelium	18.9	4	316	485	16	UNCHARACTERIZED PROTEIN;	Putative two-domain cry1-like toxin; N-terminal coil-coil, potential pro-domain
11	pow2	foldomeDB/dictyostelium/AF-Q55BW9-F1-model_v1.pdb.gz	Q55BW9	dictyostelium	18.3	3.4	256	515	12	UNCHARACTERIZED PROTEIN;	Putative two-domain cry1-like toxin
12	pc3e	foldomeDB/dictyostelium/AF-P18154-F1-model_v1.pdb.gz	P18154	dictyostelium	17.6	3.8	227	511	12	CAMP-REGULATED M3L PROTEIN;
13	yuv4	foldomeDB/dictyostelium/AF-P11872-F1-model_v1.pdb.gz	P11872	dictyostelium	16.6	4.3	227	513	14	CAMP-REGULATED M3R PROTEIN;
14	nh9n	foldomeDB/dictyostelium/AF-Q54H34-F1-model_v1.pdb.gz	Q54H34	dictyostelium	13.4	4.2	240	467	14	N-TERMINAL DELTA ENDOTOXIN DOMAIN-CONTAINING PROT
15	u1ym	foldomeDB/dictyostelium/AF-Q550I1-F1-model_v1.pdb.gz	Q550I1	dictyostelium	12.8	4.1	282	483	12	ENDOTOXIN_N DOMAIN-CONTAINING PROTEIN;
16	f6ji	foldomeDB/dictyostelium/AF-Q76NW9-F1-model_v1.pdb.gz	Q76NW9	dictyostelium	12.3	4.8	307	431	11	UNCHARACTERIZED PROTEIN;	Putative two-domain cry1-like toxin
17	w3pc	foldomeDB/dictyostelium/AF-Q86I33-F1-model_v1.pdb.gz	Q86I33	dictyostelium	12.2	4.3	225	479	7	UNCHARACTERIZED PROTEIN;	Putative two-domain cry1-like toxin
18	o4xt	foldomeDB/arabidopsis/AF-Q84JX1-F1-model_v1.pdb.gz	Q84JX1	arabidopsis	12	11.8	152	524	9	PROBABLE PECTINESTERASE/PECTINESTERASE INHIBITOR	Very similar to Endotoxin_N domain, potential PFP activity. Unknown family.
19	hol3	foldomeDB/mouse/AF-P02469-F1-model_v1.pdb.gz	P02469	mouse	11.8	3.2	129	1786	16	LAMININ SUBUNIT BETA-1;
20	jl8y	foldomeDB/maize/AF-B4G256-F1-model_v1.pdb.gz	B4G256	maize	11.5	9.8	160	315	9	DIRIGENT PROTEIN;
21	ohj2	foldomeDB/rice/AF-A0A0P0Y2K7-F1-model_v1.pdb.gz	A0A0P0Y2K7	rice	11.5	7.5	159	291	8	OS11G0524400 PROTEIN;
22	u4nv	foldomeDB/arabidopsis/AF-Q5XF82-F1-model_v1.pdb.gz	Q5XF82	arabidopsis	11.4	3.6	163	444	7	JACALIN-RELATED LECTIN 11;
23	yi3l	foldomeDB/arabidopsis/AF-Q9FFW6-F1-model_v1.pdb.gz	Q9FFW6	arabidopsis	11.4	15.5	174	594	6	JACALIN-RELATED LECTIN 44;
24	vyw7	foldomeDB/zebrafish/AF-A0A2R8QMV5-F1-model_v1.pdb.gz	A0A2R8QMV5	zebrafish	11.3	3.3	129	1771	12	LAMININ, BETA 1B;
25	guj5	foldomeDB/maize/AF-A0A1D6QGT7-F1-model_v1.pdb.gz	A0A1D6QGT7	maize	11.3	9.1	166	309	10	JACALIN-TYPE LECTIN DOMAIN-CONTAINING PROTEIN;
26	q3vf	foldomeDB/arabidopsis/AF-O04312-F1-model_v1.pdb.gz	O04312	arabidopsis	11.3	8.3	179	300	4	JACALIN-RELATED LECTIN 32;
27	sj7q	foldomeDB/human/AF-Q16787-F2-model_v1.pdb.gz	Q16787	human	11.3	3.7	130	1400	12	LAMININ SUBUNIT ALPHA-3;
28	gz0k	foldomeDB/arabidopsis/AF-Q9ZU23-F1-model_v1.pdb.gz	Q9ZU23	arabidopsis	11.3	5.5	173	730	7	JACALIN-RELATED LECTIN 5;
29	aw2z	foldomeDB/human/AF-Q16787-F3-model_v1.pdb.gz	Q16787	human	11.2	3.3	127	1400	12	LAMININ SUBUNIT ALPHA-3;
30	mw6j	foldomeDB/arabidopsis/AF-O04313-F1-model_v1.pdb.gz	O04313	arabidopsis	11.2	9.5	157	296	6	PYK10-BINDING PROTEIN 2;
31	u6dt	foldomeDB/human/AF-Q16787-F1-model_v1.pdb.gz	Q16787	human	11.2	6.1	137	1400	12	LAMININ SUBUNIT ALPHA-3;
32	d3zz	foldomeDB/arabidopsis/AF-Q9SAV0-F1-model_v1.pdb.gz	Q9SAV0	arabidopsis	11.2	11.5	174	462	6	MYROSINASE-BINDING PROTEIN 1;
33	dx9g	foldomeDB/arabidopsis/AF-Q9FGC5-F1-model_v1.pdb.gz	Q9FGC5	arabidopsis	11.2	11	164	444	9	JACALIN-RELATED LECTIN 41;
34	mt9s	foldomeDB/arabidopsis/AF-O04314-F1-model_v1.pdb.gz	O04314	arabidopsis	11.2	10.2	155	298	7	PYK10-BINDING PROTEIN 1;
35	f0ws	foldomeDB/rice/AF-Q33B84-F1-model_v1.pdb.gz	Q33B84	rice	11.2	2.9	138	154	9	JACALIN-LIKE LECTIN DOMAIN CONTAINING PROTEIN, EX
36	j7ok	foldomeDB/human/AF-O15230-F1-model_v1.pdb.gz	O15230	human	11.2	4.2	133	1400	15	LAMININ SUBUNIT ALPHA-5;
37	y1rg	foldomeDB/zebrafish/AF-A0A0R4IGE1-F1-model_v1.pdb.gz	A0A0R4IGE1	zebrafish	11.1	7.7	155	766	8	SI:CH211-207B24.4;
38	dw8y	foldomeDB/rice/AF-A0A0P0X1M5-F1-model_v1.pdb.gz	A0A0P0X1M5	rice	11.1	3.5	170	349	8	OS06G0731700 PROTEIN;
39	yvf6	foldomeDB/arabidopsis/AF-O04311-F1-model_v1.pdb.gz	O04311	arabidopsis	11.1	4.4	144	300	5	JACALIN-RELATED LECTIN 33;
40	x8sr	foldomeDB/arabidopsis/AF-Q9FGC4-F1-model_v1.pdb.gz	Q9FGC4	arabidopsis	11.1	6	150	444	13	JACALIN-RELATED LECTIN 42;
41	o8ef	foldomeDB/rice/AF-Q0JMY8-F1-model_v1.pdb.gz	Q0JMY8	rice	11.1	3	131	145	8	SALT STRESS-INDUCED PROTEIN;
42	qqo5	foldomeDB/arabidopsis/AF-O49326-F1-model_v1.pdb.gz	O49326	arabidopsis	11.1	8.3	144	471	3	NITRILE-SPECIFIER PROTEIN 2;
43	uh1p	foldomeDB/arabidopsis/AF-Q9FFW7-F1-model_v1.pdb.gz	Q9FFW7	arabidopsis	11.1	4.7	161	495	6	JACALIN-RELATED LECTIN 43;
44	avz7	foldomeDB/arabidopsis/AF-F4I837-F1-model_v1.pdb.gz	F4I837	arabidopsis	11.1	10.4	168	614	4	JACALIN-RELATED LECTIN 14;
45	a5kl	foldomeDB/soybean/AF-I1MZY8-F1-model_v1.pdb.gz	I1MZY8	soybean	11	11.1	157	589	8	UNCHARACTERIZED PROTEIN;
46	i4kg	foldomeDB/human/AF-O15230-F4-model_v1.pdb.gz	O15230	human	11	3.2	126	1400	15	LAMININ SUBUNIT ALPHA-5;
47	dav7	foldomeDB/human/AF-O15230-F5-model_v1.pdb.gz	O15230	human	11	3.3	125	1400	14	LAMININ SUBUNIT ALPHA-5;
48	xks2	foldomeDB/rice/AF-Q60EY2-F1-model_v1.pdb.gz	Q60EY2	rice	11	2.9	135	152	8	OS05G0143600 PROTEIN;
49	v9nn	foldomeDB/celegans/AF-O44399-F1-model_v1.pdb.gz	O44399	celegans	11	17.4	124	249	5	UNCHARACTERIZED PROTEIN;
50	gkf0	foldomeDB/rat/AF-D3ZQN7-F1-model_v1.pdb.gz	D3ZQN7	rat	11	3.3	129	1786	16	LAMININ SUBUNIT BETA 1;
51	edp9	foldomeDB/leishmania/AF-A4IA83-F1-model_v1.pdb.gz	A4IA83	leishmania	11	3.3	120	636	8	HYPOTHETICAL_PROTEIN_-_CONSERVED;
52	opa4	foldomeDB/arabidopsis/AF-O80737-F1-model_v1.pdb.gz	O80737	arabidopsis	11	8.7	158	600	8	JACALIN-RELATED LECTIN 18;
53	v5zq	foldomeDB/arabidopsis/AF-O49006-F1-model_v1.pdb.gz	O49006	arabidopsis	11	10.8	150	592	3	PECTINESTERASE/PECTINESTERASE INHIBITOR 3;
54	cx1s	foldomeDB/arabidopsis/AF-O80735-F1-model_v1.pdb.gz	O80735	arabidopsis	11	5	195	531	5	JACALIN-RELATED LECTIN 16;
55	ot8p	foldomeDB/human/AF-P55268-F1-model_v1.pdb.gz	P55268	human	10.9	3.3	127	1798	12	LAMININ SUBUNIT BETA-2;
56	aeu7	foldomeDB/rice/AF-A0A0P0W726-F1-model_v1.pdb.gz	A0A0P0W726	rice	10.9	2.9	141	173	10	OS04G0123125 PROTEIN;
57	vtx5	foldomeDB/rice/AF-Q6K4U3-F1-model_v1.pdb.gz	Q6K4U3	rice	10.9	8.1	155	1072	6	OS02G0301800 PROTEIN;
58	xd9c	foldomeDB/zebrafish/AF-A8WG86-F1-model_v1.pdb.gz	A8WG86	zebrafish	10.9	3.2	141	315	9	JACALIN 8;
59	zxq8	foldomeDB/rice/AF-Q0JMX0-F1-model_v1.pdb.gz	Q0JMX0	rice	10.9	3	130	144	7	OS01G0355250 PROTEIN;
60	r5tq	foldomeDB/human/AF-O00322-F1-model_v1.pdb.gz	O00322	human	10.9	3.4	124	258	2	UROPLAKIN-1A;
61	rv3r	foldomeDB/maize/AF-B4FQY9-F1-model_v1.pdb.gz	B4FQY9	maize	10.9	7.1	193	596	5	JACALIN-RELATED LECTIN 3;
62	yg4m	foldomeDB/soybean/AF-A0A0R0G341-F1-model_v1.pdb.gz	A0A0R0G341	soybean	10.9	8.9	174	718	9	JACALIN-TYPE LECTIN DOMAIN-CONTAINING PROTEIN;
63	e2iy	foldomeDB/mouse/AF-Q61292-F1-model_v1.pdb.gz	Q61292	mouse	10.9	3.3	128	1799	12	LAMININ SUBUNIT BETA-2;
64	xe6x	foldomeDB/arabidopsis/AF-O04309-F1-model_v1.pdb.gz	O04309	arabidopsis	10.9	3.7	159	451	5	JACALIN-RELATED LECTIN 35;
65	wu5v	foldomeDB/arabidopsis/AF-F4HTI1-F1-model_v1.pdb.gz	F4HTI1	arabidopsis	10.9	6.8	181	505	4	MANNOSE-BINDING LECTIN SUPERFAMILY PROTEIN;
66	ow7k	foldomeDB/rice/AF-Q6L4X6-F1-model_v1.pdb.gz	Q6L4X6	rice	10.9	16.7	162	604	9	OS05G0508400 PROTEIN;
67	sq2q	foldomeDB/maize/AF-A0A1D6LHB1-F1-model_v1.pdb.gz	A0A1D6LHB1	maize	10.9	8.9	161	312	7	DIRIGENT PROTEIN;
68	ucr8	foldomeDB/arabidopsis/AF-O04318-F1-model_v1.pdb.gz	O04318	arabidopsis	10.9	10	147	467	5	NITRILE-SPECIFIER PROTEIN 3;
69	ls7a	foldomeDB/arabidopsis/AF-F4IBA0-F1-model_v1.pdb.gz	F4IBA0	arabidopsis	10.9	6.8	179	615	6	MANNOSE-BINDING LECTIN SUPERFAMILY PROTEIN;
70	o6es	foldomeDB/arabidopsis/AF-Q9LIF8-F1-model_v1.pdb.gz	Q9LIF8	arabidopsis	10.9	12.1	148	460	6	JACALIN-RELATED LECTIN 36;
71	vr1i	foldomeDB/zebrafish/AF-A0A0G2L4S8-F1-model_v1.pdb.gz	A0A0G2L4S8	zebrafish	10.8	3.6	143	315	8	JACALIN 3;
72	dwt0	foldomeDB/rice/AF-Q67X24-F1-model_v1.pdb.gz	Q67X24	rice	10.8	3	133	145	7	OS06G0226050 PROTEIN;
73	d6cg	foldomeDB/human/AF-Q16787-F5-model_v1.pdb.gz	Q16787	human	10.8	7.5	150	1400	9	LAMININ SUBUNIT ALPHA-3;
74	xv1b	foldomeDB/rice/AF-Q0DRB3-F1-model_v1.pdb.gz	Q0DRB3	rice	10.8	5.9	158	199	7	OS03G0399800 PROTEIN;
75	piw5	foldomeDB/zebrafish/AF-E7F8T3-F1-model_v1.pdb.gz	E7F8T3	zebrafish	10.8	3.3	151	315	6	JACALIN 2;
76	fp0y	foldomeDB/calbicans/AF-A0A1D8PM20-F1-model_v1.pdb.gz	A0A1D8PM20	calbicans	10.8	18.9	155	848	6	ACETYLTRANSF_6 DOMAIN-CONTAINING PROTEIN;
77	u3qm	foldomeDB/arabidopsis/AF-Q9SDM9-F1-model_v1.pdb.gz	Q9SDM9	arabidopsis	10.8	8.8	146	470	4	NITRILE-SPECIFIER PROTEIN 1;
78	szk2	foldomeDB/zebrafish/AF-A9JRD1-F1-model_v1.pdb.gz	A9JRD1	zebrafish	10.8	3.3	146	315	8	ZGC:172143;
79	d9fl	foldomeDB/soybean/AF-A0A0R0HCI1-F1-model_v1.pdb.gz	A0A0R0HCI1	soybean	10.8	17.2	122	285	6	UNCHARACTERIZED PROTEIN;
80	vyr6	foldomeDB/arabidopsis/AF-O80948-F1-model_v1.pdb.gz	O80948	arabidopsis	10.8	8.9	196	459	8	JACALIN-RELATED LECTIN 23;
81	hv9t	foldomeDB/arabidopsis/AF-Q9LTA7-F1-model_v1.pdb.gz	Q9LTA7	arabidopsis	10.8	8.2	161	221	6	JACALIN-RELATED LECTIN 47;
82	s9gb	foldomeDB/arabidopsis/AF-F4IB95-F1-model_v1.pdb.gz	F4IB95	arabidopsis	10.8	3.2	163	314	8	JACALIN-RELATED LECTIN 9;
83	egs1	foldomeDB/zebrafish/AF-F1QD37-F1-model_v1.pdb.gz	F1QD37	zebrafish	10.8	7.1	144	1836	15	LAMININ, BETA 2-LIKE;
84	v0rd	foldomeDB/arabidopsis/AF-F4IB94-F1-model_v1.pdb.gz	F4IB94	arabidopsis	10.8	3.7	164	313	7	JACALIN-RELATED LECTIN 8;
85	ox7p	foldomeDB/zebrafish/AF-A0A140LGD4-F1-model_v1.pdb.gz	A0A140LGD4	zebrafish	10.7	3.2	138	313	10	HYPOTHETICAL PROTEIN LOC564481;
86	y1ub	foldomeDB/rice/AF-B9G0A1-F1-model_v1.pdb.gz	B9G0A1	rice	10.7	12.5	203	474	4	OS11G0607900 PROTEIN;
87	hy0k	foldomeDB/zebrafish/AF-A8WG08-F1-model_v1.pdb.gz	A8WG08	zebrafish	10.7	3.9	144	315	8	JACALIN 6;
88	ab9h	foldomeDB/zebrafish/AF-F1RCT3-F1-model_v1.pdb.gz	F1RCT3	zebrafish	10.7	3.3	142	314	6	ZGC:194686;
89	g8dl	foldomeDB/human/AF-P07942-F1-model_v1.pdb.gz	P07942	human	10.7	3.4	130	1786	14	LAMININ SUBUNIT BETA-1;
90	dk1d	foldomeDB/dictyostelium/AF-Q55D86-F1-model_v1.pdb.gz	Q55D86	dictyostelium	10.7	10.6	131	485	6	UNCHARACTERIZED PROTEIN;
91	rs0i	foldomeDB/arabidopsis/AF-Q9LTY2-F1-model_v1.pdb.gz	Q9LTY2	arabidopsis	10.7	11.2	189	601	6	JACALIN-RELATED LECTIN 48;
92	jfb4	foldomeDB/soybean/AF-I1L5M2-F1-model_v1.pdb.gz	I1L5M2	soybean	10.7	5	138	390	8	UNCHARACTERIZED PROTEIN;
93	r5pe	foldomeDB/soybean/AF-K7MD49-F1-model_v1.pdb.gz	K7MD49	soybean	10.7	11.2	154	690	12	PECTINESTERASE;
94	go3y	foldomeDB/drosophila/AF-Q7K010-F1-model_v1.pdb.gz	Q7K010	drosophila	10.6	2.8	116	220	9	TETRASPANIN;
95	ud4j	foldomeDB/rice/AF-A0A0P0Y301-F1-model_v1.pdb.gz	A0A0P0Y301	rice	10.6	5.9	144	450	10	OS11G0524601 PROTEIN;
96	had7	foldomeDB/maize/AF-C0PDX9-F1-model_v1.pdb.gz	C0PDX9	maize	10.6	9.4	162	325	10	DIRIGENT PROTEIN;
97	awc6	foldomeDB/zebrafish/AF-A0A140LH64-F1-model_v1.pdb.gz	A0A140LH64	zebrafish	10.6	3.9	145	315	9	HYPOTHETICAL PROTEIN LOC564660;
98	c1jc	foldomeDB/human/AF-O15230-F2-model_v1.pdb.gz	O15230	human	10.6	3.2	126	1400	15	LAMININ SUBUNIT ALPHA-5;
99	h0cg	foldomeDB/zebrafish/AF-B7ZDA6-F1-model_v1.pdb.gz	B7ZDA6	zebrafish	10.6	3.5	130	1782	14	LAMININ, BETA 2 (LAMININ S);
100	b4kd	foldomeDB/arabidopsis/AF-O80950-F1-model_v1.pdb.gz	O80950	arabidopsis	10.6	10.6	195	458	10	JACALIN-RELATED LECTIN 22;
101	cu2h	foldomeDB/celegans/AF-Q17441-F1-model_v1.pdb.gz	Q17441	celegans	10.6	3	118	279	8	TETRASPANIN FAMILY;
102	blz2	foldomeDB/zebrafish/AF-A8WGA7-F1-model_v1.pdb.gz	A8WGA7	zebrafish	10.6	3.3	145	315	9	JACALIN 9;
103	hfu2	foldomeDB/rice/AF-Q7XVT4-F1-model_v1.pdb.gz	Q7XVT4	rice	10.6	2.9	134	150	10	OS04G0295400 PROTEIN;
104	tbv2	foldomeDB/human/AF-O15230-F3-model_v1.pdb.gz	O15230	human	10.6	9.6	140	1400	14	LAMININ SUBUNIT ALPHA-5;
105	el5v	foldomeDB/arabidopsis/AF-O80736-F1-model_v1.pdb.gz	O80736	arabidopsis	10.6	12.4	190	598	6	JACALIN-RELATED LECTIN 17;
106	ood5	foldomeDB/zebrafish/AF-Q8JHV6-F1-model_v1.pdb.gz	Q8JHV6	zebrafish	10.6	7	147	1827	12	LAMININ SUBUNIT BETA-4;
107	hc8i	foldomeDB/soybean/AF-A0A0R0GZV3-F1-model_v1.pdb.gz	A0A0R0GZV3	soybean	10.6	3	125	202	8	PMEI DOMAIN-CONTAINING PROTEIN;
108	yef7	foldomeDB/arabidopsis/AF-O80998-F1-model_v1.pdb.gz	O80998	arabidopsis	10.6	9.4	167	449	7	JACALIN-RELATED LECTIN 20;
109	xsi5	foldomeDB/arabidopsis/AF-Q9LQ31-F1-model_v1.pdb.gz	Q9LQ31	arabidopsis	10.6	6.8	196	745	9	JACALIN-RELATED LECTIN 4;
110	ekx3	foldomeDB/arabidopsis/AF-Q9SAV1-F1-model_v1.pdb.gz	Q9SAV1	arabidopsis	10.6	16.3	165	642	9	MYROSINASE-BINDING PROTEIN 2;
111	kc7b	foldomeDB/zebrafish/AF-A0A140LGS3-F1-model_v1.pdb.gz	A0A140LGS3	zebrafish	10.5	3.7	149	315	6	JACALIN 1;
112	ke1k	foldomeDB/soybean/AF-K7LQU1-F1-model_v1.pdb.gz	K7LQU1	soybean	10.5	7.3	194	589	6	UNCHARACTERIZED PROTEIN;
113	j0jm	foldomeDB/zebrafish/AF-Q5CZR5-F1-model_v1.pdb.gz	Q5CZR5	zebrafish	10.5	3.5	150	315	6	AEROLYSIN-LIKE PROTEIN;
114	n2la	foldomeDB/rice/AF-A0A0P0V2W0-F1-model_v1.pdb.gz	A0A0P0V2W0	rice	10.5	2.7	123	141	8	OS01G0354100 PROTEIN;
115	ix4z	foldomeDB/zebrafish/AF-A0A0R4IDN1-F1-model_v1.pdb.gz	A0A0R4IDN1	zebrafish	10.5	3.3	129	1785	16	LAMININ, BETA 1A;
116	x0ga	foldomeDB/mouse/AF-Q9D132-F1-model_v1.pdb.gz	Q9D132	mouse	10.5	3.4	126	257	3	UROPLAKIN-1A;
117	gqh5	foldomeDB/drosophila/AF-Q7JYY8-F1-model_v1.pdb.gz	Q7JYY8	drosophila	10.5	2.8	116	218	9	TETRASPANIN;
118	imk2	foldomeDB/arabidopsis/AF-Q8GWI7-F1-model_v1.pdb.gz	Q8GWI7	arabidopsis	10.5	3.6	168	315	5	JACALIN-RELATED LECTIN 10;
119	dx4i	foldomeDB/celegans/AF-H2KYX1-F1-model_v1.pdb.gz	H2KYX1	celegans	10.5	3.2	120	247	9	TETRASPANIN FAMILY;
120	lfy0	foldomeDB/rice/AF-A0A0P0VXK4-F1-model_v1.pdb.gz	A0A0P0VXK4	rice	10.5	6	162	580	7	OS03G0358500 PROTEIN;
121	dhr0	foldomeDB/arabidopsis/AF-Q9SRX4-F1-model_v1.pdb.gz	Q9SRX4	arabidopsis	10.5	10.3	150	579	7	PROBABLE PECTINESTERASE/PECTINESTERASE INHIBITOR
122	w4ok	foldomeDB/arabidopsis/AF-O04316-F1-model_v1.pdb.gz	O04316	arabidopsis	10.5	9	159	619	8	NITRILE-SPECIFIER PROTEIN 4;
123	avy2	foldomeDB/arabidopsis/AF-Q9ZU13-F1-model_v1.pdb.gz	Q9ZU13	arabidopsis	10.5	6.9	156	483	7	JACALIN-RELATED LECTIN 13;
124	v5om	foldomeDB/celegans/AF-Q7YX04-F1-model_v1.pdb.gz	Q7YX04	celegans	10.5	11.3	117	188	7	UNCHARACTERIZED PROTEIN;
125	d9ve	foldomeDB/arabidopsis/AF-O04310-F1-model_v1.pdb.gz	O04310	arabidopsis	10.4	5.5	182	705	5	JACALIN-RELATED LECTIN 34;
126	wtg2	foldomeDB/rice/AF-P0C5C6-F1-model_v1.pdb.gz	P0C5C6	rice	10.4	2.7	126	139	10	PROTEIN GOS9;
127	sms4	foldomeDB/zebrafish/AF-F1Q4M1-F1-model_v1.pdb.gz	F1Q4M1	zebrafish	10.4	3.6	155	326	9	JACALIN 7;
128	v0sj	foldomeDB/rice/AF-Q0JIV4-F1-model_v1.pdb.gz	Q0JIV4	rice	10.4	9.2	143	349	8	OS01G0775500 PROTEIN;
129	un9l	foldomeDB/rice/AF-A3B8T3-F1-model_v1.pdb.gz	A3B8T3	rice	10.4	2.7	125	139	8	OS06G0169900 PROTEIN;
130	f6ey	foldomeDB/celegans/AF-O44565-F1-model_v1.pdb.gz	O44565	celegans	10.4	3.2	128	1790	16	LAMININ RELATED. SEE ALSO LMB;
131	vfv5	foldomeDB/rice/AF-C7J408-F1-model_v1.pdb.gz	C7J408	rice	10.4	2.7	126	139	10	OS06G0169001 PROTEIN;
132	xd1m	foldomeDB/arabidopsis/AF-Q58G35-F1-model_v1.pdb.gz	Q58G35	arabidopsis	10.4	2.9	114	248	6	TETRASPANIN-17;
133	jl2u	foldomeDB/soybean/AF-I1MK76-F1-model_v1.pdb.gz	I1MK76	soybean	10.4	11.2	150	492	5	PECTINESTERASE;
134	aur4	foldomeDB/rice/AF-A0A0P0W909-F1-model_v1.pdb.gz	A0A0P0W909	rice	10.4	7.5	163	576	11	OS04G0369100 PROTEIN;
135	ts8s	foldomeDB/soybean/AF-I1M5E3-F1-model_v1.pdb.gz	I1M5E3	soybean	10.4	11.5	142	181	10	JACALIN-TYPE LECTIN DOMAIN-CONTAINING PROTEIN;
136	u9tr	foldomeDB/arabidopsis/AF-Q9LTA8-F1-model_v1.pdb.gz	Q9LTA8	arabidopsis	10.4	10.6	168	596	3	JACALIN-RELATED LECTIN 46;
137	p4qi	foldomeDB/arabidopsis/AF-Q9SSM3-F1-model_v1.pdb.gz	Q9SSM3	arabidopsis	10.4	6.2	149	176	7	JACALIN-RELATED LECTIN 19;
138	j8dm	foldomeDB/arabidopsis/AF-F4HQX1-F1-model_v1.pdb.gz	F4HQX1	arabidopsis	10.4	3.6	149	601	7	JACALIN-RELATED LECTIN 3;
139	m9fn	foldomeDB/arabidopsis/AF-Q8RXK7-F1-model_v1.pdb.gz	Q8RXK7	arabidopsis	10.4	10.6	148	573	9	PROBABLE PECTINESTERASE/PECTINESTERASE INHIBITOR
140	d9qf	foldomeDB/rat/AF-P15800-F1-model_v1.pdb.gz	P15800	rat	10.3	3.3	125	1801	15	LAMININ SUBUNIT BETA-2;
141	o8cv	foldomeDB/maize/AF-A0A1D6E7A6-F1-model_v1.pdb.gz	A0A1D6E7A6	maize	10.3	15.3	165	692	10	UNCHARACTERIZED PROTEIN;
142	cm4d	foldomeDB/mouse/AF-L7N259-F1-model_v1.pdb.gz	L7N259	mouse	10.3	3	136	170	14	DEMILUNE CELL AND PAROTID PROTEIN 3;
143	sx0w	foldomeDB/soybean/AF-A0A0R4J535-F1-model_v1.pdb.gz	A0A0R4J535	soybean	10.3	10.9	119	282	8	UNCHARACTERIZED PROTEIN;
144	uyh7	foldomeDB/maize/AF-K7VFB2-F1-model_v1.pdb.gz	K7VFB2	maize	10.3	11.9	155	503	9	CYSTEINE-RICH RECEPTOR-LIKE PROTEIN KINASE 40;
145	lhy9	foldomeDB/mouse/AF-L7N1X9-F1-model_v1.pdb.gz	L7N1X9	mouse	10.3	3.4	141	171	13	DEMILUNE CELL AND PAROTID PROTEIN 1;
146	e1dr	foldomeDB/arabidopsis/AF-Q9SMY7-F1-model_v1.pdb.gz	Q9SMY7	arabidopsis	10.3	12.2	141	525	11	PROBABLE PECTINESTERASE/PECTINESTERASE INHIBITOR
147	lp9m	foldomeDB/soybean/AF-I1N1N4-F1-model_v1.pdb.gz	I1N1N4	soybean	10.3	11.2	127	276	4	UNCHARACTERIZED PROTEIN;
148	x6gt	foldomeDB/rice/AF-Q306J3-F1-model_v1.pdb.gz	Q306J3	rice	10.3	6.1	155	306	6	DIRIGENT PROTEIN;
149	q4jz	foldomeDB/rice/AF-A0A0N7KT00-F1-model_v1.pdb.gz	A0A0N7KT00	rice	10.3	4.3	167	706	8	OS11G0524900 PROTEIN;
150	qgh0	foldomeDB/mouse/AF-E9PYC2-F1-model_v1.pdb.gz	E9PYC2	mouse	10.3	3.1	138	171	13	DEMILUNE CELL AND PAROTID PROTEIN 2;
151	nh4u	foldomeDB/soybean/AF-A0A0R0KZW1-F1-model_v1.pdb.gz	A0A0R0KZW1	soybean	10.3	9.6	148	547	7	UNCHARACTERIZED PROTEIN;
152	gu8o	foldomeDB/rice/AF-Q2QWD7-F1-model_v1.pdb.gz	Q2QWD7	rice	10.3	4.1	154	307	6	DIRIGENT PROTEIN;
153	ch6j	foldomeDB/maize/AF-A0A1D6PQV4-F1-model_v1.pdb.gz	A0A1D6PQV4	maize	10.3	9.6	178	760	8	OSJNBA0016N04.16-LIKE PROTEIN;
154	sv7v	foldomeDB/mouse/AF-Q8K0C5-F1-model_v1.pdb.gz	Q8K0C5	mouse	10.2	5.1	145	167	13	ZYMOGEN GRANULE MEMBRANE PROTEIN 16;
155	q4xi	foldomeDB/rice/AF-Q9AX68-F1-model_v1.pdb.gz	Q9AX68	rice	10.2	7.4	145	373	10	OS01G0611000 PROTEIN;
156	yxi8	foldomeDB/maize/AF-B7ZZ04-F1-model_v1.pdb.gz	B7ZZ04	maize	10.2	7.9	167	306	8	DIRIGENT PROTEIN;
157	b9jr	foldomeDB/human/AF-A4D0S4-F1-model_v1.pdb.gz	A4D0S4	human	10.2	5	137	1761	17	LAMININ SUBUNIT BETA-4;
158	x4sc	foldomeDB/soybean/AF-I1MI24-F1-model_v1.pdb.gz	I1MI24	soybean	10.2	11.2	124	276	5	UNCHARACTERIZED PROTEIN;
159	m5ts	foldomeDB/zebrafish/AF-E9QH97-F1-model_v1.pdb.gz	E9QH97	zebrafish	10.2	2.6	117	245	7	TETRASPANIN;
160	mj2a	foldomeDB/arabidopsis/AF-Q0WMR0-F1-model_v1.pdb.gz	Q0WMR0	arabidopsis	10.2	3.6	160	459	6	JACALIN-RELATED LECTIN 12;
161	nd3f	foldomeDB/spombe/AF-Q9UTP5-F1-model_v1.pdb.gz	Q9UTP5	spombe	10.1	3.7	170	264	5	MEIOTICALLY UP-REGULATED GENE 162 PROTEIN;
162	wn5t	foldomeDB/drosophila/AF-Q9W5A5-F1-model_v1.pdb.gz	Q9W5A5	drosophila	10.1	15.8	144	655	7	PROTEIN TWEETY-2;
163	qz2b	foldomeDB/human/AF-Q96DA0-F1-model_v1.pdb.gz	Q96DA0	human	10.1	13.3	163	208	8	ZYMOGEN GRANULE PROTEIN 16 HOMOLOG B;
164	o4bg	foldomeDB/arabidopsis/AF-Q9SMN5-F1-model_v1.pdb.gz	Q9SMN5	arabidopsis	10.1	3.2	109	224	5	TRANSMEMBRANE PROTEIN;
165	yyh1	foldomeDB/tcruzi/AF-Q4DSE1-F1-model_v1.pdb.gz	Q4DSE1	tcruzi	10.1	2.6	116	583	5	UNCHARACTERIZED PROTEIN;
166	aq0g	foldomeDB/dictyostelium/AF-Q550T1-F1-model_v1.pdb.gz	Q550T1	dictyostelium	10.1	15.7	122	258	7	UNCHARACTERIZED TRANSMEMBRANE PROTEIN DDB_G027699
167	d2xh	foldomeDB/soybean/AF-C6T8R3-F1-model_v1.pdb.gz	C6T8R3	soybean	10.1	6.7	139	367	10	UNCHARACTERIZED PROTEIN;
168	wr9w	foldomeDB/zebrafish/AF-A0A1D5NT23-F1-model_v1.pdb.gz	A0A1D5NT23	zebrafish	10.1	2.8	130	723	7	SI:CH73-40A2.1;
169	gi8r	foldomeDB/human/AF-O15230-F6-model_v1.pdb.gz	O15230	human	10.1	7.4	138	1400	14	LAMININ SUBUNIT ALPHA-5;
170	nt4b	foldomeDB/soybean/AF-I1NHK2-F1-model_v1.pdb.gz	I1NHK2	soybean	10.1	18.8	131	181	11	UNCHARACTERIZED PROTEIN;
171	sc5i	foldomeDB/celegans/AF-Q95PZ5-F1-model_v1.pdb.gz	Q95PZ5	celegans	10.1	2.9	113	261	12	UNCHARACTERIZED PROTEIN;
172	w3uh	foldomeDB/celegans/AF-Q18833-F1-model_v1.pdb.gz	Q18833	celegans	10.1	3.1	121	331	7	UNCHARACTERIZED PROTEIN;
173	kix0	foldomeDB/arabidopsis/AF-Q9ZUN5-F1-model_v1.pdb.gz	Q9ZUN5	arabidopsis	10	3.2	115	270	5	TETRASPANIN-2;
174	gi4l	foldomeDB/rice/AF-A0A0N7KSH4-F1-model_v1.pdb.gz	A0A0N7KSH4	rice	10	5	146	180	10	OS11G0165700 PROTEIN;
175	a7zp	foldomeDB/soybean/AF-K7K5X8-F1-model_v1.pdb.gz	K7K5X8	soybean	10	11.3	155	562	9	PECTINESTERASE;
176	za5l	foldomeDB/arabidopsis/AF-O22256-F1-model_v1.pdb.gz	O22256	arabidopsis	10	12.1	153	560	8	PROBABLE PECTINESTERASE/PECTINESTERASE INHIBITOR
177	d3cx	foldomeDB/human/AF-Q8N5U1-F1-model_v1.pdb.gz	Q8N5U1	human	10	12.3	124	240	8	MEMBRANE-SPANNING 4-DOMAINS SUBFAMILY A MEMBER 15
178	i8ap	foldomeDB/maize/AF-K7UUE2-F1-model_v1.pdb.gz	K7UUE2	maize	10	11.7	155	574	7	PECTINESTERASE;
179	ujd6	foldomeDB/celegans/AF-Q19083-F1-model_v1.pdb.gz	Q19083	celegans	10	3.1	122	311	4	TETRASPANIN FAMILY;
180	jud7	foldomeDB/soybean/AF-I1JQN7-F1-model_v1.pdb.gz	I1JQN7	soybean	10	12.6	150	562	8	PECTINESTERASE;
181	w7pg	foldomeDB/rat/AF-Q8CJD3-F1-model_v1.pdb.gz	Q8CJD3	rat	10	4.1	148	167	14	ZYMOGEN GRANULE MEMBRANE PROTEIN 16;
182	ym0v	foldomeDB/calbicans/AF-A0A1D8PN93-F1-model_v1.pdb.gz	A0A1D8PN93	calbicans	10	6.2	210	1085	7	ZCF20P;
183	j8sb	foldomeDB/drosophila/AF-A1Z6T8-F1-model_v1.pdb.gz	A1Z6T8	drosophila	10	2.9	117	231	4	TETRASPANIN;
184	z0zy	foldomeDB/rice/AF-A0A0P0WBZ8-F1-model_v1.pdb.gz	A0A0P0WBZ8	rice	9.9	9.1	144	373	10	OS04G0495000 PROTEIN;
185	nrl3	foldomeDB/maize/AF-A0A1D6G7F6-F1-model_v1.pdb.gz	A0A1D6G7F6	maize	9.9	3.8	147	427	7	CYSTEINE-RICH RECEPTOR-LIKE PROTEIN KINASE 40;
186	myi6	foldomeDB/soybean/AF-Q39872-F1-model_v1.pdb.gz	Q39872	soybean	9.9	19.8	131	181	9	PGMPM3;
187	oft5	foldomeDB/soybean/AF-C6T477-F1-model_v1.pdb.gz	C6T477	soybean	9.9	3.5	122	162	7	UNCHARACTERIZED PROTEIN;
188	ylz1	foldomeDB/tcruzi/AF-Q4DD38-F1-model_v1.pdb.gz	Q4DD38	tcruzi	9.9	3.3	120	316	8	UNCHARACTERIZED PROTEIN;
189	p1fo	foldomeDB/arabidopsis/AF-Q9FK05-F1-model_v1.pdb.gz	Q9FK05	arabidopsis	9.9	12.9	145	587	11	PROBABLE PECTINESTERASE/PECTINESTERASE INHIBITOR
190	lma8	foldomeDB/zebrafish/AF-B8A642-F1-model_v1.pdb.gz	B8A642	zebrafish	9.9	3	120	230	9	TRANSMEMBRANE PROTEIN 176;
191	zns9	foldomeDB/arabidopsis/AF-O22939-F1-model_v1.pdb.gz	O22939	arabidopsis	9.9	6.2	134	370	10	UNCHARACTERIZED PROTEIN AT2G41810;
192	ej6m	foldomeDB/rat/AF-Q566D0-F1-model_v1.pdb.gz	Q566D0	rat	9.9	2.7	116	260	5	UROPLAKIN-1B;
193	imz5	foldomeDB/soybean/AF-I1L7T9-F1-model_v1.pdb.gz	I1L7T9	soybean	9.9	12	150	559	8	PECTINESTERASE;
194	p1vp	foldomeDB/arabidopsis/AF-F4KHI4-F1-model_v1.pdb.gz	F4KHI4	arabidopsis	9.9	3.1	117	157	9	AWPM-19-LIKE FAMILY PROTEIN;
195	aji3	foldomeDB/rice/AF-Q7XT45-F1-model_v1.pdb.gz	Q7XT45	rice	9.9	7.4	140	372	9	OS04G0494950 PROTEIN;
196	fd0s	foldomeDB/soybean/AF-I1KSK1-F1-model_v1.pdb.gz	I1KSK1	soybean	9.9	3.3	122	160	6	UNCHARACTERIZED PROTEIN;
197	tlr4	foldomeDB/arabidopsis/AF-Q9LKR6-F1-model_v1.pdb.gz	Q9LKR6	arabidopsis	9.9	4.2	150	453	7	JACALIN-RELATED LECTIN 40;
198	t5de	foldomeDB/rice/AF-A0A0P0WLF6-F1-model_v1.pdb.gz	A0A0P0WLF6	rice	9.9	10.6	147	582	10	PECTINESTERASE;
199	ma9m	foldomeDB/rat/AF-Q5YLM1-F1-model_v1.pdb.gz	Q5YLM1	rat	9.9	7.5	176	1044	7	DIACYLGLYCEROL LIPASE-ALPHA;
200	la8y	foldomeDB/human/AF-Q9BSA4-F1-model_v1.pdb.gz	Q9BSA4	human	9.8	13.6	119	534	5	PROTEIN TWEETY HOMOLOG 2;
201	iwv3	foldomeDB/maize/AF-B4F9T2-F1-model_v1.pdb.gz	B4F9T2	maize	9.8	3.7	116	270	9	SENESCENCE-ASSOCIATED PROTEIN 5;
202	p5dv	foldomeDB/rat/AF-D4A4P8-F1-model_v1.pdb.gz	D4A4P8	rat	9.8	15.7	123	566	4	PROTEIN TWEETY HOMOLOG;
203	n6yn	foldomeDB/soybean/AF-A0A0R0IVF1-F1-model_v1.pdb.gz	A0A0R0IVF1	soybean	9.8	12.5	138	437	9	UNCHARACTERIZED PROTEIN;
204	x9lw	foldomeDB/arabidopsis/AF-Q1G3A4-F1-model_v1.pdb.gz	Q1G3A4	arabidopsis	9.8	3.2	121	189	5	PLANT INVERTASE/PECTIN METHYLESTERASE INHIBITOR S
205	g1dg	foldomeDB/maize/AF-C0HFQ1-F1-model_v1.pdb.gz	C0HFQ1	maize	9.8	4.3	165	326	10	DIRIGENT PROTEIN;
206	k9se	foldomeDB/drosophila/AF-P11046-F1-model_v1.pdb.gz	P11046	drosophila	9.8	4	132	1788	16	LAMININ SUBUNIT BETA-1;
207	urz3	foldomeDB/leishmania/AF-A4IB61-F1-model_v1.pdb.gz	A4IB61	leishmania	9.8	3.3	144	780	9	HYPOTHETICAL_PROTEIN_-_CONSERVED;
208	ya2v	foldomeDB/arabidopsis/AF-O81415-F1-model_v1.pdb.gz	O81415	arabidopsis	9.8	12.9	153	532	6	PROBABLE PECTINESTERASE/PECTINESTERASE INHIBITOR
209	te4o	foldomeDB/drosophila/AF-C0PV55-F1-model_v1.pdb.gz	C0PV55	drosophila	9.8	2.7	108	138	8	MIP07212P;
210	a1og	foldomeDB/celegans/AF-G5EFZ0-F1-model_v1.pdb.gz	G5EFZ0	celegans	9.8	9.2	143	600	6	UNCHARACTERIZED PROTEIN;
211	qc7g	foldomeDB/soybean/AF-A0A0R0HMZ4-F1-model_v1.pdb.gz	A0A0R0HMZ4	soybean	9.8	11.6	148	580	9	PECTINESTERASE;
212	g8fj	foldomeDB/soybean/AF-I1L234-F1-model_v1.pdb.gz	I1L234	soybean	9.8	3.4	121	160	7	UNCHARACTERIZED PROTEIN;
213	zid8	foldomeDB/zebrafish/AF-A0A0R4IHQ2-F1-model_v1.pdb.gz	A0A0R4IHQ2	zebrafish	9.8	23.8	146	753	7	FAMILY WITH SEQUENCE SIMILARITY 189 MEMBER A1;
214	byn9	foldomeDB/soybean/AF-I1MHL7-F1-model_v1.pdb.gz	I1MHL7	soybean	9.8	13.4	151	528	11	PECTINESTERASE;
215	b5uh	foldomeDB/mouse/AF-A2AJA7-F1-model_v1.pdb.gz	A2AJA7	mouse	9.8	6.1	175	1228	5	APICAL ENDOSOMAL GLYCOPROTEIN;
216	cv6x	foldomeDB/soybean/AF-I1MRA6-F1-model_v1.pdb.gz	I1MRA6	soybean	9.8	4.4	123	167	6	UNCHARACTERIZED PROTEIN;
217	e7bn	foldomeDB/zebrafish/AF-Q66HW7-F1-model_v1.pdb.gz	Q66HW7	zebrafish	9.8	17.5	135	345	9	PERIPHERIN 2A (RETINAL DEGENERATION, SLOW);
218	i5sk	foldomeDB/soybean/AF-C6TJT0-F1-model_v1.pdb.gz	C6TJT0	soybean	9.8	6.1	138	367	9	UNCHARACTERIZED PROTEIN;
219	gbd3	foldomeDB/maize/AF-A0A1D6FJA2-F1-model_v1.pdb.gz	A0A1D6FJA2	maize	9.8	5.9	148	231	9	JACALIN-RELATED LECTIN 19;
220	plt1	foldomeDB/falciparum/AF-Q9U0L6-F1-model_v1.pdb.gz	Q9U0L6	falciparum	9.8	3.1	114	405	7	UNCHARACTERIZED PROTEIN;
221	bmz3	foldomeDB/drosophila/AF-B7Z150-F1-model_v1.pdb.gz	B7Z150	drosophila	9.8	7.4	155	1318	9	INACTIVATION NO AFTERPOTENTIAL E, ISOFORM E;
222	vc1a	foldomeDB/zebrafish/AF-A0A2R8Q244-F1-model_v1.pdb.gz	A0A2R8Q244	zebrafish	9.8	7.4	158	1076	7	DIACYLGLYCEROL LIPASE, ALPHA;
223	dey5	foldomeDB/maize/AF-A0A1D6LH71-F1-model_v1.pdb.gz	A0A1D6LH71	maize	9.7	10.8	159	325	8	DIRIGENT PROTEIN;
224	aft9	foldomeDB/mouse/AF-Q3TUY3-F1-model_v1.pdb.gz	Q3TUY3	mouse	9.7	10.8	160	232	10	SPERMINE-BINDING PROTEIN-LIKE;
225	ffk9	foldomeDB/maize/AF-A0A1D6E7A9-F1-model_v1.pdb.gz	A0A1D6E7A9	maize	9.7	9.3	137	397	13	UNCHARACTERIZED PROTEIN;
226	qt9p	foldomeDB/human/AF-Q16625-F1-model_v1.pdb.gz	Q16625	human	9.7	23.8	154	522	6	OCCLUDIN;
227	w5tc	foldomeDB/dictyostelium/AF-O60950-F1-model_v1.pdb.gz	O60950	dictyostelium	9.7	7.2	173	579	8	GOLVESIN;
228	qnc5	foldomeDB/human/AF-O75841-F1-model_v1.pdb.gz	O75841	human	9.7	2.8	116	260	5	UROPLAKIN-1B;
229	llk4	foldomeDB/rat/AF-Q925D4-F1-model_v1.pdb.gz	Q925D4	rat	9.7	15.4	125	263	3	TRANSMEMBRANE PROTEIN 176B;
230	t5ju	foldomeDB/rice/AF-Q943A6-F1-model_v1.pdb.gz	Q943A6	rice	9.7	3.4	117	156	7	OS01G0699900 PROTEIN;
231	my1z	foldomeDB/soybean/AF-I1K8X9-F1-model_v1.pdb.gz	I1K8X9	soybean	9.7	7.1	129	365	11	UNCHARACTERIZED PROTEIN;
232	l4cl	foldomeDB/maize/AF-B4FRA6-F1-model_v1.pdb.gz	B4FRA6	maize	9.7	8.8	142	381	11	OSJNBB0091E11.19-LIKE PROTEIN;
233	fa7l	foldomeDB/rice/AF-Q6Z5U7-F1-model_v1.pdb.gz	Q6Z5U7	rice	9.7	4.2	204	561	8	EXOCYST SUBUNIT EXO70 FAMILY PROTEIN;
234	w1jy	foldomeDB/arabidopsis/AF-Q9C7P9-F1-model_v1.pdb.gz	Q9C7P9	arabidopsis	9.7	3.1	117	158	8	AWPM-19-LIKE FAMILY PROTEIN;
235	gv8p	foldomeDB/soybean/AF-C6T3W1-F1-model_v1.pdb.gz	C6T3W1	soybean	9.7	3.4	122	160	7	UNCHARACTERIZED PROTEIN;
236	k4jx	foldomeDB/soybean/AF-I1MRL0-F1-model_v1.pdb.gz	I1MRL0	soybean	9.7	12.8	155	579	5	PECTINESTERASE;
237	a1ub	foldomeDB/dictyostelium/AF-Q54K81-F1-model_v1.pdb.gz	Q54K81	dictyostelium	9.7	9.7	156	2614	9	TALIN-B;
238	i0jy	foldomeDB/rice/AF-Q7EY17-F1-model_v1.pdb.gz	Q7EY17	rice	9.7	19.8	130	173	10	OS07G0422100 PROTEIN;
239	d6zn	foldomeDB/soybean/AF-I1MCI8-F1-model_v1.pdb.gz	I1MCI8	soybean	9.7	10	138	374	9	UNCHARACTERIZED PROTEIN;
240	oab7	foldomeDB/arabidopsis/AF-O22940-F1-model_v1.pdb.gz	O22940	arabidopsis	9.7	4.9	132	370	11	AT2G41800/T11A7.10;
241	hmd8	foldomeDB/arabidopsis/AF-Q9STY5-F1-model_v1.pdb.gz	Q9STY5	arabidopsis	9.7	2.7	118	202	8	PECTINESTERASE INHIBITOR 11;
242	f2kk	foldomeDB/mouse/AF-E9Q9V5-F1-model_v1.pdb.gz	E9Q9V5	mouse	9.7	3.7	122	267	9	MEMBRANE-SPANNING 4-DOMAINS, SUBFAMILY A, MEMBER
243	gv1u	foldomeDB/dictyostelium/AF-Q55CV7-F1-model_v1.pdb.gz	Q55CV7	dictyostelium	9.7	2.8	118	238	8	PROBABLE TETRASPANIN TSPC;
244	u9tu	foldomeDB/soybean/AF-K7MZI8-F1-model_v1.pdb.gz	K7MZI8	soybean	9.7	9.1	143	615	8	PECTINESTERASE;
245	gj6i	foldomeDB/rice/AF-Q6ZLF6-F1-model_v1.pdb.gz	Q6ZLF6	rice	9.7	13.4	141	557	12	PECTINESTERASE;
246	tz0d	foldomeDB/arabidopsis/AF-Q9SE37-F1-model_v1.pdb.gz	Q9SE37	arabidopsis	9.7	5	141	174	5	PROTEIN RESTRICTED TEV MOVEMENT 1;
247	r1go	foldomeDB/dictyostelium/AF-Q54VG7-F1-model_v1.pdb.gz	Q54VG7	dictyostelium	9.7	11.1	152	319	7	UNCHARACTERIZED PROTEIN;
248	xay9	foldomeDB/rat/AF-P0C1S9-F1-model_v1.pdb.gz	P0C1S9	rat	9.7	10.6	141	668	6	DIACYLGLYCEROL LIPASE-BETA;
249	p8so	foldomeDB/soybean/AF-I1LYB7-F1-model_v1.pdb.gz	I1LYB7	soybean	9.7	9.7	138	516	14	PECTINESTERASE;
250	n0yr	foldomeDB/zebrafish/AF-Q502E0-F1-model_v1.pdb.gz	Q502E0	zebrafish	9.7	13.7	125	219	6	TRANSMEMBRANE PROTEIN 17A;
251	m5vo	foldomeDB/maize/AF-A0A1D6GAF1-F1-model_v1.pdb.gz	A0A1D6GAF1	maize	9.7	4.4	138	713	8	JACALIN-RELATED LECTIN 3;
252	qr8w	foldomeDB/maize/AF-B6UGF3-F1-model_v1.pdb.gz	B6UGF3	maize	9.7	4.5	122	169	8	PLASMA MEMBRANE ASSOCIATED PROTEIN;
253	y5wx	foldomeDB/maize/AF-B4F7S2-F1-model_v1.pdb.gz	B4F7S2	maize	9.6	10.3	165	324	8	DIRIGENT PROTEIN;
254	hw0f	foldomeDB/rice/AF-A0A0P0XBN8-F1-model_v1.pdb.gz	A0A0P0XBN8	rice	9.6	3.3	121	211	6	OS08G0143150 PROTEIN;
255	urx6	foldomeDB/rice/AF-Q2QNL2-F1-model_v1.pdb.gz	Q2QNL2	rice	9.6	3.1	119	231	8	OS12G0561500 PROTEIN;
256	ccw6	foldomeDB/zebrafish/AF-A0A2R8RJ51-F1-model_v1.pdb.gz	A0A2R8RJ51	zebrafish	9.6	18.1	138	544	9	PROTEIN TWEETY HOMOLOG;
257	mq8q	foldomeDB/mouse/AF-Q9D3H0-F1-model_v1.pdb.gz	Q9D3H0	mouse	9.6	2.9	117	123	6	TRANSMEMBRANE PROTEIN 80;
258	eq9t	foldomeDB/soybean/AF-I1KAS1-F1-model_v1.pdb.gz	I1KAS1	soybean	9.6	11.7	149	584	11	PECTINESTERASE;
259	fze0	foldomeDB/arabidopsis/AF-Q9LYE7-F1-model_v1.pdb.gz	Q9LYE7	arabidopsis	9.6	10.3	136	366	11	UNCHARACTERIZED PROTEIN AT5G11420;
260	eo6s	foldomeDB/zebrafish/AF-A0A140LH60-F1-model_v1.pdb.gz	A0A140LH60	zebrafish	9.6	3.3	147	315	9	SI:DKEYP-32G11.8;
261	tu2u	foldomeDB/leishmania/AF-A4I6M7-F1-model_v1.pdb.gz	A4I6M7	leishmania	9.6	3.9	159	900	8	RNA_RECOGNITION_MOTIF._(A.K.A._RRM_-_RBD_-
262	syx3	foldomeDB/rice/AF-Q75L87-F1-model_v1.pdb.gz	Q75L87	rice	9.6	14	118	294	8	OS05G0122800 PROTEIN;
263	cjv3	foldomeDB/zebrafish/AF-E7EYQ9-F1-model_v1.pdb.gz	E7EYQ9	zebrafish	9.6	3.1	119	160	8	TRANSMEMBRANE PROTEIN 216;
264	lw2f	foldomeDB/zebrafish/AF-A5WUV2-F1-model_v1.pdb.gz	A5WUV2	zebrafish	9.6	15.7	131	247	8	MEMBRANE-SPANNING 4-DOMAINS, SUBFAMILY A, MEMBER
265	j3ap	foldomeDB/maize/AF-B6SJ93-F1-model_v1.pdb.gz	B6SJ93	maize	9.6	4	125	170	9	PLASMA MEMBRANE ASSOCIATED PROTEIN;
266	t3al	foldomeDB/falciparum/AF-Q8IDD7-F1-model_v1.pdb.gz	Q8IDD7	falciparum	9.6	3.6	121	195	7	UNCHARACTERIZED PROTEIN;
267	lxx8	foldomeDB/human/AF-Q9P0N5-F1-model_v1.pdb.gz	Q9P0N5	human	9.6	3	119	145	5	TRANSMEMBRANE PROTEIN 216;
268	m6ws	foldomeDB/arabidopsis/AF-F4K487-F1-model_v1.pdb.gz	F4K487	arabidopsis	9.6	4.2	186	809	6	PROTEIN PHOX3;
269	r8bk	foldomeDB/maize/AF-B4FLA8-F1-model_v1.pdb.gz	B4FLA8	maize	9.6	3.4	118	157	8	AWPM-19-LIKE FAMILY PROTEIN;
270	zv3h	foldomeDB/soybean/AF-I1L5Q8-F1-model_v1.pdb.gz	I1L5Q8	soybean	9.6	2.9	118	210	7	PMEI DOMAIN-CONTAINING PROTEIN;
271	zk4v	foldomeDB/dictyostelium/AF-Q54SU1-F1-model_v1.pdb.gz	Q54SU1	dictyostelium	9.6	3	134	620	7	KIF-BINDING PROTEIN;
272	sbo1	foldomeDB/zebrafish/AF-X1WC19-F1-model_v1.pdb.gz	X1WC19	zebrafish	9.6	3.5	119	177	8	SI:CH211-269K10.4;
273	hrw2	foldomeDB/maize/AF-A0A1D6MRY9-F1-model_v1.pdb.gz	A0A1D6MRY9	maize	9.6	11.9	149	551	8	PECTINESTERASE;
274	ui2x	foldomeDB/drosophila/AF-E0R7Q3-F1-model_v1.pdb.gz	E0R7Q3	drosophila	9.6	2.6	112	142	5	MIP06256P;
275	rgo9	foldomeDB/maize/AF-B6TD76-F1-model_v1.pdb.gz	B6TD76	maize	9.6	3.4	118	157	7	PLASMA MEMBRANE ASSOCIATED PROTEIN;
276	hw3j	foldomeDB/arabidopsis/AF-Q9LYT5-F1-model_v1.pdb.gz	Q9LYT5	arabidopsis	9.6	11.8	144	529	9	PROBABLE PECTINESTERASE/PECTINESTERASE INHIBITOR
277	r3gw	foldomeDB/soybean/AF-K7L3U1-F1-model_v1.pdb.gz	K7L3U1	soybean	9.6	3.4	119	167	5	UNCHARACTERIZED PROTEIN;
278	j2on	foldomeDB/rat/AF-A0A0G2K5V3-F1-model_v1.pdb.gz	A0A0G2K5V3	rat	9.6	3.2	120	143	7	TRANSMEMBRANE PROTEIN 80;
279	o4ah	foldomeDB/celegans/AF-G5EEQ9-F1-model_v1.pdb.gz	G5EEQ9	celegans	9.6	10.9	111	162	5	PROBABLE ERGOSTEROL BIOSYNTHETIC PROTEIN 28 HOMOL
280	l7vv	foldomeDB/falciparum/AF-C0H548-F1-model_v1.pdb.gz	C0H548	falciparum	9.6	4	163	2302	9	UNCHARACTERIZED PROTEIN;
281	pci6	foldomeDB/rice/AF-Q7F0H7-F1-model_v1.pdb.gz	Q7F0H7	rice	9.6	11.2	149	566	9	PECTINESTERASE;
282	nle8	foldomeDB/leishmania/AF-A4HUM1-F1-model_v1.pdb.gz	A4HUM1	leishmania	9.6	11.3	124	177	9	HYPOTHETICAL_PROTEIN_-_CONSERVED;
283	ps3d	foldomeDB/dictyostelium/AF-Q54Y05-F1-model_v1.pdb.gz	Q54Y05	dictyostelium	9.6	10.1	117	449	4	UNCHARACTERIZED PROTEIN;
284	mx0e	foldomeDB/soybean/AF-K7MZI7-F1-model_v1.pdb.gz	K7MZI7	soybean	9.6	9.4	143	463	8	PECTINESTERASE;
285	u8is	foldomeDB/soybean/AF-I1L1X0-F1-model_v1.pdb.gz	I1L1X0	soybean	9.6	12.5	145	528	13	PECTINESTERASE;
286	n8cr	foldomeDB/zebrafish/AF-F6NXH3-F1-model_v1.pdb.gz	F6NXH3	zebrafish	9.6	12	124	248	9	MEMBRANE-SPANNING 4-DOMAINS, SUBFAMILY A, MEMBER
287	mf1y	foldomeDB/zebrafish/AF-A0A0R4IGI8-F1-model_v1.pdb.gz	A0A0R4IGI8	zebrafish	9.6	23.7	165	1249	8	MCF.2 CELL LINE-DERIVED-TRANSFORMING SEQUENCE-LIK
288	flu4	foldomeDB/maize/AF-B6U3T4-F1-model_v1.pdb.gz	B6U3T4	maize	9.6	10.1	122	169	10	ABA INDUCED PLASMA MEMBRANE PROTEIN PM 19;
289	va8r	foldomeDB/human/AF-Q6UXC1-F1-model_v1.pdb.gz	Q6UXC1	human	9.6	14.4	197	1216	8	APICAL ENDOSOMAL GLYCOPROTEIN;
290	w6kp	foldomeDB/maize/AF-A0A1D6H3D4-F1-model_v1.pdb.gz	A0A1D6H3D4	maize	9.6	8.3	135	586	7	UNCHARACTERIZED PROTEIN;
291	in7p	foldomeDB/arabidopsis/AF-Q9C8S1-F1-model_v1.pdb.gz	Q9C8S1	arabidopsis	9.6	9.4	139	407	10	UNCHARACTERIZED PROTEIN T1P2.9;
292	z0xi	foldomeDB/arabidopsis/AF-F4I9R6-F1-model_v1.pdb.gz	F4I9R6	arabidopsis	9.6	2.5	118	131	5	JACALIN-RELATED LECTIN 15;
293	avy6	foldomeDB/maize/AF-B4FCU3-F1-model_v1.pdb.gz	B4FCU3	maize	9.5	4.8	142	199	10	JACALIN-TYPE LECTIN DOMAIN-CONTAINING PROTEIN;
294	a3gm	foldomeDB/maize/AF-B4FV87-F1-model_v1.pdb.gz	B4FV87	maize	9.5	3.1	150	325	7	DIRIGENT PROTEIN;
295	a7gp	foldomeDB/soybean/AF-A0A0R0IB23-F1-model_v1.pdb.gz	A0A0R0IB23	soybean	9.5	3.2	116	269	8	UNCHARACTERIZED PROTEIN;
296	p0oj	foldomeDB/celegans/AF-P91496-F1-model_v1.pdb.gz	P91496	celegans	9.5	5.6	139	467	9	MAM DOMAIN-CONTAINING PROTEIN;
297	xrm3	foldomeDB/celegans/AF-O45749-F1-model_v1.pdb.gz	O45749	celegans	9.5	12.9	127	486	6	UNCHARACTERIZED PROTEIN;
298	xiu7	foldomeDB/celegans/AF-Q95Q41-F1-model_v1.pdb.gz	Q95Q41	celegans	9.5	13.4	139	321	6	UNCHARACTERIZED PROTEIN;
299	lhq0	foldomeDB/rice/AF-Q5NAK9-F1-model_v1.pdb.gz	Q5NAK9	rice	9.5	3.1	120	171	8	OS01G0247900 PROTEIN;
300	kh3v	foldomeDB/human/AF-Q86YR7-F1-model_v1.pdb.gz	Q86YR7	human	9.5	10.1	154	1114	8	PROBABLE GUANINE NUCLEOTIDE EXCHANGE FACTOR MCF2L
301	uj5c	foldomeDB/rat/AF-P17438-F1-model_v1.pdb.gz	P17438	rat	9.5	13.5	128	346	9	PERIPHERIN-2;
302	cf5v	foldomeDB/mouse/AF-Q0PMG2-F1-model_v1.pdb.gz	Q0PMG2	mouse	9.5	6.1	171	956	12	MAM DOMAIN-CONTAINING GLYCOSYLPHOSPHATIDYLINOSITO
303	xev3	foldomeDB/maize/AF-A0A1D6PZP0-F1-model_v1.pdb.gz	A0A1D6PZP0	maize	9.5	10	138	317	10	PECTINESTERASE;
304	j4sa	foldomeDB/soybean/AF-K7LZ12-F1-model_v1.pdb.gz	K7LZ12	soybean	9.5	20.3	123	448	2	N-ACETYLTRANSFERASE DOMAIN-CONTAINING PROTEIN;
305	jb2g	foldomeDB/calbicans/AF-A0A1D8PTE7-F1-model_v1.pdb.gz	A0A1D8PTE7	calbicans	9.5	10.8	121	386	7	UNCHARACTERIZED PROTEIN;
306	hdb6	foldomeDB/rice/AF-A0A0P0XTE3-F1-model_v1.pdb.gz	A0A0P0XTE3	rice	9.5	3.4	130	243	4	OS10G0186200 PROTEIN;
307	s2th	foldomeDB/celegans/AF-P34285-F1-model_v1.pdb.gz	P34285	celegans	9.5	12.5	123	244	6	TETRASPANIN-1;
308	f2ct	foldomeDB/arabidopsis/AF-Q8LAR0-F1-model_v1.pdb.gz	Q8LAR0	arabidopsis	9.5	10.2	132	365	11	AT4G32460;
309	xxu1	foldomeDB/drosophila/AF-F0JAT1-F1-model_v1.pdb.gz	F0JAT1	drosophila	9.5	2.7	111	141	7	MIP06308P;
310	wyr9	foldomeDB/rat/AF-G3V955-F1-model_v1.pdb.gz	G3V955	rat	9.5	16.4	173	1139	6	MEMBRANE SPANNING 4-DOMAINS A14;
311	tz9i	foldomeDB/dictyostelium/AF-Q55CX1-F1-model_v1.pdb.gz	Q55CX1	dictyostelium	9.5	11.3	115	211	6	UNCHARACTERIZED PROTEIN;
312	m1wb	foldomeDB/drosophila/AF-Q1ECC3-F1-model_v1.pdb.gz	Q1ECC3	drosophila	9.5	12.1	120	237	6	IP01956P;
313	tb0g	foldomeDB/rice/AF-Q0JC33-F1-model_v1.pdb.gz	Q0JC33	rice	9.5	10.4	133	377	13	OS04G0494900 PROTEIN;
314	gv7v	foldomeDB/mouse/AF-Q6WQJ1-F1-model_v1.pdb.gz	Q6WQJ1	mouse	9.5	4.1	139	1044	6	DIACYLGLYCEROL LIPASE-ALPHA;
315	gy9o	foldomeDB/rice/AF-Q7XDV9-F1-model_v1.pdb.gz	Q7XDV9	rice	9.5	5.6	157	796	7	EXPRESSED PROTEIN;
316	th3z	foldomeDB/human/AF-O60844-F1-model_v1.pdb.gz	O60844	human	9.5	6.7	147	167	12	ZYMOGEN GRANULE MEMBRANE PROTEIN 16;
317	pr8y	foldomeDB/arabidopsis/AF-Q9LVA3-F1-model_v1.pdb.gz	Q9LVA3	arabidopsis	9.5	3.1	123	203	5	PLANT INVERTASE/PECTIN METHYLESTERASE INHIBITOR S
318	m6mf	foldomeDB/zebrafish/AF-F1QZT2-F1-model_v1.pdb.gz	F1QZT2	zebrafish	9.5	11.1	115	591	7	PROTEIN TWEETY HOMOLOG;
319	u9qu	foldomeDB/dictyostelium/AF-Q54UW9-F1-model_v1.pdb.gz	Q54UW9	dictyostelium	9.5	10.8	122	200	6	UNCHARACTERIZED PROTEIN;
320	eh0m	foldomeDB/arabidopsis/AF-Q5MFV8-F1-model_v1.pdb.gz	Q5MFV8	arabidopsis	9.5	9.5	145	595	8	PECTINESTERASE 5;
321	e8ap	foldomeDB/soybean/AF-I1M5Q9-F1-model_v1.pdb.gz	I1M5Q9	soybean	9.5	7.4	129	374	10	UNCHARACTERIZED PROTEIN;
322	mrs6	foldomeDB/arabidopsis/AF-Q9FIQ5-F1-model_v1.pdb.gz	Q9FIQ5	arabidopsis	9.4	3.2	115	269	8	PROTEIN TORNADO 2;
323	d8fv	foldomeDB/arabidopsis/AF-O64696-F1-model_v1.pdb.gz	O64696	arabidopsis	9.4	9.7	142	401	10	UNCHARACTERIZED PROTEIN AT2G34510;
324	q1jl	foldomeDB/zebrafish/AF-Q6NUZ2-F1-model_v1.pdb.gz	Q6NUZ2	zebrafish	9.4	13.8	119	531	9	PROTEIN TWEETY HOMOLOG 2-LIKE;
325	gm5j	foldomeDB/rat/AF-P0C5X8-F1-model_v1.pdb.gz	P0C5X8	rat	9.4	13.8	117	450	9	PROTEIN TWEETY HOMOLOG 1;
326	gzc2	foldomeDB/maize/AF-A0A1D6HUZ1-F1-model_v1.pdb.gz	A0A1D6HUZ1	maize	9.4	8.1	166	614	5	UNCHARACTERIZED PROTEIN;
327	w3us	foldomeDB/mouse/AF-Q9CQC4-F1-model_v1.pdb.gz	Q9CQC4	mouse	9.4	3.1	119	141	5	TRANSMEMBRANE PROTEIN 216;
328	u5hq	foldomeDB/rice/AF-Q84T76-F1-model_v1.pdb.gz	Q84T76	rice	9.4	2.9	114	285	8	OS03G0853200 PROTEIN;
329	em8q	foldomeDB/arabidopsis/AF-Q8LG79-F1-model_v1.pdb.gz	Q8LG79	arabidopsis	9.4	7.4	124	171	7	AWPM-19-LIKE FAMILY PROTEIN;
330	hn3t	foldomeDB/soybean/AF-A0A0R0JNR4-F1-model_v1.pdb.gz	A0A0R0JNR4	soybean	9.4	11.4	163	576	12	PECTINESTERASE;
331	bso9	foldomeDB/soybean/AF-K7MK09-F1-model_v1.pdb.gz	K7MK09	soybean	9.4	20.1	127	443	5	N-ACETYLTRANSFERASE DOMAIN-CONTAINING PROTEIN;
332	p9ec	foldomeDB/drosophila/AF-A8DYC7-F1-model_v1.pdb.gz	A8DYC7	drosophila	9.4	3.4	117	174	5	UNCHARACTERIZED PROTEIN;
333	ow4h	foldomeDB/rice/AF-Q6L4D2-F1-model_v1.pdb.gz	Q6L4D2	rice	9.4	17.6	128	173	8	MEMBRANE PROTEIN PM19L;
334	bum8	foldomeDB/falciparum/AF-Q8IJY2-F1-model_v1.pdb.gz	Q8IJY2	falciparum	9.4	13	128	226	3	UNCHARACTERIZED PROTEIN;
335	khb5	foldomeDB/rat/AF-B6ID01-F1-model_v1.pdb.gz	B6ID01	rat	9.4	3.1	119	141	5	TRANSMEMBRANE PROTEIN 216;
336	cf5r	foldomeDB/rice/AF-Q6YZ04-F1-model_v1.pdb.gz	Q6YZ04	rice	9.4	2.9	113	141	7	OS08G0142000 PROTEIN;
337	ts1a	foldomeDB/drosophila/AF-Q1EC46-F1-model_v1.pdb.gz	Q1EC46	drosophila	9.4	2.8	114	211	5	TETRASPANIN;
338	qq1c	foldomeDB/dictyostelium/AF-Q553T9-F1-model_v1.pdb.gz	Q553T9	dictyostelium	9.4	5	124	364	7	CE2_N DOMAIN-CONTAINING PROTEIN;
339	ay7e	foldomeDB/zebrafish/AF-E9QBH0-F1-model_v1.pdb.gz	E9QBH0	zebrafish	9.4	12.6	125	241	9	TRANSMEMBRANE PROTEIN 176L.2;
340	sl9i	foldomeDB/rice/AF-A0A0N7KT82-F1-model_v1.pdb.gz	A0A0N7KT82	rice	9.4	3.7	145	356	7	OS11G0619601 PROTEIN;
341	yki5	foldomeDB/maize/AF-K7TQE7-F1-model_v1.pdb.gz	K7TQE7	maize	9.4	12	136	408	12	UNCHARACTERIZED PROTEIN;
342	kb5k	foldomeDB/soybean/AF-I1MS29-F1-model_v1.pdb.gz	I1MS29	soybean	9.4	10.2	136	518	14	PECTINESTERASE;
343	f8fl	foldomeDB/tcruzi/AF-Q4DNI6-F1-model_v1.pdb.gz	Q4DNI6	tcruzi	9.4	3.7	123	504	7	UNCHARACTERIZED PROTEIN;
344	ej9o	foldomeDB/arabidopsis/AF-Q9M1A7-F1-model_v1.pdb.gz	Q9M1A7	arabidopsis	9.4	4.8	158	521	9	JACALIN-RELATED LECTIN 38;
345	kib4	foldomeDB/soybean/AF-K7LZ49-F1-model_v1.pdb.gz	K7LZ49	soybean	9.4	12.3	148	520	7	PECTINESTERASE;
346	bz8i	foldomeDB/soybean/AF-I1MVB1-F1-model_v1.pdb.gz	I1MVB1	soybean	9.4	3.2	119	183	6	PMEI DOMAIN-CONTAINING PROTEIN;
347	xny6	foldomeDB/soybean/AF-A0A368UH87-F1-model_v1.pdb.gz	A0A368UH87	soybean	9.4	10.4	149	750	12	PECTINESTERASE;
348	cir0	foldomeDB/arabidopsis/AF-Q9LNF2-F1-model_v1.pdb.gz	Q9LNF2	arabidopsis	9.3	3.4	117	176	9	PECTINESTERASE INHIBITOR 1;
349	clc8	foldomeDB/zebrafish/AF-X1WBL5-F1-model_v1.pdb.gz	X1WBL5	zebrafish	9.3	18	125	256	7	SI:CH211-135N15.2;
350	oj2q	foldomeDB/rice/AF-Q8S0T6-F1-model_v1.pdb.gz	Q8S0T6	rice	9.3	10.3	144	399	10	OS01G0756600 PROTEIN;
351	zm6f	foldomeDB/soybean/AF-I1LG05-F1-model_v1.pdb.gz	I1LG05	soybean	9.3	14.5	180	554	6	RING-TYPE DOMAIN-CONTAINING PROTEIN;
352	n1ra	foldomeDB/celegans/AF-O45477-F1-model_v1.pdb.gz	O45477	celegans	9.3	6.4	119	222	7	UNCHARACTERIZED PROTEIN;
353	o2xh	foldomeDB/soybean/AF-I1KGU9-F1-model_v1.pdb.gz	I1KGU9	soybean	9.3	11.6	159	582	7	PECTINESTERASE;
354	nw2u	foldomeDB/human/AF-O60320-F1-model_v1.pdb.gz	O60320	human	9.3	17.1	154	539	6	PROTEIN FAM189A1;
355	zcw3	foldomeDB/maize/AF-B4FVN8-F1-model_v1.pdb.gz	B4FVN8	maize	9.3	11.2	140	397	11	UNCHARACTERIZED PROTEIN;
356	j9rz	foldomeDB/arabidopsis/AF-Q1JPL7-F1-model_v1.pdb.gz	Q1JPL7	arabidopsis	9.3	12.4	165	557	7	PECTINESTERASE/PECTINESTERASE INHIBITOR 18;
357	f6da	foldomeDB/mouse/AF-Q8VHK5-F1-model_v1.pdb.gz	Q8VHK5	mouse	9.3	12.2	121	382	12	MEMBRANE PROTEIN MLC1;
358	fzy8	foldomeDB/soybean/AF-A0A0R0J590-F1-model_v1.pdb.gz	A0A0R0J590	soybean	9.3	13.4	161	582	8	PECTINESTERASE;
359	g8kf	foldomeDB/tcruzi/AF-Q4D6S6-F1-model_v1.pdb.gz	Q4D6S6	tcruzi	9.3	11.6	119	163	4	UNCHARACTERIZED PROTEIN;
360	h8ie	foldomeDB/soybean/AF-I1JBK1-F1-model_v1.pdb.gz	I1JBK1	soybean	9.3	12.3	150	553	9	PECTINESTERASE;
361	cxw4	foldomeDB/maize/AF-A0A1D6PFS8-F1-model_v1.pdb.gz	A0A1D6PFS8	maize	9.3	5.4	183	1289	6	NUCLEAR PORE COMPLEX PROTEIN NUP133;
362	myt4	foldomeDB/falciparum/AF-Q8I5V4-F1-model_v1.pdb.gz	Q8I5V4	falciparum	9.3	12.5	176	954	7	CYCLIC NUCLEOTIDE-SPECIFIC PHOSPHODIESTERASE LONG
363	ya5g	foldomeDB/zebrafish/AF-X1WE70-F1-model_v1.pdb.gz	X1WE70	zebrafish	9.3	5.3	120	253	9	MEMBRANE-SPANNING 4-DOMAINS, SUBFAMILY A, MEMBER
364	lyn3	foldomeDB/rice/AF-Q8LQA0-F1-model_v1.pdb.gz	Q8LQA0	rice	9.3	13	153	557	8	PECTINESTERASE;
365	wx8q	foldomeDB/soybean/AF-K7MB93-F1-model_v1.pdb.gz	K7MB93	soybean	9.3	3.3	117	188	9	PMEI DOMAIN-CONTAINING PROTEIN;
366	x3zd	foldomeDB/soybean/AF-I1LNW8-F1-model_v1.pdb.gz	I1LNW8	soybean	9.3	5.5	174	353	10	UNCHARACTERIZED PROTEIN;
367	oau9	foldomeDB/leishmania/AF-A4I1R0-F1-model_v1.pdb.gz	A4I1R0	leishmania	9.3	3.4	140	601	6	KIF-BINDING PROTEIN;
368	a3wp	foldomeDB/mouse/AF-Q6ZPU9-F1-model_v1.pdb.gz	Q6ZPU9	mouse	9.3	3.6	145	617	6	KIF-BINDING PROTEIN;
369	d8vr	foldomeDB/mouse/AF-Q5FWC3-F1-model_v1.pdb.gz	Q5FWC3	mouse	9.3	8.8	126	203	6	MEMBRANE-SPANNING 4-DOMAINS SUBFAMILY A MEMBER 13
370	h3pr	foldomeDB/mouse/AF-Q91WC9-F1-model_v1.pdb.gz	Q91WC9	mouse	9.3	4.8	131	669	7	DIACYLGLYCEROL LIPASE-BETA;
371	i0lo	foldomeDB/arabidopsis/AF-Q9SFB1-F1-model_v1.pdb.gz	Q9SFB1	arabidopsis	9.3	10.6	146	365	9	F17A17.37 PROTEIN;
372	fso3	foldomeDB/soybean/AF-C6T5K9-F1-model_v1.pdb.gz	C6T5K9	soybean	9.3	3.3	117	189	7	PMEI DOMAIN-CONTAINING PROTEIN;
373	wrw6	foldomeDB/celegans/AF-Q9N471-F1-model_v1.pdb.gz	Q9N471	celegans	9.3	3.9	106	173	8	DUF19 DOMAIN-CONTAINING PROTEIN;
374	fje2	foldomeDB/soybean/AF-K7MJY0-F1-model_v1.pdb.gz	K7MJY0	soybean	9.3	12	139	500	7	PECTINESTERASE;
375	w1fy	foldomeDB/mouse/AF-Q3TH73-F1-model_v1.pdb.gz	Q3TH73	mouse	9.3	9.3	110	532	5	PROTEIN TWEETY HOMOLOG 2;
376	k9nc	foldomeDB/maize/AF-B8A2X5-F1-model_v1.pdb.gz	B8A2X5	maize	9.3	10.2	150	563	13	PECTINESTERASE;
377	ikc4	foldomeDB/mouse/AF-Q71LX4-F1-model_v1.pdb.gz	Q71LX4	mouse	9.3	11	128	2375	7	TALIN-2;
378	us3f	foldomeDB/tcruzi/AF-Q4DKE0-F1-model_v1.pdb.gz	Q4DKE0	tcruzi	9.3	18.3	128	522	2	CARBONIC ANHYDRASE-LIKE PROTEIN, PUTATIVE;
379	ua2k	foldomeDB/drosophila/AF-A1Z998-F1-model_v1.pdb.gz	A1Z998	drosophila	9.3	2.7	107	142	5	IP17185P2;
380	iau1	foldomeDB/rice/AF-Q6Z6K0-F1-model_v1.pdb.gz	Q6Z6K0	rice	9.3	3.7	115	270	10	OS02G0219800 PROTEIN;
381	yop5	foldomeDB/rice/AF-Q93VM2-F1-model_v1.pdb.gz	Q93VM2	rice	9.2	8	144	715	9	OS01G0373500 PROTEIN;
382	ly3s	foldomeDB/arabidopsis/AF-Q1PDI1-F1-model_v1.pdb.gz	Q1PDI1	arabidopsis	9.2	3.3	116	317	5	TETRASPANIN-15;
383	et3e	foldomeDB/arabidopsis/AF-Q9MA49-F1-model_v1.pdb.gz	Q9MA49	arabidopsis	9.2	4.4	141	184	7	JACALIN-RELATED LECTIN 2;
384	dke0	foldomeDB/soybean/AF-A0A0R4J2H9-F1-model_v1.pdb.gz	A0A0R4J2H9	soybean	9.2	3.1	113	269	11	UNCHARACTERIZED PROTEIN;
385	tyt9	foldomeDB/drosophila/AF-A8DYA9-F1-model_v1.pdb.gz	A8DYA9	drosophila	9.2	2.3	99	129	9	UNCHARACTERIZED PROTEIN;
386	qwq6	foldomeDB/soybean/AF-A0A0R0J7M3-F1-model_v1.pdb.gz	A0A0R0J7M3	soybean	9.2	12.7	159	582	7	PECTINESTERASE;
387	xr2g	foldomeDB/soybean/AF-I1JAV9-F1-model_v1.pdb.gz	I1JAV9	soybean	9.2	12.8	151	553	9	PECTINESTERASE;
388	z6jl	foldomeDB/soybean/AF-I1MWQ0-F1-model_v1.pdb.gz	I1MWQ0	soybean	9.2	6.8	129	366	9	UNCHARACTERIZED PROTEIN;
389	spa2	foldomeDB/rat/AF-D3ZZ58-F1-model_v1.pdb.gz	D3ZZ58	rat	9.2	11.7	124	247	3	MEMBRANE SPANNING 4-DOMAINS A6E;
390	baz6	foldomeDB/tcruzi/AF-Q4DBW9-F1-model_v1.pdb.gz	Q4DBW9	tcruzi	9.2	2.8	115	163	3	UNCHARACTERIZED PROTEIN;
391	l6gk	foldomeDB/maize/AF-A0A1D6N0I3-F1-model_v1.pdb.gz	A0A1D6N0I3	maize	9.2	18.9	130	239	10	AWPM-19-LIKE FAMILY PROTEIN;
392	dtw8	foldomeDB/drosophila/AF-M9PJS6-F1-model_v1.pdb.gz	M9PJS6	drosophila	9.2	18.3	145	603	3	UNCHARACTERIZED PROTEIN, ISOFORM D;
393	n2uw	foldomeDB/soybean/AF-I1K0Z4-F1-model_v1.pdb.gz	I1K0Z4	soybean	9.2	3.6	120	183	6	PMEI DOMAIN-CONTAINING PROTEIN;
394	vrb4	foldomeDB/rat/AF-D3ZSU4-F1-model_v1.pdb.gz	D3ZSU4	rat	9.2	13.6	122	245	8	MEMBRANE SPANNING 4-DOMAINS A15;
395	zg9a	foldomeDB/maize/AF-B6U300-F1-model_v1.pdb.gz	B6U300	maize	9.2	3	113	159	9	CASP-LIKE PROTEIN 5C1;
396	qcn9	foldomeDB/soybean/AF-I1L7K4-F1-model_v1.pdb.gz	I1L7K4	soybean	9.2	10.8	144	574	9	PECTINESTERASE;
397	w3xo	foldomeDB/arabidopsis/AF-Q84X07-F1-model_v1.pdb.gz	Q84X07	arabidopsis	9.2	7.7	154	224	7	JACALIN-RELATED LECTIN 24;
398	ee5w	foldomeDB/soybean/AF-I1M9K9-F1-model_v1.pdb.gz	I1M9K9	soybean	9.2	10.2	135	366	8	UNCHARACTERIZED PROTEIN;
399	gka4	foldomeDB/mouse/AF-Q5HZJ5-F1-model_v1.pdb.gz	Q5HZJ5	mouse	9.2	9.7	137	669	8	PROTEIN FAM189B;
400	gc3s	foldomeDB/dictyostelium/AF-Q54F08-F1-model_v1.pdb.gz	Q54F08	dictyostelium	9.2	3	111	231	11	PROBABLE TETRASPANIN TSPE;
401	kjx2	foldomeDB/celegans/AF-Q9XWI4-F1-model_v1.pdb.gz	Q9XWI4	celegans	9.2	5.4	162	198	2	UNCHARACTERIZED PROTEIN;
402	sq6j	foldomeDB/celegans/AF-Q9NLD2-F1-model_v1.pdb.gz	Q9NLD2	celegans	9.2	13.3	123	188	6	UNCHARACTERIZED PROTEIN;
403	cip8	foldomeDB/rice/AF-Q5VPR0-F1-model_v1.pdb.gz	Q5VPR0	rice	9.2	5.8	165	766	7	OS06G0119300 PROTEIN;
404	von3	foldomeDB/drosophila/AF-Q8INQ3-F1-model_v1.pdb.gz	Q8INQ3	drosophila	9.2	3.4	118	149	6	GEO13292P1;
405	e4mf	foldomeDB/arabidopsis/AF-Q9FHN2-F1-model_v1.pdb.gz	Q9FHN2	arabidopsis	9.2	3.2	119	204	5	INVERTASE;
406	o6vu	foldomeDB/dictyostelium/AF-Q55CV5-F1-model_v1.pdb.gz	Q55CV5	dictyostelium	9.2	2.8	115	235	7	PROBABLE TETRASPANIN TSPA;
407	h0zr	foldomeDB/rat/AF-Q63191-F1-model_v1.pdb.gz	Q63191	rat	9.2	4.6	156	1216	6	APICAL ENDOSOMAL GLYCOPROTEIN;
408	bzd7	foldomeDB/arabidopsis/AF-F4JHA1-F1-model_v1.pdb.gz	F4JHA1	arabidopsis	9.1	3.2	118	160	11	PLANT INVERTASE/PECTIN METHYLESTERASE INHIBITOR S
409	fwk0	foldomeDB/leishmania/AF-A4I6H5-F1-model_v1.pdb.gz	A4I6H5	leishmania	9.1	3.3	120	629	3	HYPOTHETICAL_PROTEIN_-_CONSERVED;
410	ci4k	foldomeDB/rat/AF-D3ZVW8-F1-model_v1.pdb.gz	D3ZVW8	rat	9.1	3.2	116	158	5	UNCHARACTERIZED PROTEIN;
411	ghk7	foldomeDB/mouse/AF-Q6P5F7-F1-model_v1.pdb.gz	Q6P5F7	mouse	9.1	14.2	133	524	8	PROTEIN TWEETY HOMOLOG 3;
412	zig6	foldomeDB/soybean/AF-A0A0R0J2I7-F1-model_v1.pdb.gz	A0A0R0J2I7	soybean	9.1	3.3	115	273	6	UNCHARACTERIZED PROTEIN;
413	qp9b	foldomeDB/tcruzi/AF-Q4E584-F1-model_v1.pdb.gz	Q4E584	tcruzi	9.1	15.4	141	988	7	UNCHARACTERIZED PROTEIN;
414	o9fl	foldomeDB/soybean/AF-I1MR20-F1-model_v1.pdb.gz	I1MR20	soybean	9.1	5.4	189	776	6	UNCHARACTERIZED PROTEIN;
415	m1ak	foldomeDB/arabidopsis/AF-Q8GX86-F1-model_v1.pdb.gz	Q8GX86	arabidopsis	9.1	4.8	148	669	8	PROBABLE PECTINESTERASE/PECTINESTERASE INHIBITOR
416	t1fc	foldomeDB/tcruzi/AF-Q4DCL3-F1-model_v1.pdb.gz	Q4DCL3	tcruzi	9.1	3.3	147	780	6	NUCLEAR PORE COMPLEX PROTEIN;
417	tny6	foldomeDB/celegans/AF-Q20332-F1-model_v1.pdb.gz	Q20332	celegans	9.1	21.7	137	519	6	PROTEIN TWEETY HOMOLOG 1;
418	tb7e	foldomeDB/zebrafish/AF-Q6PBN3-F1-model_v1.pdb.gz	Q6PBN3	zebrafish	9.1	17.3	134	342	7	PERIPHERIN 2B (RETINAL DEGENERATION, SLOW);
419	g0dg	foldomeDB/arabidopsis/AF-Q42534-F1-model_v1.pdb.gz	Q42534	arabidopsis	9.1	11.7	159	587	4	PECTINESTERASE 2;
420	tu3s	foldomeDB/arabidopsis/AF-Q94F20-F1-model_v1.pdb.gz	Q94F20	arabidopsis	9.1	10.8	135	369	10	AT5G25460;
421	c7nn	foldomeDB/celegans/AF-O16408-F1-model_v1.pdb.gz	O16408	celegans	9.1	3.6	114	201	7	DUF19 DOMAIN-CONTAINING PROTEIN;
422	qqf8	foldomeDB/falciparum/AF-Q8IKN2-F1-model_v1.pdb.gz	Q8IKN2	falciparum	9.1	11.6	113	193	6	RHOPTRY PROTEIN, PUTATIVE;
423	q8in	foldomeDB/arabidopsis/AF-Q9LV99-F1-model_v1.pdb.gz	Q9LV99	arabidopsis	9.1	5.6	90	214	8	TRANSMEMBRANE PROTEIN;
424	hs3g	foldomeDB/human/AF-Q9GZW8-F1-model_v1.pdb.gz	Q9GZW8	human	9.1	14.3	131	240	4	MEMBRANE-SPANNING 4-DOMAINS SUBFAMILY A MEMBER 7;
425	hx9y	foldomeDB/leishmania/AF-A4HYG8-F1-model_v1.pdb.gz	A4HYG8	leishmania	9.1	17.1	154	613	6	CATION_TRANSPORTER_-_PUTATIVE;
426	ar2l	foldomeDB/mouse/AF-G5E851-F1-model_v1.pdb.gz	G5E851	mouse	9.1	17.6	119	209	6	MEMBRANE-SPANNING 4-DOMAINS, SUBFAMILY A, MEMBER
427	e8bi	foldomeDB/maize/AF-A0A1D6LQP2-F1-model_v1.pdb.gz	A0A1D6LQP2	maize	9.1	3.6	121	538	7	UNCHARACTERIZED PROTEIN;
428	v2mm	foldomeDB/drosophila/AF-Q9U6L4-F1-model_v1.pdb.gz	Q9U6L4	drosophila	9.1	11.3	147	970	8	PROTEIN TWEETY;
429	w8ve	foldomeDB/drosophila/AF-E1JH38-F1-model_v1.pdb.gz	E1JH38	drosophila	9.1	2.6	104	134	7	UNCHARACTERIZED PROTEIN, ISOFORM A;
430	p8pq	foldomeDB/zebrafish/AF-E7F0L8-F1-model_v1.pdb.gz	E7F0L8	zebrafish	9.1	26.9	167	1717	7	NON-SPECIFIC SERINE/THREONINE PROTEIN KINASE;
431	azl7	foldomeDB/drosophila/AF-Q9VHN0-F1-model_v1.pdb.gz	Q9VHN0	drosophila	9.1	3.1	115	136	8	GEO07735P1;
432	foz4	foldomeDB/maize/AF-A0A1D6L8I2-F1-model_v1.pdb.gz	A0A1D6L8I2	maize	9.1	17	153	414	16	UNCHARACTERIZED PROTEIN;
433	r5cz	foldomeDB/tcruzi/AF-Q4E2I4-F1-model_v1.pdb.gz	Q4E2I4	tcruzi	9.1	3.3	135	595	4	KIF-BINDING PROTEIN;
434	ye4g	foldomeDB/soybean/AF-I1LB84-F1-model_v1.pdb.gz	I1LB84	soybean	9.1	11.6	155	531	9	PECTINESTERASE;
435	j1qn	foldomeDB/zebrafish/AF-A0A2R8QHE4-F1-model_v1.pdb.gz	A0A2R8QHE4	zebrafish	9.1	12.8	120	181	3	UNCHARACTERIZED PROTEIN;
436	oz7a	foldomeDB/arabidopsis/AF-Q7Y201-F1-model_v1.pdb.gz	Q7Y201	arabidopsis	9.1	9.4	139	614	6	PROBABLE PECTINESTERASE/PECTINESTERASE INHIBITOR
437	mv8r	foldomeDB/human/AF-Q8WXH0-F13-model_v1.pdb.gz	Q8WXH0	human	9.1	14.7	107	1400	5	NESPRIN-2;
438	btb3	foldomeDB/rice/AF-Q0JE45-F1-model_v1.pdb.gz	Q0JE45	rice	9	3	139	189	9	OS04G0330200 PROTEIN;
439	uxx9	foldomeDB/tcruzi/AF-Q4E4P5-F1-model_v1.pdb.gz	Q4E4P5	tcruzi	9	4.5	161	1591	7	DNA-DIRECTED RNA POLYMERASE SUBUNIT BETA;
440	rn4m	foldomeDB/arabidopsis/AF-Q9FJR3-F1-model_v1.pdb.gz	Q9FJR3	arabidopsis	9	3.4	121	184	7	PLANT INVERTASE/PECTIN METHYLESTERASE INHIBITOR S
441	pn3y	foldomeDB/maize/AF-A0A1D6E7A7-F1-model_v1.pdb.gz	A0A1D6E7A7	maize	9	7.4	135	379	13	UNCHARACTERIZED PROTEIN;
442	o6jm	foldomeDB/arabidopsis/AF-Q9C7Z2-F1-model_v1.pdb.gz	Q9C7Z2	arabidopsis	9	3.3	116	178	5	PLANT INVERTASE/PECTIN METHYLESTERASE INHIBITOR S
443	xzg6	foldomeDB/arabidopsis/AF-Q9FJR7-F1-model_v1.pdb.gz	Q9FJR7	arabidopsis	9	3.4	117	176	9	PLANT INVERTASE/PECTIN METHYLESTERASE INHIBITOR S
444	l4ea	foldomeDB/ecoli/AF-P23839-F1-model_v1.pdb.gz	P23839	ecoli	9	3.5	114	287	7	UPF0701 PROTEIN YICC;
445	ze4t	foldomeDB/zebrafish/AF-Q1RLU3-F1-model_v1.pdb.gz	Q1RLU3	zebrafish	9	2.9	115	250	6	TETRASPANIN;
446	f6xi	foldomeDB/celegans/AF-Q22722-F1-model_v1.pdb.gz	Q22722	celegans	9	13.3	134	308	7	UNCHARACTERIZED PROTEIN;
447	qay2	foldomeDB/mouse/AF-Q6A000-F1-model_v1.pdb.gz	Q6A000	mouse	9	4.8	154	959	7	PROTEIN MOONRAKER;
448	m3uk	foldomeDB/human/AF-Q2KHM9-F1-model_v1.pdb.gz	Q2KHM9	human	9	8.1	160	967	6	PROTEIN MOONRAKER;
449	kf5v	foldomeDB/tcruzi/AF-Q4DFA3-F1-model_v1.pdb.gz	Q4DFA3	tcruzi	9	8	143	237	6	T-SNARE COILED-COIL HOMOLOGY DOMAIN-CONTAINING PR
450	x6qp	foldomeDB/arabidopsis/AF-Q9SSB7-F1-model_v1.pdb.gz	Q9SSB7	arabidopsis	9	6.4	159	370	9	AT1G80240;
451	m0py	foldomeDB/rice/AF-A0A0P0W791-F1-model_v1.pdb.gz	A0A0P0W791	rice	9	3.1	139	189	9	OS04G0200400 PROTEIN;
452	nme7	foldomeDB/soybean/AF-I1L1W5-F1-model_v1.pdb.gz	I1L1W5	soybean	9	10.6	145	542	7	PECTINESTERASE;
453	n9ln	foldomeDB/drosophila/AF-Q8MZ67-F1-model_v1.pdb.gz	Q8MZ67	drosophila	9	2.8	110	133	10	AT28918P;
454	nnz5	foldomeDB/celegans/AF-Q7YWX1-F1-model_v1.pdb.gz	Q7YWX1	celegans	9	10.6	113	189	5	UNCHARACTERIZED PROTEIN;
455	jl4g	foldomeDB/soybean/AF-I1JBB5-F1-model_v1.pdb.gz	I1JBB5	soybean	9	10.9	143	573	8	PECTINESTERASE;
456	s2zq	foldomeDB/soybean/AF-K7N5A6-F1-model_v1.pdb.gz	K7N5A6	soybean	9	12.9	157	585	8	PECTINESTERASE;
457	xst3	foldomeDB/human/AF-Q96JQ5-F1-model_v1.pdb.gz	Q96JQ5	human	9	16.7	129	239	6	MEMBRANE-SPANNING 4-DOMAINS SUBFAMILY A MEMBER 4A
458	y3ku	foldomeDB/tcruzi/AF-Q4DF92-F1-model_v1.pdb.gz	Q4DF92	tcruzi	9	5.1	161	1081	8	XPC-BINDING DOMAIN-CONTAINING PROTEIN;
459	mgh1	foldomeDB/zebrafish/AF-A9JRF5-F1-model_v1.pdb.gz	A9JRF5	zebrafish	9	16.5	129	359	5	PERIPHERIN 2-LIKE B;
460	xlb1	foldomeDB/arabidopsis/AF-Q3E8Z8-F1-model_v1.pdb.gz	Q3E8Z8	arabidopsis	9	8.1	166	732	8	PUTATIVE PECTINESTERASE/PECTINESTERASE INHIBITOR
461	tof9	foldomeDB/maize/AF-B4F9U3-F1-model_v1.pdb.gz	B4F9U3	maize	9	10.2	144	595	12	PECTINESTERASE;
462	xtp5	foldomeDB/rice/AF-Q69Y54-F1-model_v1.pdb.gz	Q69Y54	rice	9	13	141	585	10	PECTINESTERASE;
463	i3ki	foldomeDB/soybean/AF-I1KEH9-F1-model_v1.pdb.gz	I1KEH9	soybean	9	3.4	134	264	4	F-BOX DOMAIN-CONTAINING PROTEIN;
464	ot3h	foldomeDB/rice/AF-A0A0P0XJ24-F1-model_v1.pdb.gz	A0A0P0XJ24	rice	9	5.6	182	786	8	OS09G0135400 PROTEIN;
465	qi6p	foldomeDB/maize/AF-B4FWK7-F1-model_v1.pdb.gz	B4FWK7	maize	9	4.3	171	413	6	ENDOSOMAL TARGETING BRO1-LIKE DOMAIN-CONTAINING P
466	oc4j	foldomeDB/celegans/AF-H2KY93-F1-model_v1.pdb.gz	H2KY93	celegans	9	11.1	137	683	9	LIPASE_3 DOMAIN-CONTAINING PROTEIN;
467	mb6a	foldomeDB/celegans/AF-C6KRG6-F1-model_v1.pdb.gz	C6KRG6	celegans	9	10.4	133	269	5	UNCHARACTERIZED PROTEIN;
468	g7vn	foldomeDB/dictyostelium/AF-Q55CW7-F1-model_v1.pdb.gz	Q55CW7	dictyostelium	9	3	116	235	10	PROBABLE TETRASPANIN TSPB;
469	ysf9	foldomeDB/dictyostelium/AF-Q55CF9-F1-model_v1.pdb.gz	Q55CF9	dictyostelium	9	9	134	1296	10	UNCHARACTERIZED PROTEIN;
470	i3ia	foldomeDB/tuberculosis/AF-O33237-F1-model_v1.pdb.gz	O33237	tuberculosis	9	11.3	114	204	11	PROBABLE CONSERVED TRANSMEMBRANE PROTEIN;
471	jn6g	foldomeDB/drosophila/AF-Q9W145-F1-model_v1.pdb.gz	Q9W145	drosophila	9	11.4	144	583	7	STEROIDOGENIC ACUTE REGULATORY PROTEIN-LIKE;
472	w3ap	foldomeDB/yeast/AF-P39961-F1-model_v1.pdb.gz	P39961	yeast	9	4	202	794	5	TRANSCRIPTION FACTOR TOG1;
473	er9c	foldomeDB/human/AF-Q8WXH0-F11-model_v1.pdb.gz	Q8WXH0	human	9	19.5	112	1400	5	NESPRIN-2;
474	v9tm	foldomeDB/mouse/AF-Q61847-F1-model_v1.pdb.gz	Q61847	mouse	8.9	4.8	149	704	5	MEPRIN A SUBUNIT BETA;
475	tfq5	foldomeDB/human/AF-Q16820-F1-model_v1.pdb.gz	Q16820	human	8.9	5	145	701	8	MEPRIN A SUBUNIT BETA;
476	ew1t	foldomeDB/soybean/AF-I1MS50-F1-model_v1.pdb.gz	I1MS50	soybean	8.9	3.3	124	205	8	PMEI DOMAIN-CONTAINING PROTEIN;
477	km3n	foldomeDB/rice/AF-C7J689-F1-model_v1.pdb.gz	C7J689	rice	8.9	3.4	122	195	5	OS08G0142500 PROTEIN;
478	ak5i	foldomeDB/maize/AF-K7U5J1-F1-model_v1.pdb.gz	K7U5J1	maize	8.9	7.1	182	1693	8	L-ZIP+NBS+LRR-LIKE PROTEIN;
479	ey7p	foldomeDB/rat/AF-Q6P6T5-F1-model_v1.pdb.gz	Q6P6T5	rat	8.9	25.9	156	523	6	OCCLUDIN;
480	azb7	foldomeDB/soybean/AF-C6T3C5-F1-model_v1.pdb.gz	C6T3C5	soybean	8.9	3.3	122	198	6	PMEI DOMAIN-CONTAINING PROTEIN;
481	lbk1	foldomeDB/soybean/AF-I1LAT0-F1-model_v1.pdb.gz	I1LAT0	soybean	8.9	10.9	147	561	5	PECTINESTERASE;
482	mu1k	foldomeDB/celegans/AF-A1IMB7-F1-model_v1.pdb.gz	A1IMB7	celegans	8.9	10.9	121	168	6	UNCHARACTERIZED PROTEIN;
483	byh2	foldomeDB/human/AF-Q3YBM2-F1-model_v1.pdb.gz	Q3YBM2	human	8.9	14.3	127	270	6	TRANSMEMBRANE PROTEIN 176B;
484	g6py	foldomeDB/arabidopsis/AF-F4I8E9-F1-model_v1.pdb.gz	F4I8E9	arabidopsis	8.9	20.9	135	557	9	TRANSMEMBRANE PROTEIN;
485	fhz2	foldomeDB/soybean/AF-I1JKE5-F1-model_v1.pdb.gz	I1JKE5	soybean	8.9	6.1	146	281	8	F-BOX DOMAIN-CONTAINING PROTEIN;
486	mbm7	foldomeDB/rice/AF-Q8H920-F1-model_v1.pdb.gz	Q8H920	rice	8.9	3.8	121	184	8	AWPM-19-LIKE FAMILY PROTEIN, EXPRESSED;
487	tqb0	foldomeDB/celegans/AF-O18287-F1-model_v1.pdb.gz	O18287	celegans	8.9	11.9	147	388	7	UNCHARACTERIZED PROTEIN;
488	u5iw	foldomeDB/maize/AF-A0A1D6IN03-F1-model_v1.pdb.gz	A0A1D6IN03	maize	8.9	10.1	152	605	12	PECTINESTERASE;
489	ezl4	foldomeDB/drosophila/AF-Q7JZW7-F1-model_v1.pdb.gz	Q7JZW7	drosophila	8.9	2.9	115	219	7	TETRASPANIN;
490	e6oe	foldomeDB/drosophila/AF-Q7JR73-F1-model_v1.pdb.gz	Q7JR73	drosophila	8.9	9.6	134	513	7	LD20239P;
491	plo1	foldomeDB/drosophila/AF-M9NEY2-F1-model_v1.pdb.gz	M9NEY2	drosophila	8.9	3.1	107	155	8	UNCHARACTERIZED PROTEIN;
492	ng8s	foldomeDB/rice/AF-Q10RY4-F1-model_v1.pdb.gz	Q10RY4	rice	8.9	5.7	169	735	6	EXPRESSED PROTEIN;
493	m9ds	foldomeDB/arabidopsis/AF-Q43867-F1-model_v1.pdb.gz	Q43867	arabidopsis	8.9	10.7	146	586	5	PECTINESTERASE 1;
494	bta1	foldomeDB/zebrafish/AF-X1WDL1-F1-model_v1.pdb.gz	X1WDL1	zebrafish	8.9	11.6	124	204	8	SI:DKEY-7J14.5;
495	u0hf	foldomeDB/celegans/AF-Q9N2S5-F1-model_v1.pdb.gz	Q9N2S5	celegans	8.9	10.3	179	335	6	TRANSCELLULAR CHAPERONE SIGNALING (X)CROSS TISSUE
496	h8bd	foldomeDB/drosophila/AF-Q8IQK9-F1-model_v1.pdb.gz	Q8IQK9	drosophila	8.9	12.3	122	362	2	TETRASPANIN 68C, ISOFORM A;
497	sy9c	foldomeDB/arabidopsis/AF-Q9LZI3-F1-model_v1.pdb.gz	Q9LZI3	arabidopsis	8.9	3.4	123	194	7	PLANT INVERTASE/PECTIN METHYLESTERASE INHIBITOR S
498	u0kx	foldomeDB/arabidopsis/AF-Q9C8H6-F1-model_v1.pdb.gz	Q9C8H6	arabidopsis	8.9	11.7	123	660	9	EXOCYST SUBUNIT EXO70 FAMILY PROTEIN;
499	tum1	foldomeDB/soybean/AF-K7KNJ8-F1-model_v1.pdb.gz	K7KNJ8	soybean	8.9	5.8	165	747	7	UNCHARACTERIZED PROTEIN;
500	vu0p	foldomeDB/human/AF-Q8NFP4-F1-model_v1.pdb.gz	Q8NFP4	human	8.9	6.8	155	955	6	MAM DOMAIN-CONTAINING GLYCOSYLPHOSPHATIDYLINOSITO

## Sheet: a-heamolysin
#	UniqueID	AlphaFold Model	Uniprot	Organism	Z	rmsd	lali	nres	%id	Description	Comment
1	hp6l-A	foldomeDB/saureus/AF-Q2FVK1-F1-model_v1.pdb.gz	Q2FVK1	saureus	43	0.6	292	325	100	GAMMA-HEMOLYSIN COMPONENT B;
2	gj2b-A	foldomeDB/saureus/AF-Q2FXB1-F1-model_v1.pdb.gz	Q2FXB1	saureus	41.4	1	292	327	75	LEUCOTOXIN LUKDV;
3	vm8l-A	foldomeDB/saureus/AF-Q2FWP0-F1-model_v1.pdb.gz	Q2FWP0	saureus	36.7	1.4	287	338	41	UNCHARACTERIZED LEUKOCIDIN-LIKE PROTEIN 1;
4	ca4y-A	foldomeDB/saureus/AF-Q2G1X0-F1-model_v1.pdb.gz	Q2G1X0	saureus	33.7	1.6	275	319	28	ALPHA-HEMOLYSIN;
5	thd1-A	foldomeDB/saureus/AF-Q2FVK2-F1-model_v1.pdb.gz	Q2FVK2	saureus	32.6	2.3	274	315	28	GAMMA-HEMOLYSIN COMPONENT C;
6	pa6o-A	foldomeDB/saureus/AF-Q2FVK3-F1-model_v1.pdb.gz	Q2FVK3	saureus	32.4	2	270	309	29	GAMMA-HEMOLYSIN H-GAMMA-II SUBUNIT, PUTATIVE;
7	bbt5-A	foldomeDB/saureus/AF-Q2FXB0-F1-model_v1.pdb.gz	Q2FXB0	saureus	32.2	2.2	272	306	28	LEUCOTOXIN LUKEV;
8	w4jr-A	foldomeDB/saureus/AF-Q2FWN9-F1-model_v1.pdb.gz	Q2FWN9	saureus	31	2.4	272	351	31	UNCHARACTERIZED LEUKOCIDIN-LIKE PROTEIN 2;
9	lha6-A	foldomeDB/dictyostelium/AF-Q55GQ4-F1-model_v1.pdb.gz	Q55GQ4	dictyostelium	16.4	2.9	225	567	12	UNCHARACTERIZED PROTEIN;
10	jx2i-A	foldomeDB/dictyostelium/AF-Q55GQ3-F1-model_v1.pdb.gz	Q55GQ3	dictyostelium	15.4	3.3	221	520	11	UNCHARACTERIZED PROTEIN;
11	z2on-A	foldomeDB/arabidopsis/AF-Q6DR18-F1-model_v1.pdb.gz	Q6DR18	arabidopsis	10.9	3.8	187	496	6	NEURONAL PAS DOMAIN PROTEIN;
12	kga4-A	foldomeDB/arabidopsis/AF-A0A1P8BBZ0-F1-model_v1.pdb.gz	A0A1P8BBZ0	arabidopsis	10.5	3.5	183	503	4	NEURONAL PAS DOMAIN PROTEIN;
13	tk0g-A	foldomeDB/soybean/AF-I1NFY6-F1-model_v1.pdb.gz	I1NFY6	soybean	10.1	3.6	191	528	6	UNCHARACTERIZED PROTEIN;
14	ysx8-A	foldomeDB/maize/AF-A0A1D6K625-F1-model_v1.pdb.gz	A0A1D6K625	maize	10	3.8	189	590	4	UNCHARACTERIZED PROTEIN;
15	rjb8-A	foldomeDB/soybean/AF-I1M7P6-F1-model_v1.pdb.gz	I1M7P6	soybean	9.9	3.8	185	502	6	UNCHARACTERIZED PROTEIN;
16	v5ba-A	foldomeDB/arabidopsis/AF-Q9ZUK9-F1-model_v1.pdb.gz	Q9ZUK9	arabidopsis	9.9	3.9	182	526	5	AT2G15020;
17	p2vh-A	foldomeDB/rice/AF-Q7Y168-F1-model_v1.pdb.gz	Q7Y168	rice	9.8	3.6	190	565	3	EXPRESSED PROTEIN;
18	z8cd-A	foldomeDB/soybean/AF-K7LLI0-F1-model_v1.pdb.gz	K7LLI0	soybean	9.6	3.5	181	524	6	UNCHARACTERIZED PROTEIN;
19	bl8u-A	foldomeDB/falciparum/AF-C6KSU2-F1-model_v1.pdb.gz	C6KSU2	falciparum	9.4	2.7	127	1067	12	UNCHARACTERIZED PROTEIN;
20	o3sp-A	foldomeDB/rice/AF-Q84YL5-F1-model_v1.pdb.gz	Q84YL5	rice	9.3	3.6	187	495	4	OS07G0231800 PROTEIN;
21	qlv7-A	foldomeDB/rice/AF-Q5VQI5-F1-model_v1.pdb.gz	Q5VQI5	rice	9.1	3.3	180	502	7	OS01G0165100 PROTEIN;
22	zy5j-A	foldomeDB/calbicans/AF-Q5A2Z7-F1-model_v1.pdb.gz	Q5A2Z7	calbicans	7.8	3.7	132	1366	13	AGGLUTININ-LIKE PROTEIN 6;
23	koo3-A	foldomeDB/saureus/AF-P14738-F1-model_v1.pdb.gz	P14738	saureus	7.6	3.6	143	1018	8	FIBRONECTIN-BINDING PROTEIN A;
24	i2dj-A	foldomeDB/calbicans/AF-Q5A312-F1-model_v1.pdb.gz	Q5A312	calbicans	7.5	3.3	130	1568	6	AGGLUTININ-LIKE PROTEIN 7;
25	no0c-A	foldomeDB/yeast/AF-P20840-F1-model_v1.pdb.gz	P20840	yeast	7.5	4.7	140	650	11	ALPHA-AGGLUTININ;
26	m2ut-A	foldomeDB/calbicans/AF-P0CU38-F1-model_v1.pdb.gz	P0CU38	calbicans	7.4	3.5	127	2530	9	AGGLUTININ-LIKE PROTEIN 2;
27	bbh1-A	foldomeDB/soybean/AF-I1LXH2-F1-model_v1.pdb.gz	I1LXH2	soybean	7.3	3.3	125	207	6	LEA_2 DOMAIN-CONTAINING PROTEIN;
28	mjv6-A	foldomeDB/rice/AF-Q0IU89-F1-model_v1.pdb.gz	Q0IU89	rice	7.3	3.9	134	777	6	OS11G0175900 PROTEIN;
29	dwq8-A	foldomeDB/soybean/AF-K7MXC2-F1-model_v1.pdb.gz	K7MXC2	soybean	7.3	3.7	135	1161	7	UNCHARACTERIZED PROTEIN;
30	i6ac-A	foldomeDB/yeast/AF-P41810-F1-model_v1.pdb.gz	P41810	yeast	7.2	2.7	118	973	8	COATOMER SUBUNIT BETA;
31	n3xu-A	foldomeDB/maize/AF-A0A1D6EHI0-F1-model_v1.pdb.gz	A0A1D6EHI0	maize	7.2	4.6	131	770	4	PROTEIN TPLATE;
32	ok5u-A	foldomeDB/calbicans/AF-Q5A8T7-F1-model_v1.pdb.gz	Q5A8T7	calbicans	7.2	3.8	131	1347	9	AGGLUTININ-LIKE PROTEIN 5;
33	k8qa-A	foldomeDB/rice/AF-Q6K685-F1-model_v1.pdb.gz	Q6K685	rice	7.2	4.3	131	1154	7	OS02G0793100 PROTEIN;
34	zfo7-A	foldomeDB/calbicans/AF-A0A1D8PQB9-F1-model_v1.pdb.gz	A0A1D8PQB9	calbicans	7.2	3.6	129	2100	9	AGGLUTININ-LIKE PROTEIN 4;
35	ldp1-A	foldomeDB/falciparum/AF-Q8ILG6-F1-model_v1.pdb.gz	Q8ILG6	falciparum	7.1	3.3	117	1370	9	COATOMER SUBUNIT BETA, PUTATIVE;
36	h3jg-A	foldomeDB/soybean/AF-I1KG56-F1-model_v1.pdb.gz	I1KG56	soybean	7.1	2.8	115	950	7	COATOMER SUBUNIT BETA;
37	sm1x-A	foldomeDB/saureus/AF-Q2G015-F1-model_v1.pdb.gz	Q2G015	saureus	7.1	3.3	130	927	8	CLUMPING FACTOR A;
38	ue0e-A	foldomeDB/zebrafish/AF-A0A0G2KYV6-F1-model_v1.pdb.gz	A0A0G2KYV6	zebrafish	7.1	2.8	121	521	12	A2M_RECEP DOMAIN-CONTAINING PROTEIN;
39	r4hp-A	foldomeDB/soybean/AF-I1L4N6-F1-model_v1.pdb.gz	I1L4N6	soybean	7.1	2.9	117	1190	7	FOIE-GRAS_1 DOMAIN-CONTAINING PROTEIN;
40	rol5-A	foldomeDB/zebrafish/AF-Q66HV4-F1-model_v1.pdb.gz	Q66HV4	zebrafish	7.1	3	118	953	6	COATOMER SUBUNIT BETA;
41	k0ye-A	foldomeDB/rat/AF-P23514-F1-model_v1.pdb.gz	P23514	rat	7.1	3	118	953	6	COATOMER SUBUNIT BETA;
42	tly4-A	foldomeDB/soybean/AF-K7MGN4-F1-model_v1.pdb.gz	K7MGN4	soybean	7.1	3.3	116	1187	8	FOIE-GRAS_1 DOMAIN-CONTAINING PROTEIN;
43	zp4j-A	foldomeDB/zebrafish/AF-A0A0R4IQI7-F1-model_v1.pdb.gz	A0A0R4IQI7	zebrafish	7	2.5	103	1121	9	AP-4 COMPLEX SUBUNIT EPSILON;
44	fca8-A	foldomeDB/celegans/AF-Q9TYL9-F1-model_v1.pdb.gz	Q9TYL9	celegans	7	2.7	116	971	10	COATOMER SUBUNIT BETA;
45	yju5-A	foldomeDB/soybean/AF-I1LMV3-F1-model_v1.pdb.gz	I1LMV3	soybean	7	3.6	169	497	5	UNCHARACTERIZED PROTEIN;
46	gv7z-A	foldomeDB/maize/AF-A0A1D6JNC9-F1-model_v1.pdb.gz	A0A1D6JNC9	maize	7	4.1	123	692	6	ZINC FINGER (C3HC4-TYPE RING FINGER) FAMILY PROTE
47	lo5f-A	foldomeDB/maize/AF-A0A1D6FAY4-F1-model_v1.pdb.gz	A0A1D6FAY4	maize	7	2.8	115	961	8	COATOMER SUBUNIT BETA;
48	r2tu-A	foldomeDB/soybean/AF-I1N3D0-F1-model_v1.pdb.gz	I1N3D0	soybean	6.9	3.4	127	196	7	LEA_2 DOMAIN-CONTAINING PROTEIN;
49	yx6z-A	foldomeDB/soybean/AF-I1MLL7-F1-model_v1.pdb.gz	I1MLL7	soybean	6.9	4.8	131	1164	7	UNCHARACTERIZED PROTEIN;
50	d3as-A	foldomeDB/yeast/AF-P42835-F1-model_v1.pdb.gz	P42835	yeast	6.9	3.6	129	1041	7	PROTEIN EGT2;
51	w9tb-A	foldomeDB/calbicans/AF-A0A1D8PQ86-F1-model_v1.pdb.gz	A0A1D8PQ86	calbicans	6.9	3.8	130	1890	8	AGGLUTININ-LIKE PROTEIN 9;
52	pu2h-A	foldomeDB/drosophila/AF-P45437-F1-model_v1.pdb.gz	P45437	drosophila	6.9	2.6	112	964	11	COATOMER SUBUNIT BETA;
53	kv5d-A	foldomeDB/tcruzi/AF-Q4DVU3-F1-model_v1.pdb.gz	Q4DVU3	tcruzi	6.9	3.7	125	1009	9	AP-4 COMPLEX SUBUNIT EPSILON;
54	oj7n-A	foldomeDB/soybean/AF-I1KVR6-F1-model_v1.pdb.gz	I1KVR6	soybean	6.9	2.8	114	950	7	COATOMER SUBUNIT BETA;
55	vj4l-A	foldomeDB/celegans/AF-K8F7Z5-F1-model_v1.pdb.gz	K8F7Z5	celegans	6.9	3.1	124	1659	6	A2M DOMAIN-CONTAINING PROTEIN;
56	by7u-A	foldomeDB/rice/AF-A0A0P0W5W4-F1-model_v1.pdb.gz	A0A0P0W5W4	rice	6.9	4.5	133	689	8	OS04G0101800 PROTEIN;
57	zs3c-A	foldomeDB/mouse/AF-F7BAB2-F1-model_v1.pdb.gz	F7BAB2	mouse	6.8	3.4	121	1078	12	TRANSMEMBRANE PROTEIN 132B;
58	dzs2-A	foldomeDB/dictyostelium/AF-Q23924-F1-model_v1.pdb.gz	Q23924	dictyostelium	6.8	2.8	115	912	7	COATOMER SUBUNIT BETA;
59	lk8d-A	foldomeDB/calbicans/AF-Q5A6M6-F1-model_v1.pdb.gz	Q5A6M6	calbicans	6.8	2.8	112	952	10	COATOMER SUBUNIT BETA;
60	q6vo-A	foldomeDB/rice/AF-Q6K937-F1-model_v1.pdb.gz	Q6K937	rice	6.8	3	119	709	9	OS02G0619600 PROTEIN;
61	jv7o-A	foldomeDB/rice/AF-Q53PC7-F1-model_v1.pdb.gz	Q53PC7	rice	6.8	2.7	112	953	8	COATOMER SUBUNIT BETA-1;
62	e3ji-A	foldomeDB/human/AF-A8K2U0-F1-model_v1.pdb.gz	A8K2U0	human	6.8	3.1	118	1454	8	ALPHA-2-MACROGLOBULIN-LIKE PROTEIN 1;
63	yfk3-A	foldomeDB/mouse/AF-Q9JIF7-F1-model_v1.pdb.gz	Q9JIF7	mouse	6.8	3.4	119	953	6	COATOMER SUBUNIT BETA;
64	ty6j-A	foldomeDB/soybean/AF-K7KY31-F1-model_v1.pdb.gz	K7KY31	soybean	6.8	3.4	124	152	5	C2 DOMAIN-CONTAINING PROTEIN;
65	qe3x-A	foldomeDB/calbicans/AF-Q5A8T4-F1-model_v1.pdb.gz	Q5A8T4	calbicans	6.8	3.8	130	1260	8	AGGLUTININ-LIKE PROTEIN 1;
66	y3ca-A	foldomeDB/arabidopsis/AF-A0A1I9LN98-F1-model_v1.pdb.gz	A0A1I9LN98	arabidopsis	6.8	4.3	129	682	8	ZINC FINGER (C3HC4-TYPE RING FINGER) FAMILY PROTE
67	dob2-A	foldomeDB/celegans/AF-Q9BL47-F1-model_v1.pdb.gz	Q9BL47	celegans	6.8	3.6	126	927	7	TMEM132 DOMAIN-CONTAINING PROTEIN;
68	z2mt-A	foldomeDB/soybean/AF-I1JH43-F1-model_v1.pdb.gz	I1JH43	soybean	6.8	4.9	127	651	8	UNCHARACTERIZED PROTEIN;
69	klz3-A	foldomeDB/dictyostelium/AF-Q54WN0-F1-model_v1.pdb.gz	Q54WN0	dictyostelium	6.7	3.4	122	1143	9	AP-3 COMPLEX SUBUNIT DELTA;
70	dgk8-A	foldomeDB/tcruzi/AF-Q4DZ85-F1-model_v1.pdb.gz	Q4DZ85	tcruzi	6.7	3.2	115	1008	11	AP-4 COMPLEX SUBUNIT EPSILON;
71	vu8e-A	foldomeDB/arabidopsis/AF-Q9M386-F1-model_v1.pdb.gz	Q9M386	arabidopsis	6.7	3.4	126	235	6	LATE EMBRYOGENESIS ABUNDANT (LEA) HYDROXYPROLINE-
72	yp9b-A	foldomeDB/maize/AF-A0A1D6F8L7-F1-model_v1.pdb.gz	A0A1D6F8L7	maize	6.7	4	125	920	6	COATOMER SUBUNIT GAMMA;
73	fg0h-A	foldomeDB/falciparum/AF-Q8IHR6-F1-model_v1.pdb.gz	Q8IHR6	falciparum	6.7	3.8	126	1068	8	COATOMER SUBUNIT GAMMA;
74	kev2-A	foldomeDB/rice/AF-Q6K8E9-F1-model_v1.pdb.gz	Q6K8E9	rice	6.7	3.3	118	723	10	OS02G0806700 PROTEIN;
75	r3lo-A	foldomeDB/maize/AF-C0P695-F1-model_v1.pdb.gz	C0P695	maize	6.7	3.3	116	731	11	ZINC FINGER (C3HC4-TYPE RING FINGER) FAMILY PROTE
76	s2aw-A	foldomeDB/soybean/AF-I1JSP6-F1-model_v1.pdb.gz	I1JSP6	soybean	6.7	4	125	886	5	COATOMER SUBUNIT GAMMA;
77	fzm9-A	foldomeDB/spombe/AF-Q9C0W7-F1-model_v1.pdb.gz	Q9C0W7	spombe	6.7	2.5	99	878	6	AP-2 COMPLEX SUBUNIT ALPHA;
78	vrw1-A	foldomeDB/human/AF-Q9UPM8-F1-model_v1.pdb.gz	Q9UPM8	human	6.7	3.6	117	1137	10	AP-4 COMPLEX SUBUNIT EPSILON-1;
79	g4nw-A	foldomeDB/maize/AF-A0A1D6EHK5-F1-model_v1.pdb.gz	A0A1D6EHK5	maize	6.7	3.5	116	952	9	COATOMER SUBUNIT BETA;
80	w1wr-A	foldomeDB/maize/AF-K7TP80-F1-model_v1.pdb.gz	K7TP80	maize	6.7	3.8	126	503	10	ZINC FINGER (C3HC4-TYPE RING FINGER) FAMILY PROTE
81	d7ft-A	foldomeDB/leishmania/AF-A4HT27-F1-model_v1.pdb.gz	A4HT27	leishmania	6.7	2.8	107	961	8	AP-2 COMPLEX SUBUNIT ALPHA;
82	e5rl-A	foldomeDB/leishmania/AF-A4HYX7-F1-model_v1.pdb.gz	A4HYX7	leishmania	6.6	2.8	114	999	7	COATOMER SUBUNIT BETA;
83	i3yn-A	foldomeDB/spombe/AF-Q9UUF7-F1-model_v1.pdb.gz	Q9UUF7	spombe	6.6	3.1	115	940	5	COATOMER SUBUNIT BETA;
84	dr1v-A	foldomeDB/rice/AF-Q8H852-F1-model_v1.pdb.gz	Q8H852	rice	6.6	3.8	123	884	6	COATOMER SUBUNIT GAMMA-1;
85	s3hl-A	foldomeDB/maize/AF-A0A1D6HI70-F1-model_v1.pdb.gz	A0A1D6HI70	maize	6.6	3.3	118	1178	10	TRAFFICKING PROTEIN PARTICLE COMPLEX SUBUNIT 11;
86	b4kb-A	foldomeDB/human/AF-P53618-F1-model_v1.pdb.gz	P53618	human	6.6	3.2	118	953	6	COATOMER SUBUNIT BETA;
87	eb2i-A	foldomeDB/soybean/AF-I1LGC2-F1-model_v1.pdb.gz	I1LGC2	soybean	6.6	3.6	125	177	11	LEA_2 DOMAIN-CONTAINING PROTEIN;
88	zu8b-A	foldomeDB/zebrafish/AF-E7FFZ3-F1-model_v1.pdb.gz	E7FFZ3	zebrafish	6.6	3	121	1458	12	SI:DKEY-46G23.2;
89	ivw6-A	foldomeDB/human/AF-Q7Z392-F1-model_v1.pdb.gz	Q7Z392	human	6.6	3.6	115	1133	10	TRAFFICKING PROTEIN PARTICLE COMPLEX SUBUNIT 11;
90	u2nm-A	foldomeDB/human/AF-B7Z1M9-F1-model_v1.pdb.gz	B7Z1M9	human	6.6	3.6	119	353	6	C2 CALCIUM-DEPENDENT DOMAIN-CONTAINING PROTEIN 4D
91	fmq4-A	foldomeDB/rat/AF-Q63041-F1-model_v1.pdb.gz	Q63041	rat	6.6	3.5	125	1500	10	ALPHA-1-MACROGLOBULIN;
92	we9o-A	foldomeDB/zebrafish/AF-F1QIP9-F1-model_v1.pdb.gz	F1QIP9	zebrafish	6.6	3	125	1455	11	ZGC:165518;
93	snh2-A	foldomeDB/mouse/AF-Q6IEE6-F1-model_v1.pdb.gz	Q6IEE6	mouse	6.5	3.2	118	1074	9	TRANSMEMBRANE PROTEIN 132E;
94	cg3o-A	foldomeDB/mouse/AF-Q8K1G2-F1-model_v1.pdb.gz	Q8K1G2	mouse	6.5	2.8	122	1220	8	LIMBIN;
95	rl6a-A	foldomeDB/maize/AF-K7U204-F1-model_v1.pdb.gz	K7U204	maize	6.5	3	119	688	8	PUTATIVE RING ZINC FINGER AND VWF DOMAIN FAMILY P
96	orf8-A	foldomeDB/mouse/AF-P0CG09-F1-model_v1.pdb.gz	P0CG09	mouse	6.5	3.5	120	341	7	C2 CALCIUM-DEPENDENT DOMAIN-CONTAINING PROTEIN 4D
97	k4rc-A	foldomeDB/arabidopsis/AF-F4J8D3-F1-model_v1.pdb.gz	F4J8D3	arabidopsis	6.5	3.9	133	1176	7	PROTEIN TPLATE;
98	yun1-A	foldomeDB/maize/AF-A0A1D6KTS9-F1-model_v1.pdb.gz	A0A1D6KTS9	maize	6.5	4.1	124	628	6	ZINC FINGER (C3HC4-TYPE RING FINGER) FAMILY PROTE
99	l1vx-A	foldomeDB/maize/AF-A0A1D6J2X3-F1-model_v1.pdb.gz	A0A1D6J2X3	maize	6.5	4.6	133	737	6	ZINC FINGER (C3HC4-TYPE RING FINGER) FAMILY PROTE
100	r0ns-A	foldomeDB/drosophila/AF-P91926-F1-model_v1.pdb.gz	P91926	drosophila	6.5	2.7	104	940	9	AP-2 COMPLEX SUBUNIT ALPHA;
101	szg1-A	foldomeDB/mjannaschii/AF-Q58789-F1-model_v1.pdb.gz	Q58789	mjannaschii	6.5	5	134	987	11	UNCHARACTERIZED PROTEIN MJ1394;
102	iin0-A	foldomeDB/rat/AF-Q6IE52-F1-model_v1.pdb.gz	Q6IE52	rat	6.5	3.3	124	1448	7	MURINOGLOBULIN-2;
103	j9ew-A	foldomeDB/zebrafish/AF-F1REP2-F1-model_v1.pdb.gz	F1REP2	zebrafish	6.5	2.7	117	791	10	ZGC:171426;
104	fq7a-A	foldomeDB/zebrafish/AF-F1QYN0-F1-model_v1.pdb.gz	F1QYN0	zebrafish	6.5	3.4	129	1643	11	COMPLEMENT COMPONENT C3A, DUPLICATE 4;
105	ubd7-A	foldomeDB/tcruzi/AF-Q4DQP3-F1-model_v1.pdb.gz	Q4DQP3	tcruzi	6.4	2.7	110	980	5	COATOMER SUBUNIT BETA;
106	xku6-A	foldomeDB/zebrafish/AF-E9QIN1-F1-model_v1.pdb.gz	E9QIN1	zebrafish	6.4	4.1	119	1157	10	SI:DKEY-1D7.3;
107	ja0r-A	foldomeDB/zebrafish/AF-X1WHI7-F1-model_v1.pdb.gz	X1WHI7	zebrafish	6.4	3.8	126	1102	10	SI:DKEY-112M2.1;
108	sgj2-A	foldomeDB/rat/AF-Q4AEF8-F1-model_v1.pdb.gz	Q4AEF8	rat	6.4	3.7	125	874	8	COATOMER SUBUNIT GAMMA-1;
109	nlr7-A	foldomeDB/rat/AF-Q76HP2-F1-model_v1.pdb.gz	Q76HP2	rat	6.4	4.2	129	1097	5	TRANSMEMBRANE PROTEIN 132D;
110	zzt7-A	foldomeDB/mjannaschii/AF-Q58901-F1-model_v1.pdb.gz	Q58901	mjannaschii	6.4	3	108	437	9	UNCHARACTERIZED PROTEIN MJ1506;
111	k3iq-A	foldomeDB/calbicans/AF-A0A1D8PDE3-F1-model_v1.pdb.gz	A0A1D8PDE3	calbicans	6.4	4	126	936	13	COATOMER SUBUNIT GAMMA;
112	jxh7-A	foldomeDB/rat/AF-D3ZWN3-F1-model_v1.pdb.gz	D3ZWN3	rat	6.4	3.1	119	1217	7	ELLIS VAN CREVELD SYNDROME 2 HOMOLOG (HUMAN) (PRE
113	ul3p-A	foldomeDB/celegans/AF-Q19518-F1-model_v1.pdb.gz	Q19518	celegans	6.4	3	121	531	8	PHOSPHATIDYLINOSITOL GLYCAN ANCHOR BIOSYNTHESIS C
114	q3hy-A	foldomeDB/saureus/AF-Q2G1T5-F1-model_v1.pdb.gz	Q2G1T5	saureus	6.4	3.6	136	917	6	FIBRONECTIN BINDING PROTEIN B, PUTATIVE;
115	ocn9-A	foldomeDB/zebrafish/AF-F1QZN3-F1-model_v1.pdb.gz	F1QZN3	zebrafish	6.4	3	123	1439	9	SI:CH211-212C13.10;
116	fwd7-A	foldomeDB/arabidopsis/AF-F4IU12-F1-model_v1.pdb.gz	F4IU12	arabidopsis	6.4	4.6	123	692	7	ZINC FINGER (C3HC4-TYPE RING FINGER) FAMILY PROTE
117	jjb5-A	foldomeDB/arabidopsis/AF-Q9SGW9-F1-model_v1.pdb.gz	Q9SGW9	arabidopsis	6.4	3.4	121	342	6	AT1G64450;
118	q7bi-A	foldomeDB/human/AF-Q9UBF2-F1-model_v1.pdb.gz	Q9UBF2	human	6.4	3.6	120	871	8	COATOMER SUBUNIT GAMMA-2;
119	snx1-A	foldomeDB/maize/AF-C0P843-F1-model_v1.pdb.gz	C0P843	maize	6.4	3.7	134	243	5	LATE EMBRYOGENESIS ABUNDANT (LEA) HYDROXYPROLINE-
120	uno4-A	foldomeDB/saureus/AF-Q2FUY2-F1-model_v1.pdb.gz	Q2FUY2	saureus	6.4	3.2	133	877	11	CLUMPING FACTOR B;
121	jzh9-A	foldomeDB/rice/AF-Q7XM95-F1-model_v1.pdb.gz	Q7XM95	rice	6.4	4	124	708	8	OS04G0508800 PROTEIN;
122	exi9-A	foldomeDB/rat/AF-D4A4I1-F1-model_v1.pdb.gz	D4A4I1	rat	6.4	3.7	119	341	7	C2 CALCIUM-DEPENDENT DOMAIN-CONTAINING 4D;
123	njo6-A	foldomeDB/maize/AF-A0A1D6EG40-F1-model_v1.pdb.gz	A0A1D6EG40	maize	6.4	4.8	126	750	6	ZINC FINGER (C3HC4-TYPE RING FINGER) FAMILY PROTE
124	pov5-A	foldomeDB/tcruzi/AF-Q4DU60-F1-model_v1.pdb.gz	Q4DU60	tcruzi	6.4	2.7	107	964	7	AP-2 COMPLEX SUBUNIT ALPHA;
125	f6yw-A	foldomeDB/rat/AF-D3ZX21-F1-model_v1.pdb.gz	D3ZX21	rat	6.4	3.5	114	1130	5	AP-4 COMPLEX SUBUNIT EPSILON;
126	n6wr-A	foldomeDB/rat/AF-A0A0G2K470-F1-model_v1.pdb.gz	A0A0G2K470	rat	6.4	3.2	120	1178	9	INTEGRIN SUBUNIT ALPHA 2;
127	n0cm-A	foldomeDB/human/AF-P06756-F1-model_v1.pdb.gz	P06756	human	6.4	2.9	113	1048	10	INTEGRIN ALPHA-V;
128	ebw6-A	foldomeDB/maize/AF-A0A1D6HV44-F1-model_v1.pdb.gz	A0A1D6HV44	maize	6.4	4	128	905	9	COATOMER SUBUNIT GAMMA;
129	u9xw-A	foldomeDB/mjannaschii/AF-Q58956-F1-model_v1.pdb.gz	Q58956	mjannaschii	6.4	3.1	107	553	8	UNCHARACTERIZED PROTEIN MJ1561;
130	ms6m-A	foldomeDB/zebrafish/AF-Q1RLX4-F1-model_v1.pdb.gz	Q1RLX4	zebrafish	6.4	4.1	116	1132	9	TRAFFICKING PROTEIN PARTICLE COMPLEX SUBUNIT 11;
131	nd0v-A	foldomeDB/rat/AF-F1LYB3-F1-model_v1.pdb.gz	F1LYB3	rat	6.3	3.5	117	1072	10	TRANSMEMBRANE PROTEIN 132C;
132	okn3-A	foldomeDB/falciparum/AF-Q8IIH2-F1-model_v1.pdb.gz	Q8IIH2	falciparum	6.3	3.6	130	436	8	AP-4 COMPLEX SUBUNIT MU, PUTATIVE;
133	k8vj-A	foldomeDB/mouse/AF-Q9QZE5-F1-model_v1.pdb.gz	Q9QZE5	mouse	6.3	3.7	125	874	8	COATOMER SUBUNIT GAMMA-1;
134	ung0-A	foldomeDB/celegans/AF-Q22498-F1-model_v1.pdb.gz	Q22498	celegans	6.3	3.6	126	870	8	PROBABLE COATOMER SUBUNIT GAMMA;
135	oei9-A	foldomeDB/mouse/AF-Q9QXK3-F1-model_v1.pdb.gz	Q9QXK3	mouse	6.3	3.6	121	871	7	COATOMER SUBUNIT GAMMA-2;
136	ydr2-A	foldomeDB/maize/AF-A0A1D6JKY6-F1-model_v1.pdb.gz	A0A1D6JKY6	maize	6.3	2.8	105	1068	9	AP-2 COMPLEX SUBUNIT ALPHA;
137	qjs2-A	foldomeDB/rice/AF-Q2QZH3-F1-model_v1.pdb.gz	Q2QZH3	rice	6.3	4.8	131	633	9	OS11G0687100 PROTEIN;
138	w3ev-A	foldomeDB/maize/AF-A0A1D6PL97-F1-model_v1.pdb.gz	A0A1D6PL97	maize	6.3	2.8	105	1065	9	AP-2 COMPLEX SUBUNIT ALPHA;
139	rzu9-A	foldomeDB/maize/AF-A0A1D6LKL1-F1-model_v1.pdb.gz	A0A1D6LKL1	maize	6.3	4.1	128	631	9	ZINC FINGER (C3HC4-TYPE RING FINGER) FAMILY PROTE
140	i1pn-A	foldomeDB/zebrafish/AF-E7F8T4-F1-model_v1.pdb.gz	E7F8T4	zebrafish	6.3	3.1	122	1435	9	SB:CB37;
141	rt8x-A	foldomeDB/saureus/AF-Q2G0L4-F1-model_v1.pdb.gz	Q2G0L4	saureus	6.3	3.2	128	1349	6	SERINE-ASPARTATE REPEAT-CONTAINING PROTEIN D;
142	f1ci-A	foldomeDB/zebrafish/AF-A0A0R4IDD1-F1-model_v1.pdb.gz	A0A0R4IDD1	zebrafish	6.3	3	121	1442	9	ALPHA-2-MACROGLOBULIN-LIKE;
143	c5ly-A	foldomeDB/tuberculosis/AF-I6X7P2-F1-model_v1.pdb.gz	I6X7P2	tuberculosis	6.3	3.3	124	176	8	UNCHARACTERIZED PROTEIN;
144	k0dv-A	foldomeDB/mouse/AF-A0A0N4SVU1-F1-model_v1.pdb.gz	A0A0N4SVU1	mouse	6.3	3.4	124	1476	6	PREDICTED GENE 7298;
145	at0s-A	foldomeDB/arabidopsis/AF-Q0WQX9-F1-model_v1.pdb.gz	Q0WQX9	arabidopsis	6.2	3.5	115	717	11	PROBABLE E3 UBIQUITIN-PROTEIN LIGASE WAVH2;
146	gjq2-A	foldomeDB/human/AF-Q8TF44-F1-model_v1.pdb.gz	Q8TF44	human	6.2	3.4	111	421	6	C2 CALCIUM-DEPENDENT DOMAIN-CONTAINING PROTEIN 4C
147	uz9b-A	foldomeDB/maize/AF-A0A1D6LGC2-F1-model_v1.pdb.gz	A0A1D6LGC2	maize	6.2	3.2	117	671	14	ZINC FINGER (C3HC4-TYPE RING FINGER) FAMILY PROTE
148	vrd9-A	foldomeDB/maize/AF-A0A1D6LKL0-F1-model_v1.pdb.gz	A0A1D6LKL0	maize	6.2	5.1	130	551	8	ZINC FINGER (C3HC4-TYPE RING FINGER) FAMILY PROTE
149	zm5h-A	foldomeDB/maize/AF-B4FBK7-F1-model_v1.pdb.gz	B4FBK7	maize	6.2	3.3	119	650	9	ZINC FINGER (C3HC4-TYPE RING FINGER) FAMILY PROTE
150	fii0-A	foldomeDB/zebrafish/AF-E9QDD7-F1-model_v1.pdb.gz	E9QDD7	zebrafish	6.2	2.7	109	1187	14	INTEGRIN, ALPHA 1;
151	av8x-A	foldomeDB/spombe/AF-O94380-F1-model_v1.pdb.gz	O94380	spombe	6.2	3.1	122	545	7	GPI TRANSAMIDASE COMPONENT PIG-T HOMOLOG;
152	cp7z-A	foldomeDB/mouse/AF-A2ARA8-F1-model_v1.pdb.gz	A2ARA8	mouse	6.2	2.8	114	1062	6	INTEGRIN ALPHA-8;
153	ni0x-A	foldomeDB/maize/AF-A0A1D6E9U9-F1-model_v1.pdb.gz	A0A1D6E9U9	maize	6.2	4.3	125	517	4	LATE EMBRYOGENESIS ABUNDANT PROTEIN;
154	mzq4-A	foldomeDB/human/AF-P20742-F1-model_v1.pdb.gz	P20742	human	6.2	3.3	123	1482	10	PREGNANCY ZONE PROTEIN;
155	p3to-A	foldomeDB/mouse/AF-Q80V94-F1-model_v1.pdb.gz	Q80V94	mouse	6.2	3.4	111	1122	6	AP-4 COMPLEX SUBUNIT EPSILON-1;
156	gg3o-A	foldomeDB/arabidopsis/AF-F4JXM9-F1-model_v1.pdb.gz	F4JXM9	arabidopsis	6.2	2.8	115	1190	6	TRAFFICKING PROTEIN PARTICLE COMPLEX SUBUNIT-LIKE
157	ae3a-A	foldomeDB/human/AF-Q6IEE7-F1-model_v1.pdb.gz	Q6IEE7	human	6.2	3	114	1074	9	TRANSMEMBRANE PROTEIN 132E;
158	xb8w-A	foldomeDB/rat/AF-G3V9J1-F1-model_v1.pdb.gz	G3V9J1	rat	6.2	3.4	123	872	7	UNCHARACTERIZED PROTEIN;
159	d5qw-A	foldomeDB/zebrafish/AF-A0A0R4IMB2-F1-model_v1.pdb.gz	A0A0R4IMB2	zebrafish	6.2	3.5	129	1642	7	COMPLEMENT COMPONENT C3A, DUPLICATE 6;
160	i2ap-A	foldomeDB/dictyostelium/AF-Q556Z3-F1-model_v1.pdb.gz	Q556Z3	dictyostelium	6.2	3	111	1442	12	TRAFFICKING PROTEIN PARTICLE COMPLEX SUBUNIT 10;
161	gvz8-A	foldomeDB/zebrafish/AF-Q5I2A9-F1-model_v1.pdb.gz	Q5I2A9	zebrafish	6.2	3	115	1053	7	INTEGRIN ALPHA5;
162	maj8-A	foldomeDB/rat/AF-D3ZS19-F1-model_v1.pdb.gz	D3ZS19	rat	6.2	3.3	123	1459	11	ALPHA-2-MACROGLOBULIN-LIKE 1;
163	bc2v-A	foldomeDB/spombe/AF-P87140-F1-model_v1.pdb.gz	P87140	spombe	6.1	3.8	125	905	10	PROBABLE COATOMER SUBUNIT GAMMA;
164	u8kg-A	foldomeDB/soybean/AF-I1J5B0-F1-model_v1.pdb.gz	I1J5B0	soybean	6.1	3.5	114	871	10	AP-1 COMPLEX SUBUNIT GAMMA;
165	r7it-A	foldomeDB/celegans/AF-Q95QQ2-F1-model_v1.pdb.gz	Q95QQ2	celegans	6.1	2.9	112	401	11	PROBABLE TRAFFICKING PROTEIN PARTICLE COMPLEX SUB
166	xy9k-A	foldomeDB/dictyostelium/AF-Q55DB1-F1-model_v1.pdb.gz	Q55DB1	dictyostelium	6.1	4.7	113	348	7	PEPTIDASE_C39_2 DOMAIN-CONTAINING PROTEIN;
167	yj9k-A	foldomeDB/human/AF-Q14C87-F1-model_v1.pdb.gz	Q14C87	human	6.1	4.1	117	1099	9	TRANSMEMBRANE PROTEIN 132D;
168	pkd2-A	foldomeDB/soybean/AF-K7K676-F1-model_v1.pdb.gz	K7K676	soybean	6.1	3.5	113	873	10	AP-1 COMPLEX SUBUNIT GAMMA;
169	ock4-A	foldomeDB/calbicans/AF-Q5A2L1-F1-model_v1.pdb.gz	Q5A2L1	calbicans	6.1	4.5	128	470	8	APM4P;
170	p8cj-A	foldomeDB/soybean/AF-I1K778-F1-model_v1.pdb.gz	I1K778	soybean	6.1	4	125	882	5	COATOMER SUBUNIT GAMMA;
171	pk3z-A	foldomeDB/dictyostelium/AF-Q54TW9-F1-model_v1.pdb.gz	Q54TW9	dictyostelium	6.1	3.2	123	212	11	UNCHARACTERIZED PROTEIN;
172	gxm4-A	foldomeDB/celegans/AF-Q22601-F1-model_v1.pdb.gz	Q22601	celegans	6.1	3.6	105	925	5	AP-2 COMPLEX SUBUNIT ALPHA;
173	rh7p-A	foldomeDB/rat/AF-A0A0G2JW12-F1-model_v1.pdb.gz	A0A0G2JW12	rat	6.1	3.8	124	1737	7	C4A ANAPHYLATOXIN;
174	aq7a-A	foldomeDB/drosophila/AF-M9PDR0-F1-model_v1.pdb.gz	M9PDR0	drosophila	6.1	3.2	120	1498	14	THIOESTER-CONTAINING PROTEIN 4, ISOFORM C;
175	ef3y-A	foldomeDB/maize/AF-A0A1D6MEX9-F1-model_v1.pdb.gz	A0A1D6MEX9	maize	6.1	3.5	123	304	5	HARPIN-INDUCED PROTEIN;
176	h7gj-A	foldomeDB/soybean/AF-K7M7W3-F1-model_v1.pdb.gz	K7M7W3	soybean	6.1	5.2	125	674	8	UNCHARACTERIZED PROTEIN;
177	w3db-A	foldomeDB/rice/AF-A0A0P0XB69-F1-model_v1.pdb.gz	A0A0P0XB69	rice	6.1	4.4	121	757	8	OS08G0126000 PROTEIN;
178	uy4t-A	foldomeDB/yeast/AF-P32074-F1-model_v1.pdb.gz	P32074	yeast	6.1	3.5	116	935	3	COATOMER SUBUNIT GAMMA;
179	f4hj-A	foldomeDB/zebrafish/AF-F1Q8T4-F1-model_v1.pdb.gz	F1Q8T4	zebrafish	6.1	3.1	118	1032	8	INTEGRIN, ALPHA 9;
180	ym7p-A	foldomeDB/rice/AF-Q5NAW6-F1-model_v1.pdb.gz	Q5NAW6	rice	6.1	3.7	123	259	6	OS01G0234700 PROTEIN;
181	jxp8-A	foldomeDB/zebrafish/AF-B8JLK8-F1-model_v1.pdb.gz	B8JLK8	zebrafish	6.1	3	114	1045	9	INTEGRIN, ALPHA V;
182	tzb1-A	foldomeDB/rat/AF-B5DEG1-F1-model_v1.pdb.gz	B5DEG1	rat	6.1	3	116	1062	6	INTEGRIN SUBUNIT ALPHA 8;
183	zet2-A	foldomeDB/arabidopsis/AF-Q9LN03-F1-model_v1.pdb.gz	Q9LN03	arabidopsis	6.1	4.7	127	641	9	T6D22.13;
184	jj1l-A	foldomeDB/tcruzi/AF-Q4CV87-F1-model_v1.pdb.gz	Q4CV87	tcruzi	6	3.9	131	453	7	MU-ADAPTIN 4, PUTATIVE;
185	o7hs-A	foldomeDB/arabidopsis/AF-Q9ZUI6-F1-model_v1.pdb.gz	Q9ZUI6	arabidopsis	6	3.5	114	862	7	AP-1 COMPLEX SUBUNIT GAMMA-2;
186	n3pg-A	foldomeDB/maize/AF-K7VG29-F1-model_v1.pdb.gz	K7VG29	maize	6	3.4	119	216	3	GLYCINE-RICH PROTEIN FAMILY;
187	qtz2-A	foldomeDB/rat/AF-P18484-F1-model_v1.pdb.gz	P18484	rat	6	3	115	938	8	AP-2 COMPLEX SUBUNIT ALPHA-2;
188	n9me-A	foldomeDB/human/AF-O95782-F1-model_v1.pdb.gz	O95782	human	6	3	115	977	4	AP-2 COMPLEX SUBUNIT ALPHA-1;
189	cai0-A	foldomeDB/rice/AF-A0A0P0Y4V4-F1-model_v1.pdb.gz	A0A0P0Y4V4	rice	6	3.9	119	591	9	OS11G0650500 PROTEIN;
190	ul9e-A	foldomeDB/maize/AF-B7ZXB7-F1-model_v1.pdb.gz	B7ZXB7	maize	6	4	125	899	6	COATOMER SUBUNIT GAMMA;
191	s1ut-A	foldomeDB/drosophila/AF-Q8I0G5-F1-model_v1.pdb.gz	Q8I0G5	drosophila	6	3.5	123	883	6	COATOMER SUBUNIT GAMMA;
192	g5jm-A	foldomeDB/rat/AF-Q5XIQ4-F1-model_v1.pdb.gz	Q5XIQ4	rat	6	3.2	114	533	11	E3 UBIQUITIN-PROTEIN LIGASE MGRN1;
193	zg8u-A	foldomeDB/maize/AF-A0A1D6EXE4-F1-model_v1.pdb.gz	A0A1D6EXE4	maize	6	3.3	125	194	4	HARPIN-INDUCED PROTEIN;
194	qx5g-A	foldomeDB/arabidopsis/AF-Q8W0Z6-F1-model_v1.pdb.gz	Q8W0Z6	arabidopsis	6	4.8	143	613	7	AP-5 COMPLEX SUBUNIT MU;
195	k4qz-A	foldomeDB/mouse/AF-Q62469-F1-model_v1.pdb.gz	Q62469	mouse	6	3.2	117	1178	9	INTEGRIN ALPHA-2;
196	huk2-A	foldomeDB/arabidopsis/AF-Q9T0A8-F1-model_v1.pdb.gz	Q9T0A8	arabidopsis	6	3.3	123	187	6	LATE EMBRYOGENESIS ABUNDANT (LEA) HYDROXYPROLINE-
197	cwv0-A	foldomeDB/zebrafish/AF-E7FBW3-F1-model_v1.pdb.gz	E7FBW3	zebrafish	6	2.9	112	655	10	SI:DKEY-49C17.3;
198	nd4z-A	foldomeDB/rat/AF-F1LUU1-F1-model_v1.pdb.gz	F1LUU1	rat	6	3.1	116	1088	6	INTEGRIN SUBUNIT ALPHA 11;
199	ba4r-A	foldomeDB/soybean/AF-I1J4W4-F1-model_v1.pdb.gz	I1J4W4	soybean	6	5.8	130	680	8	UNCHARACTERIZED PROTEIN;
200	cfp7-A	foldomeDB/rat/AF-A0A096MJF9-F1-model_v1.pdb.gz	A0A096MJF9	rat	6	2.9	112	1073	10	TRANSMEMBRANE PROTEIN 132E;
