# Supplementary material for: Mining folded proteomes in the era of accurate structure prediction
Source: PLoS Comput Biol. 2022 Mar 25;18(3):e1009930. doi: 10.1371/journal.pcbi.1009930 (PMC8986115; doi:10.1371/journal.pcbi.1009930)
Supplement: S2 Table — (XLSX) [file pcbi.1009930.s003.xlsx]

## Sheet: trRosetta
query (Pfam ID)	match (Uniprot ID)	rawscore	norm2score	z-score	p-value
PF04481	Q2FWG3	222	11.6842	22.667	1.33005e-13
PF04481	Q2FXE8	222	11.3846	22.667	1.33005e-13
PF04481	Q2G157	207	11.1892	22.667	1.33005e-13
PF04481	Q2FWB9	209	10.7179	20.4907	2.16738e-12
PF04481	Q2G224	211	10.8205	20.4907	2.16738e-12
PF07429	Q2G290	286	10.4	20.4907	2.16738e-12
PF09863	Q2FWG3	207	10.6154	20.4907	2.16738e-12
PF04481	Q2FYR6	197	9.60976	18.3143	3.53312e-11
PF04481	Q2G0K7	187	9.58974	18.3143	3.53312e-11
PF04481	Q2G160	216	9.81818	18.3143	3.53312e-11
PF04481	Q2G248	214	9.51111	18.3143	3.53312e-11
PF09863	P0A011	222	9.86667	18.3143	3.53312e-11
PF09863	Q2FYR3	198	9.42857	18.3143	3.53312e-11
PF09863	Q2G157	176	9.26316	18.3143	3.53312e-11
PF04481	Q2FVR9	209	8.36	16.138	5.7596e-10
PF04481	Q2FWD3	173	8.2381	16.138	5.7596e-10
PF04481	Q2FXV3	179	8.32558	16.138	5.7596e-10
PF04481	Q2FYR3	165	8.04878	16.138	5.7596e-10
PF04481	Q2FYR5	154	8.10526	16.138	5.7596e-10
PF04481	Q2FYZ7	163	8.15	16.138	5.7596e-10
PF04481	Q2FZ71	163	8.15	16.138	5.7596e-10
PF04481	Q2FZ87	160	8	16.138	5.7596e-10
PF04481	Q2FZU3	185	8.22222	16.138	5.7596e-10
PF04481	Q2FZX9	198	8.25	16.138	5.7596e-10
PF04481	Q2G030	178	8.47619	16.138	5.7596e-10
PF04481	Q2G0Q1	176	8.18605	16.138	5.7596e-10
PF04481	Q2G0Q7	171	8.55	16.138	5.7596e-10
PF04481	Q2G1M7	184	8.97561	16.138	5.7596e-10
PF06564	Q2FUV2	160	8.64865	16.138	5.7596e-10
PF07021	Q2FZF6	113	8.07143	16.138	5.7596e-10
PF07082	Q2FUY3	149	8.27778	16.138	5.7596e-10
PF07082	Q2FYZ3	159	8.15385	16.138	5.7596e-10
PF07082	Q2G154	149	8.05405	16.138	5.7596e-10
PF07082	Q2G2V6	151	8.16216	16.138	5.7596e-10
PF07429	Q2G1K0	239	8.24138	16.138	5.7596e-10
PF09863	Q2FXE8	168	8.4	16.138	5.7596e-10
PF09863	Q2FYR6	181	8.61905	16.138	5.7596e-10
PF09863	Q2FYZ7	175	8.53659	16.138	5.7596e-10
PF09863	Q2G160	193	8.57778	16.138	5.7596e-10
PF12048	Q2FUY3	154	8.8	16.138	5.7596e-10
PF12048	Q2G0F3	159	8.15385	16.138	5.7596e-10
PF12048	Q2G2T4	157	8.05128	16.138	5.7596e-10
PF16154	Q2G0K7	166	8.3	16.138	5.7596e-10
PF16887	Q2G181	136	8.24242	16.138	5.7596e-10
PF01959	Q2FYR5	178	7.26531	13.9616	9.38915e-09
PF01959	Q2G157	168	7	13.9616	9.38915e-09
PF04172	P60639	85	7.08333	13.9616	9.38915e-09
PF04481	P0A011	155	7.04545	13.9616	9.38915e-09
PF04481	Q2FUU2	162	7.53488	13.9616	9.38915e-09
PF04481	Q2FV21	167	7.95238	13.9616	9.38915e-09
PF04481	Q2FXR3	158	7.02222	13.9616	9.38915e-09
PF04481	Q2FXW4	160	7.44186	13.9616	9.38915e-09
PF04481	Q2FZ62	150	7.14286	13.9616	9.38915e-09
PF04481	Q2G2T8	169	7.34783	13.9616	9.38915e-09
PF04481	Q9EZ12	173	7.68889	13.9616	9.38915e-09
PF05580	Q2FXC7	123	7.23529	13.9616	9.38915e-09
PF05677	Q2G2W3	147	7.17073	13.9616	9.38915e-09
PF05705	Q2FXA7	102	7.28571	13.9616	9.38915e-09
PF06564	Q2G1K7	140	7.56757	13.9616	9.38915e-09
PF06888	Q2FVU7	132	7.13514	13.9616	9.38915e-09
PF07021	Q2FXG9	112	7.46667	13.9616	9.38915e-09
PF07021	Q2G0N7	119	7.67742	13.9616	9.38915e-09
PF07082	Q2G0F3	153	7.65	13.9616	9.38915e-09
PF07082	Q2G2W3	139	7.31579	13.9616	9.38915e-09
PF07429	Q2G2F5	235	7.9661	13.9616	9.38915e-09
PF07893	Q2FUS8	203	7	13.9616	9.38915e-09
PF09863	Q2FVR9	186	7.29412	13.9616	9.38915e-09
PF09863	Q2FW57	158	7.02222	13.9616	9.38915e-09
PF09863	Q2FWB9	156	7.8	13.9616	9.38915e-09
PF09863	Q2FWD3	167	7.76744	13.9616	9.38915e-09
PF09863	Q2FXG3	163	7.40909	13.9616	9.38915e-09
PF09863	Q2FXX2	138	7.07692	13.9616	9.38915e-09
PF09863	Q2FY71	169	7.19149	13.9616	9.38915e-09
PF09863	Q2FYR5	154	7.89744	13.9616	9.38915e-09
PF09863	Q2FZ62	153	7.11628	13.9616	9.38915e-09
PF09863	Q2FZ71	160	7.80488	13.9616	9.38915e-09
PF09863	Q2FZ87	160	7.80488	13.9616	9.38915e-09
PF09863	Q2FZF9	170	7.72727	13.9616	9.38915e-09
PF09863	Q2G0A9	163	7.08696	13.9616	9.38915e-09
PF09863	Q2G0K7	155	7.75	13.9616	9.38915e-09
PF09863	Q2G0Q1	160	7.27273	13.9616	9.38915e-09
PF09863	Q2G224	155	7.75	13.9616	9.38915e-09
PF09863	Q2G248	171	7.43478	13.9616	9.38915e-09
PF09863	Q9EZ12	165	7.17391	13.9616	9.38915e-09
PF09910	Q2FUS8	228	7.6	13.9616	9.38915e-09
PF09910	Q2FWX8	216	7.32203	13.9616	9.38915e-09
PF10142	Q2FUY3	146	7.3	13.9616	9.38915e-09
PF10142	Q2FV90	160	7.27273	13.9616	9.38915e-09
PF10223	Q2FYR5	129	7.16667	13.9616	9.38915e-09
PF10223	Q2FYZ7	145	7.63158	13.9616	9.38915e-09
PF10223	Q2FZF9	145	7.07317	13.9616	9.38915e-09
PF10223	Q2G157	136	7.77143	13.9616	9.38915e-09
PF10223	Q2G224	141	7.62162	13.9616	9.38915e-09
PF12048	Q2FV90	138	7.07692	13.9616	9.38915e-09
PF12048	Q2G2D6	131	7.27778	13.9616	9.38915e-09
PF12048	Q2G2V6	126	7	13.9616	9.38915e-09
PF12048	Q2G2W3	143	7.72973	13.9616	9.38915e-09
PF12746	Q2FVX2	147	7.17073	13.9616	9.38915e-09
PF12847	Q2FY13	109	7.03226	13.9616	9.38915e-09
PF12847	Q2FZF6	93	7.15385	13.9616	9.38915e-09
PF12847	Q2G0N7	111	7.65517	13.9616	9.38915e-09
PF14350	Q9EZ12	177	7.22449	13.9616	9.38915e-09
PF15617	Q2FWB9	167	7.76744	13.9616	9.38915e-09
PF15617	Q2FYZ7	164	7.45455	13.9616	9.38915e-09
PF15617	Q2G0Q7	174	7.90909	13.9616	9.38915e-09
PF15617	Q2G157	157	7.65854	13.9616	9.38915e-09
PF15617	Q2G224	151	7.02326	13.9616	9.38915e-09
PF16147	Q2FUU2	167	7.10638	13.9616	9.38915e-09
PF16147	Q2G224	155	7.2093	13.9616	9.38915e-09
PF16154	Q2FUU2	158	7.18182	13.9616	9.38915e-09
PF16154	Q2FXE8	146	7.3	13.9616	9.38915e-09
PF16154	Q2FY16	162	7.04348	13.9616	9.38915e-09
PF16154	Q2FZ71	151	7.36585	13.9616	9.38915e-09
PF16154	Q2G1E4	156	7.09091	13.9616	9.38915e-09
PF16154	Q2G224	143	7.15	13.9616	9.38915e-09
PF16154	Q9EZ12	180	7.82609	13.9616	9.38915e-09
PF16157	Q2G1Q7	102	7.03448	13.9616	9.38915e-09
PF19299	Q2G1U9	85	7.3913	13.9616	9.38915e-09
PF01959	Q2FXE8	163	6.52	11.7853	1.53059e-07
PF01959	Q2FYR6	167	6.42308	11.7853	1.53059e-07
PF01959	Q2FYZ7	160	6.27451	11.7853	1.53059e-07
PF01959	Q2G0Q7	169	6.62745	11.7853	1.53059e-07
PF01959	Q2G160	166	6.03636	11.7853	1.53059e-07
PF02474	Q2G016	85	6.2963	11.7853	1.53059e-07
PF03659	Q2FUU2	162	6.35294	11.7853	1.53059e-07
PF03659	Q2FWG3	151	6.56522	11.7853	1.53059e-07
PF03659	Q2FYR5	153	6.65217	11.7853	1.53059e-07
PF03659	Q2FZ87	144	6	11.7853	1.53059e-07
PF03659	Q2G157	138	6.13333	11.7853	1.53059e-07
PF03659	Q2G224	141	6	11.7853	1.53059e-07
PF04298	Q2G257	61	6.1	11.7853	1.53059e-07
PF04481	Q2FVJ7	149	6.62222	11.7853	1.53059e-07
PF04481	Q2FW57	150	6.81818	11.7853	1.53059e-07
PF04481	Q2FXE2	146	6.63636	11.7853	1.53059e-07
PF04481	Q2FXG3	150	6.97674	11.7853	1.53059e-07
PF04481	Q2FXK4	131	6.39024	11.7853	1.53059e-07
PF04481	Q2FXX2	126	6.63158	11.7853	1.53059e-07
PF04481	Q2FY71	148	6.43478	11.7853	1.53059e-07
PF04481	Q2FZF9	142	6.60465	11.7853	1.53059e-07
PF04481	Q2FZS6	161	6.44	11.7853	1.53059e-07
PF04481	Q2FZU7	174	6.44444	11.7853	1.53059e-07
PF04481	Q2FZX7	142	6.7619	11.7853	1.53059e-07
PF04481	Q2G002	132	6.6	11.7853	1.53059e-07
PF04481	Q2G0G6	143	6.21739	11.7853	1.53059e-07
PF04481	Q2G136	140	6.08696	11.7853	1.53059e-07
PF04481	Q2G151	141	6.40909	11.7853	1.53059e-07
PF04481	Q2G1E4	136	6.32558	11.7853	1.53059e-07
PF04481	Q2G1G7	161	6.57143	11.7853	1.53059e-07
PF04481	Q2G1S2	139	6.61905	11.7853	1.53059e-07
PF04481	Q53726	125	6.25	11.7853	1.53059e-07
PF05219	Q2G2A0	138	6.73171	11.7853	1.53059e-07
PF05284	Q2G2G0	52	6.11765	11.7853	1.53059e-07
PF05576	Q2G154	132	6.13953	11.7853	1.53059e-07
PF05576	Q2G2T4	145	6.30435	11.7853	1.53059e-07
PF05576	Q2G2V6	129	6	11.7853	1.53059e-07
PF05677	Q2FUY3	117	6	11.7853	1.53059e-07
PF05677	Q2G0F3	133	6.18605	11.7853	1.53059e-07
PF05677	Q2G154	131	6.55	11.7853	1.53059e-07
PF05677	Q2G2T4	132	6.13953	11.7853	1.53059e-07
PF05677	Q2G2V6	121	6.05	11.7853	1.53059e-07
PF05705	Q2FZL6	122	6.97143	11.7853	1.53059e-07
PF05705	Q2G025	115	6.9697	11.7853	1.53059e-07
PF05705	Q2G0F3	132	6.94737	11.7853	1.53059e-07
PF05705	Q2G0V7	111	6.52941	11.7853	1.53059e-07
PF05705	Q2G154	116	6.62857	11.7853	1.53059e-07
PF05705	Q2G2W3	112	6.22222	11.7853	1.53059e-07
PF05742	Q2FWJ1	103	6.24242	11.7853	1.53059e-07
PF05742	Q2FZ29	108	6.35294	11.7853	1.53059e-07
PF05742	Q2FZ65	104	6.11765	11.7853	1.53059e-07
PF06800	Q2FUS1	70	6.08696	11.7853	1.53059e-07
PF06800	Q2FW00	81	6.75	11.7853	1.53059e-07
PF06800	Q2G1A4	81	6.75	11.7853	1.53059e-07
PF06874	Q2FVB2	295	6.21053	11.7853	1.53059e-07
PF07021	Q2FWE1	125	6.41026	11.7853	1.53059e-07
PF07021	Q2FWN7	117	6	11.7853	1.53059e-07
PF07021	Q2FXU7	118	6.74286	11.7853	1.53059e-07
PF07021	Q2FY13	110	6.66667	11.7853	1.53059e-07
PF07021	Q2G2A0	104	6.11765	11.7853	1.53059e-07
PF07082	Q2FV39	144	6.85714	11.7853	1.53059e-07
PF07082	Q2FV90	123	6.15	11.7853	1.53059e-07
PF07082	Q2FZL6	116	6.27027	11.7853	1.53059e-07
PF07082	Q2G025	111	6.34286	11.7853	1.53059e-07
PF07082	Q2G0E5	126	6.14634	11.7853	1.53059e-07
PF07082	Q2G0F0	132	6.76923	11.7853	1.53059e-07
PF07082	Q2G1M1	116	6.27027	11.7853	1.53059e-07
PF07082	Q2G2D6	117	6.32432	11.7853	1.53059e-07
PF07224	Q2FUY3	110	6.28571	11.7853	1.53059e-07
PF07224	Q2FXG5	114	6	11.7853	1.53059e-07
PF07224	Q2G2V6	124	6.88889	11.7853	1.53059e-07
PF07224	Q2G2W3	125	6.75676	11.7853	1.53059e-07
PF07302	Q2FZC6	136	6.47619	11.7853	1.53059e-07
PF07429	Q2G1J3	182	6.27586	11.7853	1.53059e-07
PF07429	Q2G1J7	185	6.27119	11.7853	1.53059e-07
PF07429	Q2G1K2	185	6.27119	11.7853	1.53059e-07
PF07433	Q2FUS8	196	6.87719	11.7853	1.53059e-07
PF07433	Q2FWX8	168	6	11.7853	1.53059e-07
PF07819	Q2FXA7	87	6.69231	11.7853	1.53059e-07
PF08218	Q2FZF5	84	6.46154	11.7853	1.53059e-07
PF08449	Q2FUS1	83	6.14815	11.7853	1.53059e-07
PF09314	Q2G2D6	100	6.06061	11.7853	1.53059e-07
PF09695	Q2FXL3	84	6.22222	11.7853	1.53059e-07
PF09695	Q2G280	82	6.30769	11.7853	1.53059e-07
PF09807	Q2FUY3	115	6.05263	11.7853	1.53059e-07
PF09863	Q2FV17	153	6.95455	11.7853	1.53059e-07
PF09863	Q2FV21	129	6	11.7853	1.53059e-07
PF09863	Q2FVJ7	152	6.6087	11.7853	1.53059e-07
PF09863	Q2FXE2	154	6.84444	11.7853	1.53059e-07
PF09863	Q2FXR3	150	6.52174	11.7853	1.53059e-07
PF09863	Q2FXV3	141	6.40909	11.7853	1.53059e-07
PF09863	Q2FXW4	149	6.77273	11.7853	1.53059e-07
PF09863	Q2FZS6	153	6	11.7853	1.53059e-07
PF09863	Q2FZU3	155	6.73913	11.7853	1.53059e-07
PF09863	Q2FZX7	147	6.83721	11.7853	1.53059e-07
PF09863	Q2FZX9	163	6.65306	11.7853	1.53059e-07
PF09863	Q2G002	128	6.2439	11.7853	1.53059e-07
PF09863	Q2G030	149	6.93023	11.7853	1.53059e-07
PF09863	Q2G0G6	146	6.21277	11.7853	1.53059e-07
PF09863	Q2G0Q7	143	6.97561	11.7853	1.53059e-07
PF09863	Q2G151	154	6.84444	11.7853	1.53059e-07
PF09863	Q2G1E4	146	6.63636	11.7853	1.53059e-07
PF09863	Q2G1M7	142	6.7619	11.7853	1.53059e-07
PF09863	Q2G1S2	142	6.60465	11.7853	1.53059e-07
PF09863	Q2G2T8	153	6.51064	11.7853	1.53059e-07
PF09863	Q53726	134	6.53659	11.7853	1.53059e-07
PF10096	Q2FXX2	123	6.30769	11.7853	1.53059e-07
PF10142	Q2FYZ3	137	6.37209	11.7853	1.53059e-07
PF10142	Q2G2T4	134	6.09091	11.7853	1.53059e-07
PF10142	Q2G2V6	131	6.39024	11.7853	1.53059e-07
PF10142	Q2G2W3	130	6.19048	11.7853	1.53059e-07
PF10223	Q2FUU2	132	6.43902	11.7853	1.53059e-07
PF10223	Q2FV17	124	6.04878	11.7853	1.53059e-07
PF10223	Q2FW57	135	6.42857	11.7853	1.53059e-07
PF10223	Q2FWB9	126	6.81081	11.7853	1.53059e-07
PF10223	Q2FWD3	131	6.55	11.7853	1.53059e-07
PF10223	Q2FWG3	110	6.11111	11.7853	1.53059e-07
PF10223	Q2FXE8	113	6.10811	11.7853	1.53059e-07
PF10223	Q2FXK4	134	6.87179	11.7853	1.53059e-07
PF10223	Q2FXR3	147	6.83721	11.7853	1.53059e-07
PF10223	Q2FXX2	118	6.55556	11.7853	1.53059e-07
PF10223	Q2FYR3	122	6.25641	11.7853	1.53059e-07
PF10223	Q2FYR6	122	6.25641	11.7853	1.53059e-07
PF10223	Q2FZ62	127	6.35	11.7853	1.53059e-07
PF10223	Q2FZ71	128	6.73684	11.7853	1.53059e-07
PF10223	Q2FZ87	121	6.36842	11.7853	1.53059e-07
PF10223	Q2FZU3	142	6.60465	11.7853	1.53059e-07
PF10223	Q2G030	131	6.55	11.7853	1.53059e-07
PF10223	Q2G0K7	129	6.97297	11.7853	1.53059e-07
PF10223	Q2G0Q7	120	6.31579	11.7853	1.53059e-07
PF10223	Q2G151	135	6.42857	11.7853	1.53059e-07
PF10223	Q2G1E4	123	6	11.7853	1.53059e-07
PF10223	Q2G1M7	133	6.82051	11.7853	1.53059e-07
PF10223	Q2G2T8	132	6	11.7853	1.53059e-07
PF10223	Q53726	125	6.57895	11.7853	1.53059e-07
PF10230	Q2FXA7	88	6.06897	11.7853	1.53059e-07
PF10230	Q2FYZ3	122	6.42105	11.7853	1.53059e-07
PF10230	Q2G0F3	119	6.10256	11.7853	1.53059e-07
PF10340	Q2G2W3	160	6.95652	11.7853	1.53059e-07
PF10647	Q2FUS8	164	6.30769	11.7853	1.53059e-07
PF10647	Q2FWX8	159	6.23529	11.7853	1.53059e-07
PF10941	Q2G2R4	74	6.16667	11.7853	1.53059e-07
PF11230	Q2FV02	278	6.95	11.7853	1.53059e-07
PF11308	Q2FYR5	137	6.52381	11.7853	1.53059e-07
PF11308	Q2G0Q7	132	6	11.7853	1.53059e-07
PF11735	Q2G2T7	119	6.10256	11.7853	1.53059e-07
PF11968	Q2FZF6	78	6	11.7853	1.53059e-07
PF11968	Q2G1A8	102	6.18182	11.7853	1.53059e-07
PF12048	Q2FV39	143	6.97561	11.7853	1.53059e-07
PF12048	Q2FXA7	89	6.13793	11.7853	1.53059e-07
PF12048	Q2FYZ3	124	6.52632	11.7853	1.53059e-07
PF12048	Q2FZQ0	123	6	11.7853	1.53059e-07
PF12048	Q2G025	104	6.11765	11.7853	1.53059e-07
PF12048	Q2G0F0	126	6.63158	11.7853	1.53059e-07
PF12048	Q2G154	120	6.66667	11.7853	1.53059e-07
PF12147	Q2FUQ4	131	6.39024	11.7853	1.53059e-07
PF12147	Q2FVE5	120	6	11.7853	1.53059e-07
PF12147	Q2FXG9	125	6.94444	11.7853	1.53059e-07
PF12847	Q2FXG9	90	6.42857	11.7853	1.53059e-07
PF12847	Q2FZI7	83	6.14815	11.7853	1.53059e-07
PF12847	Q2G1A8	101	6.12121	11.7853	1.53059e-07
PF13482	Q2FWZ6	78	6	11.7853	1.53059e-07
PF14307	P0A011	156	6.78261	11.7853	1.53059e-07
PF14307	Q2FUU2	140	6.22222	11.7853	1.53059e-07
PF14307	Q2FWB9	139	6.78049	11.7853	1.53059e-07
PF14307	Q2FWG3	133	6.65	11.7853	1.53059e-07
PF14307	Q2FXV3	137	6.08889	11.7853	1.53059e-07
PF14307	Q2FYR5	125	6.25	11.7853	1.53059e-07
PF14307	Q2FZ71	140	6.66667	11.7853	1.53059e-07
PF14307	Q2G002	130	6.19048	11.7853	1.53059e-07
PF14307	Q2G157	128	6.5641	11.7853	1.53059e-07
PF14307	Q2G160	138	6	11.7853	1.53059e-07
PF14307	Q2G1M7	136	6.32558	11.7853	1.53059e-07
PF14307	Q2G2T8	145	6.04167	11.7853	1.53059e-07
PF14307	Q53726	141	6.71429	11.7853	1.53059e-07
PF14350	Q2FVJ7	151	6.16327	11.7853	1.53059e-07
PF14350	Q2FWB9	130	6.04651	11.7853	1.53059e-07
PF14350	Q2FWG3	139	6.61905	11.7853	1.53059e-07
PF14350	Q2FXE8	137	6.37209	11.7853	1.53059e-07
PF14350	Q2FXW4	143	6.08511	11.7853	1.53059e-07
PF14350	Q2FYR3	151	6.71111	11.7853	1.53059e-07
PF14350	Q2FYR5	143	6.80952	11.7853	1.53059e-07
PF14350	Q2FYZ7	138	6.27273	11.7853	1.53059e-07
PF14350	Q2FZ71	133	6.04545	11.7853	1.53059e-07
PF14350	Q2FZ87	133	6.04545	11.7853	1.53059e-07
PF14350	Q2FZU3	153	6.2449	11.7853	1.53059e-07
PF14350	Q2G0K7	144	6.69767	11.7853	1.53059e-07
PF14350	Q2G0Q7	140	6.36364	11.7853	1.53059e-07
PF14350	Q2G157	132	6.43902	11.7853	1.53059e-07
PF14350	Q2G160	165	6.875	11.7853	1.53059e-07
PF14350	Q2G1G0	152	6.33333	11.7853	1.53059e-07
PF14350	Q2G224	143	6.65116	11.7853	1.53059e-07
PF14350	Q2G2T8	150	6	11.7853	1.53059e-07
PF14419	Q2FXM1	70	6.08696	11.7853	1.53059e-07
PF14419	Q2G252	67	6.38095	11.7853	1.53059e-07
PF15492	Q2FWX8	166	6.5098	11.7853	1.53059e-07
PF15609	Q2FXU0	92	6.34483	11.7853	1.53059e-07
PF15617	P0A011	155	6.45833	11.7853	1.53059e-07
PF15617	Q2FWG3	132	6.28571	11.7853	1.53059e-07
PF15617	Q2FXE8	141	6.55814	11.7853	1.53059e-07
PF15617	Q2FXK4	147	6.53333	11.7853	1.53059e-07
PF15617	Q2FXR3	166	6.77551	11.7853	1.53059e-07
PF15617	Q2FYR3	137	6.08889	11.7853	1.53059e-07
PF15617	Q2FZU3	152	6.20408	11.7853	1.53059e-07
PF15617	Q2G002	139	6.31818	11.7853	1.53059e-07
PF15617	Q2G030	144	6.26087	11.7853	1.53059e-07
PF15617	Q2G0K7	130	6.04651	11.7853	1.53059e-07
PF15617	Q2G160	144	6	11.7853	1.53059e-07
PF15617	Q2G1M7	146	6.48889	11.7853	1.53059e-07
PF15617	Q2G248	155	6.32653	11.7853	1.53059e-07
PF15617	Q9EZ12	166	6.77551	11.7853	1.53059e-07
PF16147	Q2FWD3	147	6.3913	11.7853	1.53059e-07
PF16147	Q2FYR3	141	6.26667	11.7853	1.53059e-07
PF16147	Q2FYR5	132	6.28571	11.7853	1.53059e-07
PF16147	Q2FZF9	141	6	11.7853	1.53059e-07
PF16147	Q2G0K7	146	6.7907	11.7853	1.53059e-07
PF16154	Q2FV17	135	6.13636	11.7853	1.53059e-07
PF16154	Q2FW57	150	6.66667	11.7853	1.53059e-07
PF16154	Q2FWB9	131	6.55	11.7853	1.53059e-07
PF16154	Q2FWD3	134	6.23256	11.7853	1.53059e-07
PF16154	Q2FWG3	124	6.35897	11.7853	1.53059e-07
PF16154	Q2FXK4	138	6.57143	11.7853	1.53059e-07
PF16154	Q2FXR3	139	6.04348	11.7853	1.53059e-07
PF16154	Q2FXV3	136	6.18182	11.7853	1.53059e-07
PF16154	Q2FYR3	126	6	11.7853	1.53059e-07
PF16154	Q2FYR5	134	6.87179	11.7853	1.53059e-07
PF16154	Q2FYR6	144	6.85714	11.7853	1.53059e-07
PF16154	Q2FYZ7	136	6.63415	11.7853	1.53059e-07
PF16154	Q2FZ87	130	6.34146	11.7853	1.53059e-07
PF16154	Q2FZF9	138	6.27273	11.7853	1.53059e-07
PF16154	Q2FZX7	131	6.09302	11.7853	1.53059e-07
PF16154	Q2G002	141	6.87805	11.7853	1.53059e-07
PF16154	Q2G0Q7	132	6.43902	11.7853	1.53059e-07
PF16154	Q2G136	142	6.04255	11.7853	1.53059e-07
PF16154	Q2G151	146	6.48889	11.7853	1.53059e-07
PF16154	Q2G157	129	6.78947	11.7853	1.53059e-07
PF16154	Q2G160	146	6.48889	11.7853	1.53059e-07
PF16154	Q2G1M7	126	6	11.7853	1.53059e-07
PF16261	Q2FUS8	177	6	11.7853	1.53059e-07
PF16261	Q2FWX8	189	6.51724	11.7853	1.53059e-07
PF18975	Q2FWX8	191	6.06349	11.7853	1.53059e-07
PF19299	Q2FVU2	63	6	11.7853	1.53059e-07
PF19568	Q2FY30	165	6.6	11.7853	1.53059e-07
PF19785	Q2G200	73	6.63636	11.7853	1.53059e-07
PF19799	Q2FWB9	99	6	11.7853	1.53059e-07
PF19799	Q2FXE8	104	6.30303	11.7853	1.53059e-07
PF19799	Q2FYR5	97	6.0625	11.7853	1.53059e-07
PF19799	Q2G157	103	6.64516	11.7853	1.53059e-07
PF19799	Q2G1M7	110	6.28571	11.7853	1.53059e-07
PF19799	Q2G224	99	6	11.7853	1.53059e-07
PF01548	Q2FXW1	51	5.36842	9.60895	2.49513e-06
PF01959	Q2FUU2	139	5.14815	9.60895	2.49513e-06
PF01959	Q2FV17	137	5.07407	9.60895	2.49513e-06
PF01959	Q2FWB9	137	5.48	9.60895	2.49513e-06
PF01959	Q2FWD3	150	5.66038	9.60895	2.49513e-06
PF01959	Q2FWG3	124	5.06122	9.60895	2.49513e-06
PF01959	Q2FXV3	137	5.07407	9.60895	2.49513e-06
PF01959	Q2FXX2	125	5.10204	9.60895	2.49513e-06
PF01959	Q2FYR3	145	5.57692	9.60895	2.49513e-06
PF01959	Q2FZ62	140	5.28302	9.60895	2.49513e-06
PF01959	Q2FZ71	131	5.13725	9.60895	2.49513e-06
PF01959	Q2FZ87	134	5.2549	9.60895	2.49513e-06
PF01959	Q2FZX7	141	5.32075	9.60895	2.49513e-06
PF01959	Q2FZX9	148	5.01695	9.60895	2.49513e-06
PF01959	Q2G002	150	5.88235	9.60895	2.49513e-06
PF01959	Q2G0K7	147	5.88	9.60895	2.49513e-06
PF01959	Q2G1G7	166	5.53333	9.60895	2.49513e-06
PF01959	Q2G1S2	134	5.0566	9.60895	2.49513e-06
PF01959	Q2G224	138	5.52	9.60895	2.49513e-06
PF01959	Q9EZ12	159	5.67857	9.60895	2.49513e-06
PF01972	Q2G2S1	102	5.36842	9.60895	2.49513e-06
PF01976	Q2G0E8	49	5.15789	9.60895	2.49513e-06
PF01976	Q2G2R4	55	5	9.60895	2.49513e-06
PF02040	Q2FXF6	134	5.82609	9.60895	2.49513e-06
PF02474	P0A0M9	65	5.2	9.60895	2.49513e-06
PF02474	Q2FUT4	78	5.77778	9.60895	2.49513e-06
PF02474	Q2FV53	71	5.07143	9.60895	2.49513e-06
PF02474	Q2FWL1	56	5.09091	9.60895	2.49513e-06
PF02474	Q2G0B8	67	5.15385	9.60895	2.49513e-06
PF02474	Q2G0G4	68	5.03704	9.60895	2.49513e-06
PF02474	Q2G0T6	89	5.93333	9.60895	2.49513e-06
PF02474	Q2G0Z1	68	5.03704	9.60895	2.49513e-06
PF03214	Q9RQP9	127	5.77273	9.60895	2.49513e-06
PF03313	Q2FV95	84	5.7931	9.60895	2.49513e-06
PF03354	Q2FWT4	196	5.02564	9.60895	2.49513e-06
PF03659	Q2FVJ7	144	5.43396	9.60895	2.49513e-06
PF03659	Q2FW57	136	5.23077	9.60895	2.49513e-06
PF03659	Q2FWB9	131	5.57447	9.60895	2.49513e-06
PF03659	Q2FWD3	144	5.76	9.60895	2.49513e-06
PF03659	Q2FXR3	154	5.81132	9.60895	2.49513e-06
PF03659	Q2FXW4	149	5.84314	9.60895	2.49513e-06
PF03659	Q2FXW5	174	5.19403	9.60895	2.49513e-06
PF03659	Q2FZ71	140	5.83333	9.60895	2.49513e-06
PF03659	Q2FZF9	139	5.45098	9.60895	2.49513e-06
PF03659	Q2FZX9	147	5.25	9.60895	2.49513e-06
PF03659	Q2G002	130	5.41667	9.60895	2.49513e-06
PF03659	Q2G030	127	5.08	9.60895	2.49513e-06
PF03659	Q2G0K7	123	5.23404	9.60895	2.49513e-06
PF03659	Q2G0Q7	125	5.20833	9.60895	2.49513e-06
PF03659	Q2G160	133	5.11538	9.60895	2.49513e-06
PF03659	Q2G1E4	130	5.09804	9.60895	2.49513e-06
PF03659	Q2G1G7	160	5.61404	9.60895	2.49513e-06
PF03659	Q2G1M7	128	5.22449	9.60895	2.49513e-06
PF03659	Q2G248	134	5.0566	9.60895	2.49513e-06
PF03659	Q2G2T8	142	5.25926	9.60895	2.49513e-06
PF03659	Q9EZ12	135	5.09434	9.60895	2.49513e-06
PF04165	Q2G206	142	5.56863	9.60895	2.49513e-06
PF04172	P60643	67	5.36	9.60895	2.49513e-06
PF04393	Q2G132	93	5.02703	9.60895	2.49513e-06
PF04407	Q2FUV2	80	5.16129	9.60895	2.49513e-06
PF04407	Q2FX89	70	5.18519	9.60895	2.49513e-06
PF04407	Q2G0B7	73	5.03448	9.60895	2.49513e-06
PF04481	P69848	127	5.29167	9.60895	2.49513e-06
PF04481	Q2FUU3	148	5.28571	9.60895	2.49513e-06
PF04481	Q2FUV3	110	5.2381	9.60895	2.49513e-06
PF04481	Q2FV17	126	5.86047	9.60895	2.49513e-06
PF04481	Q2FV30	151	5.80769	9.60895	2.49513e-06
PF04481	Q2FVF4	153	5.01639	9.60895	2.49513e-06
PF04481	Q2FW73	130	5.2	9.60895	2.49513e-06
PF04481	Q2FWK3	169	5.63333	9.60895	2.49513e-06
PF04481	Q2FXA3	121	5.04167	9.60895	2.49513e-06
PF04481	Q2FXH0	104	5.33333	9.60895	2.49513e-06
PF04481	Q2FXT6	131	5.13725	9.60895	2.49513e-06
PF04481	Q2FY16	119	5.28889	9.60895	2.49513e-06
PF04481	Q2FYU4	128	5.56522	9.60895	2.49513e-06
PF04481	Q2G0A9	133	5.91111	9.60895	2.49513e-06
PF04481	Q2G153	148	5.19298	9.60895	2.49513e-06
PF04481	Q2G1M6	145	5.27273	9.60895	2.49513e-06
PF04481	Q2G2D5	151	5.49091	9.60895	2.49513e-06
PF04481	Q9RQP7	110	5	9.60895	2.49513e-06
PF04655	Q2FV31	120	5.5814	9.60895	2.49513e-06
PF04655	Q2FXI1	123	5.72093	9.60895	2.49513e-06
PF04665	Q2FUQ4	93	5.16667	9.60895	2.49513e-06
PF04665	Q2FUY3	90	5.14286	9.60895	2.49513e-06
PF04665	Q2FUZ1	96	5.18919	9.60895	2.49513e-06
PF04665	Q2FWG1	99	5.35135	9.60895	2.49513e-06
PF04665	Q2FWG2	104	5.33333	9.60895	2.49513e-06
PF04665	Q2FXG9	83	5.35484	9.60895	2.49513e-06
PF04665	Q2FYZ3	102	5.36842	9.60895	2.49513e-06
PF04665	Q2FZI7	77	5.13333	9.60895	2.49513e-06
PF04665	Q2FZL6	94	5.22222	9.60895	2.49513e-06
PF04665	Q2G0F0	96	5.05263	9.60895	2.49513e-06
PF04665	Q2G196	92	5.41176	9.60895	2.49513e-06
PF04665	Q2G2F1	102	5.66667	9.60895	2.49513e-06
PF05004	Q2FXV7	81	5.78571	9.60895	2.49513e-06
PF05219	Q2FWN7	122	5.30435	9.60895	2.49513e-06
PF05219	Q2G0N7	96	5.05263	9.60895	2.49513e-06
PF05576	Q2FYZ3	117	5.2	9.60895	2.49513e-06
PF05576	Q2G0E5	125	5.31915	9.60895	2.49513e-06
PF05576	Q2G0F0	123	5.46667	9.60895	2.49513e-06
PF05576	Q2G0F3	121	5.26087	9.60895	2.49513e-06
PF05576	Q2G2W3	116	5.27273	9.60895	2.49513e-06
PF05677	Q2FV39	119	5.28889	9.60895	2.49513e-06
PF05677	Q2FV90	124	5.76744	9.60895	2.49513e-06
PF05677	Q2FYZ3	111	5.28571	9.60895	2.49513e-06
PF05677	Q2FZ53	100	5	9.60895	2.49513e-06
PF05677	Q2FZW9	110	5.11628	9.60895	2.49513e-06
PF05705	Q2FUV2	94	5.69697	9.60895	2.49513e-06
PF05705	Q2FUY3	100	5.88235	9.60895	2.49513e-06
PF05705	Q2FV39	111	5.55	9.60895	2.49513e-06
PF05705	Q2FV41	93	5.02703	9.60895	2.49513e-06
PF05705	Q2FV90	108	5.68421	9.60895	2.49513e-06
PF05705	Q2FVD5	97	5.70588	9.60895	2.49513e-06
PF05705	Q2FVM7	95	5.58824	9.60895	2.49513e-06
PF05705	Q2FX97	80	5	9.60895	2.49513e-06
PF05705	Q2FYZ3	95	5.13514	9.60895	2.49513e-06
PF05705	Q2FZ53	103	5.88571	9.60895	2.49513e-06
PF05705	Q2G0F0	106	5.72973	9.60895	2.49513e-06
PF05705	Q2G1M1	95	5.42857	9.60895	2.49513e-06
PF05705	Q2G2D6	98	5.6	9.60895	2.49513e-06
PF05705	Q2G2T4	113	5.94737	9.60895	2.49513e-06
PF05705	Q2G2V6	97	5.54286	9.60895	2.49513e-06
PF05742	Q2G198	118	5.02128	9.60895	2.49513e-06
PF05834	Q2FVW3	175	5.46875	9.60895	2.49513e-06
PF05869	Q2FZF6	60	5	9.60895	2.49513e-06
PF05988	Q2G280	86	5.54839	9.60895	2.49513e-06
PF06186	Q2G2G0	48	5.33333	9.60895	2.49513e-06
PF06232	Q2G2G0	49	5.44444	9.60895	2.49513e-06
PF06250	Q2FXW1	50	5.26316	9.60895	2.49513e-06
PF06259	Q2FVA9	82	5.65517	9.60895	2.49513e-06
PF06259	Q2FYZ3	85	5	9.60895	2.49513e-06
PF06259	Q2FZF6	71	5.68	9.60895	2.49513e-06
PF06259	Q2FZI7	65	5	9.60895	2.49513e-06
PF06259	Q2FZL6	82	5.125	9.60895	2.49513e-06
PF06259	Q2G025	81	5.4	9.60895	2.49513e-06
PF06259	Q2G0V7	80	5.16129	9.60895	2.49513e-06
PF06564	Q2FVJ5	113	5.94737	9.60895	2.49513e-06
PF06564	Q2FVX0	113	5.13636	9.60895	2.49513e-06
PF06564	Q2FXE8	98	5.02564	9.60895	2.49513e-06
PF06564	Q2FZ48	123	5.46667	9.60895	2.49513e-06
PF06564	Q2G2D6	102	5.23077	9.60895	2.49513e-06
PF06779	Q2FVZ0	89	5.74194	9.60895	2.49513e-06
PF06779	Q2G1A4	70	5.18519	9.60895	2.49513e-06
PF06888	Q2FV41	102	5.1	9.60895	2.49513e-06
PF06888	Q2FZ53	97	5.10526	9.60895	2.49513e-06
PF06888	Q2FZA2	106	5.72973	9.60895	2.49513e-06
PF06888	Q2G1M1	100	5.26316	9.60895	2.49513e-06
PF06956	Q2FZF6	60	5	9.60895	2.49513e-06
PF06977	Q2FUS8	147	5.65385	9.60895	2.49513e-06
PF07021	P0A0B9	108	5.14286	9.60895	2.49513e-06
PF07021	Q2FUQ4	100	5.71429	9.60895	2.49513e-06
PF07021	Q2FUY9	90	5.29412	9.60895	2.49513e-06
PF07021	Q2FV41	107	5.78378	9.60895	2.49513e-06
PF07021	Q2FVD5	96	5.64706	9.60895	2.49513e-06
PF07021	Q2FWB1	94	5.08108	9.60895	2.49513e-06
PF07021	Q2FWG2	105	5.52632	9.60895	2.49513e-06
PF07021	Q2FXL4	100	5.40541	9.60895	2.49513e-06
PF07021	Q2FXM6	93	5.02703	9.60895	2.49513e-06
PF07021	Q2FXW3	102	5.82857	9.60895	2.49513e-06
PF07021	Q2FZ14	98	5.6	9.60895	2.49513e-06
PF07021	Q2FZ53	95	5.42857	9.60895	2.49513e-06
PF07021	Q2FZI7	83	5.72414	9.60895	2.49513e-06
PF07021	Q2G0J8	96	5.48571	9.60895	2.49513e-06
PF07021	Q2G0X6	127	5.29167	9.60895	2.49513e-06
PF07021	Q2G1A8	103	5.88571	9.60895	2.49513e-06
PF07021	Q2G1M1	102	5.82857	9.60895	2.49513e-06
PF07021	Q2G2D6	90	5.14286	9.60895	2.49513e-06
PF07021	Q2G2P8	102	5.23077	9.60895	2.49513e-06
PF07021	Q2G2V6	90	5.14286	9.60895	2.49513e-06
PF07021	Q2G2X0	113	5.94737	9.60895	2.49513e-06
PF07082	Q2FV41	105	5.38462	9.60895	2.49513e-06
PF07082	Q2FVA9	98	5.76471	9.60895	2.49513e-06
PF07082	Q2FVD5	98	5.44444	9.60895	2.49513e-06
PF07082	Q2FWB1	98	5.02564	9.60895	2.49513e-06
PF07082	Q2FWG2	100	5	9.60895	2.49513e-06
PF07082	Q2FXI2	96	5.18919	9.60895	2.49513e-06
PF07082	Q2FXW3	93	5.02703	9.60895	2.49513e-06
PF07082	Q2FYR5	90	5	9.60895	2.49513e-06
PF07082	Q2FZ14	96	5.18919	9.60895	2.49513e-06
PF07082	Q2FZ22	98	5.15789	9.60895	2.49513e-06
PF07082	Q2FZ33	100	5.12821	9.60895	2.49513e-06
PF07082	Q2FZ53	104	5.62162	9.60895	2.49513e-06
PF07082	Q2FZQ0	121	5.7619	9.60895	2.49513e-06
PF07082	Q2FZQ3	109	5.31707	9.60895	2.49513e-06
PF07082	Q2G0Q7	100	5.26316	9.60895	2.49513e-06
PF07082	Q2G0V7	94	5.22222	9.60895	2.49513e-06
PF07082	Q2G2A0	92	5.11111	9.60895	2.49513e-06
PF07082	Q2G2T4	119	5.95	9.60895	2.49513e-06
PF07224	Q2FV90	114	5.84615	9.60895	2.49513e-06
PF07224	Q2FVA9	87	5.27273	9.60895	2.49513e-06
PF07224	Q2FXB5	93	5.16667	9.60895	2.49513e-06
PF07224	Q2FYZ3	97	5.10526	9.60895	2.49513e-06
PF07224	Q2FZL6	95	5.27778	9.60895	2.49513e-06
PF07224	Q2G0E5	112	5.6	9.60895	2.49513e-06
PF07224	Q2G0F0	102	5.36842	9.60895	2.49513e-06
PF07224	Q2G0F3	100	5.12821	9.60895	2.49513e-06
PF07224	Q2G154	104	5.77778	9.60895	2.49513e-06
PF07224	Q2G2T4	100	5.12821	9.60895	2.49513e-06
PF07250	Q2FUS8	131	5.24	9.60895	2.49513e-06
PF07429	Q2FYL5	158	5.74545	9.60895	2.49513e-06
PF07429	Q2FZP7	155	5.4386	9.60895	2.49513e-06
PF07429	Q2G057	134	5.0566	9.60895	2.49513e-06
PF07429	Q2G1C1	169	5.54098	9.60895	2.49513e-06
PF07429	Q2G255	168	5.69492	9.60895	2.49513e-06
PF07452	Q2G2G0	51	5.66667	9.60895	2.49513e-06
PF07819	Q2FUY3	83	5.1875	9.60895	2.49513e-06
PF07819	Q2FX90	78	5.2	9.60895	2.49513e-06
PF07819	Q2FYI4	68	5.23077	9.60895	2.49513e-06
PF07819	Q2FYZ3	88	5.02857	9.60895	2.49513e-06
PF07819	Q2FZL6	94	5.69697	9.60895	2.49513e-06
PF07819	Q2G025	92	5.93548	9.60895	2.49513e-06
PF07819	Q2G0F0	102	5.82857	9.60895	2.49513e-06
PF07819	Q2G0F3	93	5.16667	9.60895	2.49513e-06
PF07819	Q2G0V7	87	5.4375	9.60895	2.49513e-06
PF07819	Q2G2D6	86	5.21212	9.60895	2.49513e-06
PF07819	Q2G2T4	90	5	9.60895	2.49513e-06
PF07857	Q2FW00	62	5.3913	9.60895	2.49513e-06
PF07893	Q2FWX8	151	5.29825	9.60895	2.49513e-06
PF08218	Q2FUY9	94	5.52941	9.60895	2.49513e-06
PF08218	Q2FWG2	98	5.15789	9.60895	2.49513e-06
PF08218	Q2FXY3	75	5	9.60895	2.49513e-06
PF08392	Q2FZS0	143	5.72	9.60895	2.49513e-06
PF08449	Q2FW00	70	5	9.60895	2.49513e-06
PF08449	Q2G1A4	70	5	9.60895	2.49513e-06
PF08741	Q2G0G2	79	5.85185	9.60895	2.49513e-06
PF09314	Q2FUV2	80	5.16129	9.60895	2.49513e-06
PF09314	Q2FV38	102	5.36842	9.60895	2.49513e-06
PF09314	Q2FV41	89	5.08571	9.60895	2.49513e-06
PF09314	Q2FVD5	92	5.75	9.60895	2.49513e-06
PF09314	Q2FWB1	95	5.42857	9.60895	2.49513e-06
PF09314	Q2FX89	70	5.18519	9.60895	2.49513e-06
PF09314	Q2FXA7	66	5.07692	9.60895	2.49513e-06
PF09314	Q2FXG9	70	5	9.60895	2.49513e-06
PF09314	Q2FZ53	96	5.81818	9.60895	2.49513e-06
PF09314	Q2G1K7	84	5.41935	9.60895	2.49513e-06
PF09314	Q2G1M1	90	5.45455	9.60895	2.49513e-06
PF09318	Q2FZM7	89	5.39394	9.60895	2.49513e-06
PF09483	Q2FW22	36	5.14286	9.60895	2.49513e-06
PF09612	Q2G1C0	99	5.07692	9.60895	2.49513e-06
PF09612	Q2G2T7	97	5.10526	9.60895	2.49513e-06
PF09674	Q2G0F7	67	5.15385	9.60895	2.49513e-06
PF09695	P0A0B7	73	5.40741	9.60895	2.49513e-06
PF09752	Q2G154	120	5	9.60895	2.49513e-06
PF09752	Q2G2V6	120	5	9.60895	2.49513e-06
PF09778	Q2FVI3	78	5.03226	9.60895	2.49513e-06
PF09807	Q2FUP7	147	5.76471	9.60895	2.49513e-06
PF09807	Q2FV41	105	5.12195	9.60895	2.49513e-06
PF09807	Q2FWG1	101	5.05	9.60895	2.49513e-06
PF09807	Q2G1S4	136	5.23077	9.60895	2.49513e-06
PF09825	Q2FUU1	129	5.26531	9.60895	2.49513e-06
PF09825	Q2G0Q0	128	5.01961	9.60895	2.49513e-06
PF09863	Q2FUU2	120	5.45455	9.60895	2.49513e-06
PF09863	Q2FV30	148	5.58491	9.60895	2.49513e-06
PF09863	Q2FWK3	165	5.40984	9.60895	2.49513e-06
PF09863	Q2FXA3	146	5.95918	9.60895	2.49513e-06
PF09863	Q2FXK4	123	5.85714	9.60895	2.49513e-06
PF09863	Q2FXW5	153	5.1	9.60895	2.49513e-06
PF09863	Q2FY16	127	5.52174	9.60895	2.49513e-06
PF09863	Q2FYN4	165	5.5	9.60895	2.49513e-06
PF09863	Q2FYU4	135	5.74468	9.60895	2.49513e-06
PF09863	Q2G136	138	5.87234	9.60895	2.49513e-06
PF09863	Q2G1G0	118	5.24444	9.60895	2.49513e-06
PF09863	Q2G1G7	134	5.36	9.60895	2.49513e-06
PF09863	Q2G1M6	146	5.21429	9.60895	2.49513e-06
PF09863	Q2G1R3	124	5.06122	9.60895	2.49513e-06
PF09863	Q9RQP7	117	5.2	9.60895	2.49513e-06
PF09970	Q2FYV6	104	5.94286	9.60895	2.49513e-06
PF09976	Q2FXV7	61	5.54545	9.60895	2.49513e-06
PF09983	Q2FZ54	100	5.12821	9.60895	2.49513e-06
PF10008	Q2G008	36	5.14286	9.60895	2.49513e-06
PF10096	Q2FYR5	113	5.79487	9.60895	2.49513e-06
PF10096	Q2G0K7	100	5	9.60895	2.49513e-06
PF10105	Q2FW37	79	5.26667	9.60895	2.49513e-06
PF10142	Q2FVA9	98	5.15789	9.60895	2.49513e-06
PF10142	Q2FXM6	115	5.34884	9.60895	2.49513e-06
PF10142	Q2FXW3	103	5.02439	9.60895	2.49513e-06
PF10142	Q2G0E5	132	5.86667	9.60895	2.49513e-06
PF10142	Q2G0F0	109	5.06977	9.60895	2.49513e-06
PF10142	Q2G0F3	120	5.45455	9.60895	2.49513e-06
PF10142	Q2G0V7	104	5.2	9.60895	2.49513e-06
PF10142	Q2G154	120	5.85366	9.60895	2.49513e-06
PF10223	P0A011	118	5.61905	9.60895	2.49513e-06
PF10223	Q2FUV3	101	5.05	9.60895	2.49513e-06
PF10223	Q2FV21	108	5.4	9.60895	2.49513e-06
PF10223	Q2FVJ7	128	5.95349	9.60895	2.49513e-06
PF10223	Q2FX16	129	5.16	9.60895	2.49513e-06
PF10223	Q2FXE2	120	5.71429	9.60895	2.49513e-06
PF10223	Q2FXG3	114	5.56098	9.60895	2.49513e-06
PF10223	Q2FXV3	112	5.46341	9.60895	2.49513e-06
PF10223	Q2FXW4	120	5.85366	9.60895	2.49513e-06
PF10223	Q2FY71	120	5.45455	9.60895	2.49513e-06
PF10223	Q2FZS6	140	5.83333	9.60895	2.49513e-06
PF10223	Q2FZX7	108	5.4	9.60895	2.49513e-06
PF10223	Q2G002	112	5.89474	9.60895	2.49513e-06
PF10223	Q2G0A9	110	5.11628	9.60895	2.49513e-06
PF10223	Q2G0G6	115	5.22727	9.60895	2.49513e-06
PF10223	Q2G0Q1	119	5.80488	9.60895	2.49513e-06
PF10223	Q2G136	116	5.27273	9.60895	2.49513e-06
PF10223	Q2G160	110	5.2381	9.60895	2.49513e-06
PF10223	Q2G1G7	127	5.40426	9.60895	2.49513e-06
PF10223	Q2G1K6	112	5.33333	9.60895	2.49513e-06
PF10223	Q2G1Q2	114	5.42857	9.60895	2.49513e-06
PF10223	Q2G1S2	112	5.6	9.60895	2.49513e-06
PF10223	Q2G248	114	5.30233	9.60895	2.49513e-06
PF10223	Q9EZ12	121	5.62791	9.60895	2.49513e-06
PF10223	Q9RQP7	123	5.85714	9.60895	2.49513e-06
PF10230	Q2FV39	121	5.90244	9.60895	2.49513e-06
PF10230	Q2FXG5	103	5.42105	9.60895	2.49513e-06
PF10230	Q2FZL6	103	5.72222	9.60895	2.49513e-06
PF10230	Q2G025	90	5.29412	9.60895	2.49513e-06
PF10230	Q2G154	95	5.27778	9.60895	2.49513e-06
PF10340	Q2FV90	136	5.66667	9.60895	2.49513e-06
PF10340	Q2G0E5	125	5.10204	9.60895	2.49513e-06
PF10340	Q2G154	125	5.55556	9.60895	2.49513e-06
PF10340	Q2G2V6	129	5.73333	9.60895	2.49513e-06
PF10593	Q2FX97	75	5.17241	9.60895	2.49513e-06
PF10649	Q2FXA7	66	5.28	9.60895	2.49513e-06
PF10649	Q2FXG9	72	5.33333	9.60895	2.49513e-06
PF10649	Q2FZF6	67	5.36	9.60895	2.49513e-06
PF10698	Q2FVU2	59	5.61905	9.60895	2.49513e-06
PF10698	Q2G1U9	65	5.65217	9.60895	2.49513e-06
PF10758	Q2FVT2	116	5.04348	9.60895	2.49513e-06
PF10786	Q2G2G7	74	5.10345	9.60895	2.49513e-06
PF10941	Q2FXG9	69	5.11111	9.60895	2.49513e-06
PF10941	Q2FYW0	73	5.21429	9.60895	2.49513e-06
PF10941	Q2G0B7	70	5	9.60895	2.49513e-06
PF10941	Q2G2R0	77	5.92308	9.60895	2.49513e-06
PF11019	Q2FWG2	105	5.12195	9.60895	2.49513e-06
PF11019	Q2G0K5	113	5.79487	9.60895	2.49513e-06
PF11230	Q2G1D8	229	5.20455	9.60895	2.49513e-06
PF11308	Q2FUU2	123	5.23404	9.60895	2.49513e-06
PF11308	Q2FVJ7	137	5.59184	9.60895	2.49513e-06
PF11308	Q2FWD3	126	5.47826	9.60895	2.49513e-06
PF11308	Q2FWG3	109	5.19048	9.60895	2.49513e-06
PF11308	Q2FXE8	117	5.44186	9.60895	2.49513e-06
PF11308	Q2FYR3	116	5.15556	9.60895	2.49513e-06
PF11308	Q2FYR6	120	5.33333	9.60895	2.49513e-06
PF11308	Q2FZ87	113	5.13636	9.60895	2.49513e-06
PF11308	Q2FZF9	118	5.02128	9.60895	2.49513e-06
PF11308	Q2G002	117	5.31818	9.60895	2.49513e-06
PF11308	Q2G136	126	5.04	9.60895	2.49513e-06
PF11308	Q2G157	110	5.36585	9.60895	2.49513e-06
PF11308	Q2G160	130	5.41667	9.60895	2.49513e-06
PF11308	Q2G1M7	114	5.06667	9.60895	2.49513e-06
PF11308	Q2G1S2	120	5.21739	9.60895	2.49513e-06
PF11308	Q2G224	113	5.25581	9.60895	2.49513e-06
PF11382	Q2FXX9	85	5.48387	9.60895	2.49513e-06
PF11382	Q2G0F3	95	5	9.60895	2.49513e-06
PF11398	Q2G1L8	120	5	9.60895	2.49513e-06
PF11398	Q2G275	139	5.14815	9.60895	2.49513e-06
PF11659	Q2G0X1	75	5.17241	9.60895	2.49513e-06
PF11659	Q2G1Q0	72	5.14286	9.60895	2.49513e-06
PF11735	O05154	117	5.08696	9.60895	2.49513e-06
PF11751	Q2FWN9	96	5.05263	9.60895	2.49513e-06
PF11866	Q2G1P9	87	5.4375	9.60895	2.49513e-06
PF11937	Q2G2G0	45	5	9.60895	2.49513e-06
PF11968	Q2FXG9	78	5.57143	9.60895	2.49513e-06
PF11968	Q2FY13	89	5.74194	9.60895	2.49513e-06
PF11968	Q2FYG5	82	5.125	9.60895	2.49513e-06
PF11968	Q2G0N7	82	5.65517	9.60895	2.49513e-06
PF11968	Q2G2A0	85	5.3125	9.60895	2.49513e-06
PF12000	Q2FX89	66	5.28	9.60895	2.49513e-06
PF12028	Q2FVI4	54	5.14286	9.60895	2.49513e-06
PF12038	Q2FUV2	79	5.26667	9.60895	2.49513e-06
PF12038	Q2FX89	65	5	9.60895	2.49513e-06
PF12038	Q2FXA7	73	5.84	9.60895	2.49513e-06
PF12038	Q2FYI4	66	5.28	9.60895	2.49513e-06
PF12038	Q2G1K7	86	5.73333	9.60895	2.49513e-06
PF12048	Q2FV41	110	5.78947	9.60895	2.49513e-06
PF12048	Q2FVA9	83	5.0303	9.60895	2.49513e-06
PF12048	Q2FXG5	99	5.21053	9.60895	2.49513e-06
PF12048	Q2FXI2	99	5.5	9.60895	2.49513e-06
PF12048	Q2FZ33	98	5.15789	9.60895	2.49513e-06
PF12048	Q2G0E5	105	5.25	9.60895	2.49513e-06
PF12048	Q2G0L0	95	5.58824	9.60895	2.49513e-06
PF12048	Q2G0V7	95	5.42857	9.60895	2.49513e-06
PF12048	Q2G1M1	96	5.33333	9.60895	2.49513e-06
PF12147	Q2FWE1	127	5.64444	9.60895	2.49513e-06
PF12147	Q2FWN7	119	5.28889	9.60895	2.49513e-06
PF12147	Q2FXI2	116	5.65854	9.60895	2.49513e-06
PF12147	Q2FXL4	116	5.39535	9.60895	2.49513e-06
PF12147	Q2FXW3	108	5.26829	9.60895	2.49513e-06
PF12147	Q2FY13	109	5.58974	9.60895	2.49513e-06
PF12147	Q2G0T0	115	5	9.60895	2.49513e-06
PF12147	Q2G1M1	105	5.12195	9.60895	2.49513e-06
PF12147	Q2G2A0	101	5.05	9.60895	2.49513e-06
PF12147	Q2G2X0	116	5.27273	9.60895	2.49513e-06
PF12248	Q2FX75	52	5.2	9.60895	2.49513e-06
PF12281	Q2FYV6	94	5.22222	9.60895	2.49513e-06
PF12309	Q2FXV7	73	5.40741	9.60895	2.49513e-06
PF12381	Q2FXC8	98	5.2973	9.60895	2.49513e-06
PF12381	Q2FZL2	108	5.53846	9.60895	2.49513e-06
PF12481	Q2FWJ1	98	5.44444	9.60895	2.49513e-06
PF12481	Q2FX05	104	5.07317	9.60895	2.49513e-06
PF12481	Q2FZ65	108	5.83784	9.60895	2.49513e-06
PF12499	Q2FZE9	60	5	9.60895	2.49513e-06
PF12724	Q2G0L7	65	5	9.60895	2.49513e-06
PF12847	Q2FVD5	87	5.4375	9.60895	2.49513e-06
PF12847	Q2FWB1	90	5.14286	9.60895	2.49513e-06
PF12847	Q2FXB5	88	5.33333	9.60895	2.49513e-06
PF12847	Q2FXL4	91	5.2	9.60895	2.49513e-06
PF12847	Q2FXU7	93	5.63636	9.60895	2.49513e-06
PF12847	Q2FXW3	89	5.39394	9.60895	2.49513e-06
PF12847	Q2G0V7	80	5	9.60895	2.49513e-06
PF12847	Q2G1M1	92	5.57576	9.60895	2.49513e-06
PF12847	Q2G2X0	100	5.55556	9.60895	2.49513e-06
PF12953	Q2FXG9	64	5.12	9.60895	2.49513e-06
PF12953	Q2G252	52	5.2	9.60895	2.49513e-06
PF12953	Q2G2R4	58	5.27273	9.60895	2.49513e-06
PF12982	Q2FV44	125	5.20833	9.60895	2.49513e-06
PF12982	Q2G157	101	5.05	9.60895	2.49513e-06
PF12993	Q2G0D0	83	5.0303	9.60895	2.49513e-06
PF13157	Q2G2G0	45	5.29412	9.60895	2.49513e-06
PF13449	Q2FUS8	138	5.63265	9.60895	2.49513e-06
PF13629	Q2G008	37	5.28571	9.60895	2.49513e-06
PF13896	O05154	148	5.80392	9.60895	2.49513e-06
PF13924	Q2G2G0	49	5.15789	9.60895	2.49513e-06
PF14091	Q2G068	71	5.68	9.60895	2.49513e-06
PF14236	P0A0M9	73	5.03448	9.60895	2.49513e-06
PF14236	Q2FV53	82	5.125	9.60895	2.49513e-06
PF14236	Q2G0B8	84	5.6	9.60895	2.49513e-06
PF14236	Q2G0E2	75	5.35714	9.60895	2.49513e-06
PF14236	Q2G132	81	5.0625	9.60895	2.49513e-06
PF14269	Q2FUS8	143	5.10714	9.60895	2.49513e-06
PF14298	Q2FWX8	154	5.04918	9.60895	2.49513e-06
PF14307	Q2FVJ7	118	5.02128	9.60895	2.49513e-06
PF14307	Q2FW57	125	5.43478	9.60895	2.49513e-06
PF14307	Q2FXE2	116	5.04348	9.60895	2.49513e-06
PF14307	Q2FXE8	121	5.90244	9.60895	2.49513e-06
PF14307	Q2FXG3	118	5.24444	9.60895	2.49513e-06
PF14307	Q2FXR3	121	5.14894	9.60895	2.49513e-06
PF14307	Q2FXW4	122	5.42222	9.60895	2.49513e-06
PF14307	Q2FYR6	114	5.30233	9.60895	2.49513e-06
PF14307	Q2FYZ7	108	5.14286	9.60895	2.49513e-06
PF14307	Q2FZ62	110	5	9.60895	2.49513e-06
PF14307	Q2FZ87	118	5.61905	9.60895	2.49513e-06
PF14307	Q2FZX7	111	5.04545	9.60895	2.49513e-06
PF14307	Q2G030	110	5	9.60895	2.49513e-06
PF14307	Q2G0A9	118	5.02128	9.60895	2.49513e-06
PF14307	Q2G0K7	115	5.60976	9.60895	2.49513e-06
PF14307	Q2G0Q7	110	5.2381	9.60895	2.49513e-06
PF14307	Q2G136	121	5.04167	9.60895	2.49513e-06
PF14307	Q2G151	115	5	9.60895	2.49513e-06
PF14307	Q2G224	117	5.70732	9.60895	2.49513e-06
PF14307	Q9EZ12	137	5.82979	9.60895	2.49513e-06
PF14350	P0A011	138	5.75	9.60895	2.49513e-06
PF14350	Q2FUU2	139	5.91489	9.60895	2.49513e-06
PF14350	Q2FUU3	152	5.06667	9.60895	2.49513e-06
PF14350	Q2FV17	133	5.65957	9.60895	2.49513e-06
PF14350	Q2FV30	162	5.78571	9.60895	2.49513e-06
PF14350	Q2FVR9	138	5.11111	9.60895	2.49513e-06
PF14350	Q2FW57	133	5.54167	9.60895	2.49513e-06
PF14350	Q2FWD3	124	5.3913	9.60895	2.49513e-06
PF14350	Q2FXA3	134	5.15385	9.60895	2.49513e-06
PF14350	Q2FXE2	127	5.29167	9.60895	2.49513e-06
PF14350	Q2FXG3	139	5.91489	9.60895	2.49513e-06
PF14350	Q2FXK4	113	5.02222	9.60895	2.49513e-06
PF14350	Q2FXR3	146	5.95918	9.60895	2.49513e-06
PF14350	Q2FXV3	138	5.87234	9.60895	2.49513e-06
PF14350	Q2FXX2	118	5.61905	9.60895	2.49513e-06
PF14350	Q2FY71	127	5.08	9.60895	2.49513e-06
PF14350	Q2FYR6	134	5.95556	9.60895	2.49513e-06
PF14350	Q2FZF9	125	5.31915	9.60895	2.49513e-06
PF14350	Q2FZS6	138	5.11111	9.60895	2.49513e-06
PF14350	Q2FZX7	116	5.04348	9.60895	2.49513e-06
PF14350	Q2FZX9	145	5.57692	9.60895	2.49513e-06
PF14350	Q2G002	119	5.40909	9.60895	2.49513e-06
PF14350	Q2G030	120	5.21739	9.60895	2.49513e-06
PF14350	Q2G0A9	128	5.22449	9.60895	2.49513e-06
PF14350	Q2G0Q1	133	5.65957	9.60895	2.49513e-06
PF14350	Q2G136	148	5.92	9.60895	2.49513e-06
PF14350	Q2G151	131	5.45833	9.60895	2.49513e-06
PF14350	Q2G1G7	151	5.69811	9.60895	2.49513e-06
PF14350	Q2G1M7	128	5.68889	9.60895	2.49513e-06
PF14350	Q2G1S2	131	5.69565	9.60895	2.49513e-06
PF14350	Q2G248	138	5.63265	9.60895	2.49513e-06
PF14350	Q53726	112	5.09091	9.60895	2.49513e-06
PF14417	Q2FVD5	78	5.03226	9.60895	2.49513e-06
PF14417	Q2FXA7	67	5.36	9.60895	2.49513e-06
PF14417	Q2FZF6	69	5.52	9.60895	2.49513e-06
PF14417	Q2G1K7	75	5	9.60895	2.49513e-06
PF14419	Q2FUV2	77	5.31034	9.60895	2.49513e-06
PF14419	Q2FUY3	78	5.2	9.60895	2.49513e-06
PF14419	Q2FVD5	77	5.13333	9.60895	2.49513e-06
PF14419	Q2FX89	63	5.04	9.60895	2.49513e-06
PF14419	Q2FXA7	71	5.91667	9.60895	2.49513e-06
PF14419	Q2FXZ5	83	5.0303	9.60895	2.49513e-06
PF14419	Q2FY13	73	5.03448	9.60895	2.49513e-06
PF14419	Q2FYI4	62	5.16667	9.60895	2.49513e-06
PF14419	Q2FZF6	62	5.16667	9.60895	2.49513e-06
PF14419	Q2FZL6	80	5.16129	9.60895	2.49513e-06
PF14419	Q2G047	75	5	9.60895	2.49513e-06
PF14419	Q2G220	74	5.10345	9.60895	2.49513e-06
PF14558	Q2G2G0	48	5.05263	9.60895	2.49513e-06
PF14617	Q2FXX9	87	5.4375	9.60895	2.49513e-06
PF14617	Q2FZ53	94	5.22222	9.60895	2.49513e-06
PF14617	Q2G1K7	91	5.35294	9.60895	2.49513e-06
PF14655	Q2FUS8	161	5.55172	9.60895	2.49513e-06
PF14655	Q2FWX8	161	5.64912	9.60895	2.49513e-06
PF14751	Q2FZ65	89	5.08571	9.60895	2.49513e-06
PF15492	Q2FUS8	150	5.76923	9.60895	2.49513e-06
PF15528	Q2FVC5	71	5.25926	9.60895	2.49513e-06
PF15528	Q2FVD0	72	5.14286	9.60895	2.49513e-06
PF15528	Q2G0X1	74	5.28571	9.60895	2.49513e-06
PF15528	Q2G1P9	74	5.28571	9.60895	2.49513e-06
PF15528	Q2G1Q0	71	5.25926	9.60895	2.49513e-06
PF15609	Q2FZ70	82	5.125	9.60895	2.49513e-06
PF15609	Q2FZ77	70	5	9.60895	2.49513e-06
PF15609	Q2FZF6	68	5.23077	9.60895	2.49513e-06
PF15609	Q2G0N7	79	5.44828	9.60895	2.49513e-06
PF15609	Q2G0Y9	92	5.75	9.60895	2.49513e-06
PF15617	Q2FUU2	127	5.40426	9.60895	2.49513e-06
PF15617	Q2FV17	122	5.19149	9.60895	2.49513e-06
PF15617	Q2FVJ7	132	5.38776	9.60895	2.49513e-06
PF15617	Q2FW57	123	5.125	9.60895	2.49513e-06
PF15617	Q2FWD3	120	5.21739	9.60895	2.49513e-06
PF15617	Q2FXG3	132	5.61702	9.60895	2.49513e-06
PF15617	Q2FXV3	127	5.40426	9.60895	2.49513e-06
PF15617	Q2FXW4	126	5.3617	9.60895	2.49513e-06
PF15617	Q2FXX2	110	5.2381	9.60895	2.49513e-06
PF15617	Q2FY71	133	5.32	9.60895	2.49513e-06
PF15617	Q2FYR5	125	5.95238	9.60895	2.49513e-06
PF15617	Q2FYR6	124	5.51111	9.60895	2.49513e-06
PF15617	Q2FZ71	128	5.81818	9.60895	2.49513e-06
PF15617	Q2FZ87	117	5.31818	9.60895	2.49513e-06
PF15617	Q2FZF9	129	5.48936	9.60895	2.49513e-06
PF15617	Q2FZS6	136	5.03704	9.60895	2.49513e-06
PF15617	Q2G0G6	137	5.48	9.60895	2.49513e-06
PF15617	Q2G136	148	5.92	9.60895	2.49513e-06
PF15617	Q2G151	120	5	9.60895	2.49513e-06
PF15617	Q2G1E4	126	5.3617	9.60895	2.49513e-06
PF15617	Q2G1G7	137	5.16981	9.60895	2.49513e-06
PF15617	Q2G2T8	137	5.48	9.60895	2.49513e-06
PF15617	Q53726	113	5.13636	9.60895	2.49513e-06
PF15924	Q2G0Y5	75	5.17241	9.60895	2.49513e-06
PF16036	Q2FVU2	56	5.09091	9.60895	2.49513e-06
PF16147	P0A011	129	5.375	9.60895	2.49513e-06
PF16147	Q2FV17	137	5.82979	9.60895	2.49513e-06
PF16147	Q2FVJ7	132	5.38776	9.60895	2.49513e-06
PF16147	Q2FWB9	122	5.67442	9.60895	2.49513e-06
PF16147	Q2FWG3	117	5.57143	9.60895	2.49513e-06
PF16147	Q2FX16	141	5.03571	9.60895	2.49513e-06
PF16147	Q2FXE8	117	5.44186	9.60895	2.49513e-06
PF16147	Q2FXR3	131	5.34694	9.60895	2.49513e-06
PF16147	Q2FXW4	119	5.06383	9.60895	2.49513e-06
PF16147	Q2FXX2	121	5.7619	9.60895	2.49513e-06
PF16147	Q2FY71	138	5.52	9.60895	2.49513e-06
PF16147	Q2FYR6	126	5.6	9.60895	2.49513e-06
PF16147	Q2FYZ7	124	5.63636	9.60895	2.49513e-06
PF16147	Q2FZ62	116	5.04348	9.60895	2.49513e-06
PF16147	Q2FZ71	118	5.36364	9.60895	2.49513e-06
PF16147	Q2FZ87	128	5.81818	9.60895	2.49513e-06
PF16147	Q2FZU3	129	5.26531	9.60895	2.49513e-06
PF16147	Q2FZX7	130	5.65217	9.60895	2.49513e-06
PF16147	Q2FZX9	140	5.38462	9.60895	2.49513e-06
PF16147	Q2G002	123	5.59091	9.60895	2.49513e-06
PF16147	Q2G030	122	5.30435	9.60895	2.49513e-06
PF16147	Q2G0A9	137	5.59184	9.60895	2.49513e-06
PF16147	Q2G0Q7	119	5.40909	9.60895	2.49513e-06
PF16147	Q2G136	131	5.24	9.60895	2.49513e-06
PF16147	Q2G157	106	5.17073	9.60895	2.49513e-06
PF16147	Q2G1G7	137	5.16981	9.60895	2.49513e-06
PF16147	Q2G248	126	5.14286	9.60895	2.49513e-06
PF16147	Q2G2T8	139	5.56	9.60895	2.49513e-06
PF16147	Q9EZ12	137	5.59184	9.60895	2.49513e-06
PF16154	P0A011	129	5.73333	9.60895	2.49513e-06
PF16154	Q2FV21	114	5.30233	9.60895	2.49513e-06
PF16154	Q2FVJ7	126	5.47826	9.60895	2.49513e-06
PF16154	Q2FVR9	130	5.09804	9.60895	2.49513e-06
PF16154	Q2FXE2	121	5.37778	9.60895	2.49513e-06
PF16154	Q2FXG3	123	5.59091	9.60895	2.49513e-06
PF16154	Q2FXW4	130	5.90909	9.60895	2.49513e-06
PF16154	Q2FXX2	115	5.89744	9.60895	2.49513e-06
PF16154	Q2FY71	123	5.23404	9.60895	2.49513e-06
PF16154	Q2FZ62	113	5.25581	9.60895	2.49513e-06
PF16154	Q2FZS6	146	5.72549	9.60895	2.49513e-06
PF16154	Q2FZU3	125	5.43478	9.60895	2.49513e-06
PF16154	Q2G030	127	5.90698	9.60895	2.49513e-06
PF16154	Q2G0A9	122	5.30435	9.60895	2.49513e-06
PF16154	Q2G0Q1	116	5.27273	9.60895	2.49513e-06
PF16154	Q2G1S2	114	5.30233	9.60895	2.49513e-06
PF16154	Q2G248	134	5.82609	9.60895	2.49513e-06
PF16154	Q2G2T8	130	5.53191	9.60895	2.49513e-06
PF16154	Q53726	114	5.56098	9.60895	2.49513e-06
PF16157	Q2G1I7	69	5.11111	9.60895	2.49513e-06
PF16157	Q2G2F3	78	5.57143	9.60895	2.49513e-06
PF16915	Q2G2G0	49	5.76471	9.60895	2.49513e-06
PF17138	Q2G0F9	45	5	9.60895	2.49513e-06
PF18180	Q2FY32	69	5.11111	9.60895	2.49513e-06
PF18180	Q2FYI4	71	5.46154	9.60895	2.49513e-06
PF18975	Q2FWM1	186	5.16667	9.60895	2.49513e-06
PF19301	Q2G1U9	67	5.15385	9.60895	2.49513e-06
PF19465	Q2FYJ3	158	5.54386	9.60895	2.49513e-06
PF19465	Q2G0V4	139	5.24528	9.60895	2.49513e-06
PF19574	Q2G0X1	83	5.0303	9.60895	2.49513e-06
PF19576	Q2FXJ7	114	5.7	9.60895	2.49513e-06
PF19742	Q2FVX8	81	5.22581	9.60895	2.49513e-06
PF19742	Q2FXA7	66	5.07692	9.60895	2.49513e-06
PF19742	Q2FXG9	78	5.57143	9.60895	2.49513e-06
PF19742	Q2FXU7	88	5.33333	9.60895	2.49513e-06
PF19742	Q2FY13	80	5.16129	9.60895	2.49513e-06
PF19742	Q2FZF6	76	5.84615	9.60895	2.49513e-06
PF19742	Q2G0N7	78	5.37931	9.60895	2.49513e-06
PF19742	Q2G1A8	89	5.39394	9.60895	2.49513e-06
PF19742	Q2G2W3	87	5.11765	9.60895	2.49513e-06
PF19799	Q2FV21	90	5	9.60895	2.49513e-06
PF19799	Q2FWG3	92	5.75	9.60895	2.49513e-06
PF19799	Q2FXE2	95	5	9.60895	2.49513e-06
PF19799	Q2FXG3	93	5.02703	9.60895	2.49513e-06
PF19799	Q2FXV3	96	5.18919	9.60895	2.49513e-06
PF19799	Q2FXX2	88	5.5	9.60895	2.49513e-06
PF19799	Q2FY71	101	5.05	9.60895	2.49513e-06
PF19799	Q2FYR3	89	5.08571	9.60895	2.49513e-06
PF19799	Q2FYR6	101	5.77143	9.60895	2.49513e-06
PF19799	Q2FYZ7	99	5.82353	9.60895	2.49513e-06
PF19799	Q2FZ71	89	5.23529	9.60895	2.49513e-06
PF19799	Q2G002	87	5.11765	9.60895	2.49513e-06
PF19799	Q2G030	95	5.27778	9.60895	2.49513e-06
PF19799	Q2G0K7	93	5.63636	9.60895	2.49513e-06
PF19799	Q2G0Q7	97	5.70588	9.60895	2.49513e-06
PF19799	Q2G151	103	5.42105	9.60895	2.49513e-06
PF19799	Q2G160	98	5.15789	9.60895	2.49513e-06
PF19799	Q2G1S2	98	5.44444	9.60895	2.49513e-06
PF19799	Q53726	95	5.58824	9.60895	2.49513e-06
PF19810	Q2FXM1	66	5.28	9.60895	2.49513e-06
PF19810	Q2FZF6	65	5	9.60895	2.49513e-06
PF19810	Q2G2R4	66	5.28	9.60895	2.49513e-06
PF19818	Q2FVC5	69	5.30769	9.60895	2.49513e-06
PF19818	Q2FVU2	57	5.7	9.60895	2.49513e-06
PF19818	Q2FWX2	54	5.14286	9.60895	2.49513e-06
PF19818	Q2FXC0	64	5.33333	9.60895	2.49513e-06
PF19818	Q2G0F2	59	5.13043	9.60895	2.49513e-06
PF19818	Q2G0X0	68	5.23077	9.60895	2.49513e-06
PF19818	Q2G0X1	68	5.03704	9.60895	2.49513e-06
PF19818	Q2G1F3	68	5.03704	9.60895	2.49513e-06
PF19818	Q2G1P8	65	5	9.60895	2.49513e-06
PF19818	Q2G1Q0	65	5	9.60895	2.49513e-06
PF19818	Q2G1U9	64	5.81818	9.60895	2.49513e-06
PF19823	Q2FUV2	75	5	9.60895	2.49513e-06
PF19823	Q2FVD5	84	5.41935	9.60895	2.49513e-06
PF19823	Q2FWG2	90	5.14286	9.60895	2.49513e-06
PF19823	Q2FX97	76	5.24138	9.60895	2.49513e-06
PF19823	Q2FXA7	72	5.76	9.60895	2.49513e-06
PF19823	Q2FXG9	76	5.62963	9.60895	2.49513e-06
PF19823	Q2FXM1	61	5.08333	9.60895	2.49513e-06
PF19823	Q2FY32	65	5	9.60895	2.49513e-06
PF19823	Q2FYI4	69	5.52	9.60895	2.49513e-06
PF19823	Q2G025	78	5.2	9.60895	2.49513e-06
PF20055	Q2FUS8	157	5.92453	9.60895	2.49513e-06
PF20055	Q2FWX8	145	5.57692	9.60895	2.49513e-06
PF00609	Q2FWF1	52	4.52174	7.4326	4.06742e-05
PF00609	Q2FWJ1	63	4.66667	7.4326	4.06742e-05
PF00609	Q2FZ65	67	4.78571	7.4326	4.06742e-05
PF01107	Q2FZ65	62	4	7.4326	4.06742e-05
PF01345	Q2FVN2	38	4	7.4326	4.06742e-05
PF01345	Q2FX75	46	4.38095	7.4326	4.06742e-05
PF01345	Q2FZ65	56	4.30769	7.4326	4.06742e-05
PF01345	Q2G008	36	4.5	7.4326	4.06742e-05
PF01345	Q2G017	43	4.09524	7.4326	4.06742e-05
PF01345	Q2G0C9	54	4.15385	7.4326	4.06742e-05
PF01345	Q2G0F9	37	4.11111	7.4326	4.06742e-05
PF01345	Q2G1X1	35	4.11765	7.4326	4.06742e-05
PF01345	Q2G2G0	37	4.11111	7.4326	4.06742e-05
PF01345	Q8KQR1	45	4.28571	7.4326	4.06742e-05
PF01531	Q2FUV2	76	4	7.4326	4.06742e-05
PF01531	Q2FV41	87	4.14286	7.4326	4.06742e-05
PF01531	Q2FWB1	84	4	7.4326	4.06742e-05
PF01531	Q2FWB9	82	4.1	7.4326	4.06742e-05
PF01531	Q2FXE8	82	4.1	7.4326	4.06742e-05
PF01531	Q2FYZ2	86	4.19512	7.4326	4.06742e-05
PF01531	Q2FZ48	99	4.30435	7.4326	4.06742e-05
PF01531	Q2FZH1	84	4	7.4326	4.06742e-05
PF01531	Q2G030	90	4.18605	7.4326	4.06742e-05
PF01531	Q2G0K7	89	4.45	7.4326	4.06742e-05
PF01531	Q2G0Q1	89	4.04545	7.4326	4.06742e-05
PF01531	Q2G157	77	4.05263	7.4326	4.06742e-05
PF01531	Q2G224	82	4.1	7.4326	4.06742e-05
PF01531	Q2G281	97	4.04167	7.4326	4.06742e-05
PF01548	Q2FW31	37	4.11111	7.4326	4.06742e-05
PF01548	Q2FXI6	44	4.4	7.4326	4.06742e-05
PF01548	Q2FZD2	42	4.42105	7.4326	4.06742e-05
PF01548	Q2G000	42	4	7.4326	4.06742e-05
PF01548	Q2G066	40	4	7.4326	4.06742e-05
PF01548	Q2G1A5	44	4.19048	7.4326	4.06742e-05
PF01644	Q2FZ61	59	4.21429	7.4326	4.06742e-05
PF01644	Q2G0N7	53	4.07692	7.4326	4.06742e-05
PF01755	Q2FV89	42	4	7.4326	4.06742e-05
PF01755	Q2FVY4	61	4.06667	7.4326	4.06742e-05
PF01755	Q2FXI6	46	4.38095	7.4326	4.06742e-05
PF01755	Q2FXW1	42	4.2	7.4326	4.06742e-05
PF01755	Q2G252	42	4	7.4326	4.06742e-05
PF01755	Q2G2M5	48	4	7.4326	4.06742e-05
PF01827	Q2FXA7	50	4.16667	7.4326	4.06742e-05
PF01827	Q2FYI4	48	4	7.4326	4.06742e-05
PF01827	Q2FZF6	50	4.16667	7.4326	4.06742e-05
PF01827	Q2G036	56	4.14815	7.4326	4.06742e-05
PF01827	Q2G0G5	52	4	7.4326	4.06742e-05
PF01827	Q2G1Q9	55	4.4	7.4326	4.06742e-05
PF01927	Q2FUV2	64	4.12903	7.4326	4.06742e-05
PF01927	Q2FVY1	57	4.38462	7.4326	4.06742e-05
PF01927	Q2FXJ7	61	4.06667	7.4326	4.06742e-05
PF01927	Q2FXM1	52	4.16	7.4326	4.06742e-05
PF01927	Q2FYI4	55	4.23077	7.4326	4.06742e-05
PF01927	Q2FYW0	58	4	7.4326	4.06742e-05
PF01927	Q2FZF6	54	4.15385	7.4326	4.06742e-05
PF01927	Q2G0E8	47	4.27273	7.4326	4.06742e-05
PF01927	Q2G0J8	67	4.06061	7.4326	4.06742e-05
PF01927	Q2G1K7	64	4.12903	7.4326	4.06742e-05
PF01927	Q2G2R0	54	4	7.4326	4.06742e-05
PF01927	Q2G2R4	58	4.64	7.4326	4.06742e-05
PF01955	Q2FVU2	42	4	7.4326	4.06742e-05
PF01955	Q2FXA9	49	4.26087	7.4326	4.06742e-05
PF01955	Q2G298	42	4	7.4326	4.06742e-05
PF01959	P0A011	113	4.10909	7.4326	4.06742e-05
PF01959	Q2FUU3	141	4.20896	7.4326	4.06742e-05
PF01959	Q2FV21	130	4.90566	7.4326	4.06742e-05
PF01959	Q2FV30	127	4.03175	7.4326	4.06742e-05
PF01959	Q2FW57	134	4.87273	7.4326	4.06742e-05
PF01959	Q2FW73	130	4.2623	7.4326	4.06742e-05
PF01959	Q2FWK3	148	4.16901	7.4326	4.06742e-05
PF01959	Q2FXE2	132	4.8	7.4326	4.06742e-05
PF01959	Q2FXG3	127	4.7037	7.4326	4.06742e-05
PF01959	Q2FXR3	125	4.46429	7.4326	4.06742e-05
PF01959	Q2FXW4	120	4.44444	7.4326	4.06742e-05
PF01959	Q2FXW5	161	4.6	7.4326	4.06742e-05
PF01959	Q2FY71	133	4.66667	7.4326	4.06742e-05
PF01959	Q2FZF9	109	4.03704	7.4326	4.06742e-05
PF01959	Q2FZS6	130	4.2623	7.4326	4.06742e-05
PF01959	Q2FZU3	130	4.64286	7.4326	4.06742e-05
PF01959	Q2FZU7	135	4.15385	7.4326	4.06742e-05
PF01959	Q2G030	116	4.37736	7.4326	4.06742e-05
PF01959	Q2G0Q1	114	4.22222	7.4326	4.06742e-05
PF01959	Q2G136	118	4.14035	7.4326	4.06742e-05
PF01959	Q2G151	110	4	7.4326	4.06742e-05
PF01959	Q2G1A9	140	4.24242	7.4326	4.06742e-05
PF01959	Q2G1E4	111	4.11111	7.4326	4.06742e-05
PF01959	Q2G1M6	145	4.39394	7.4326	4.06742e-05
PF01959	Q2G1M7	126	4.84615	7.4326	4.06742e-05
PF01959	Q2G248	137	4.89286	7.4326	4.06742e-05
PF01959	Q2G2T8	130	4.5614	7.4326	4.06742e-05
PF01959	Q53726	111	4.35294	7.4326	4.06742e-05
PF01959	Q9EZ08	127	4.03175	7.4326	4.06742e-05
PF01959	Q9ZAH5	145	4.32836	7.4326	4.06742e-05
PF01972	Q2G036	86	4.77778	7.4326	4.06742e-05
PF01976	Q2FUS6	50	4.16667	7.4326	4.06742e-05
PF01976	Q2FUY9	64	4.41379	7.4326	4.06742e-05
PF01976	Q2FV41	70	4.375	7.4326	4.06742e-05
PF01976	Q2FVQ9	60	4	7.4326	4.06742e-05
PF01976	Q2FVV2	64	4.26667	7.4326	4.06742e-05
PF01976	Q2FX12	40	4	7.4326	4.06742e-05
PF01976	Q2FX89	48	4	7.4326	4.06742e-05
PF01976	Q2FX97	57	4.22222	7.4326	4.06742e-05
PF01976	Q2FXA7	56	4.86957	7.4326	4.06742e-05
PF01976	Q2FXG2	46	4	7.4326	4.06742e-05
PF01976	Q2FXM1	47	4.27273	7.4326	4.06742e-05
PF01976	Q2FY32	50	4.16667	7.4326	4.06742e-05
PF01976	Q2FY79	66	4.125	7.4326	4.06742e-05
PF01976	Q2FYI4	47	4.08696	7.4326	4.06742e-05
PF01976	Q2FYW0	52	4	7.4326	4.06742e-05
PF01976	Q2FZF5	48	4.57143	7.4326	4.06742e-05
PF01976	Q2FZF6	46	4	7.4326	4.06742e-05
PF01976	Q2FZI7	49	4.08333	7.4326	4.06742e-05
PF01976	Q2G0T1	51	4.43478	7.4326	4.06742e-05
PF01976	Q2G158	62	4	7.4326	4.06742e-05
PF01976	Q2G2R0	52	4.33333	7.4326	4.06742e-05
PF02392	Q2FWI2	51	4.43478	7.4326	4.06742e-05
PF02408	Q2FWJ1	62	4.76923	7.4326	4.06742e-05
PF02408	Q2FX75	45	4.09091	7.4326	4.06742e-05
PF02408	Q2G0C9	62	4.59259	7.4326	4.06742e-05
PF02408	Q2G0F9	38	4	7.4326	4.06742e-05
PF02408	Q2G1F1	58	4	7.4326	4.06742e-05
PF02408	Q2G1X1	37	4.11111	7.4326	4.06742e-05
PF02408	Q2G2A6	56	4	7.4326	4.06742e-05
PF02408	Q2G2G0	38	4	7.4326	4.06742e-05
PF02408	Q8KQR1	51	4.63636	7.4326	4.06742e-05
PF02440	Q2FXS8	36	4	7.4326	4.06742e-05
PF02440	Q2G008	31	4.13333	7.4326	4.06742e-05
PF02440	Q2G2G0	39	4.58824	7.4326	4.06742e-05
PF02447	Q2FV01	97	4.12766	7.4326	4.06742e-05
PF02447	Q2G206	120	4.70588	7.4326	4.06742e-05
PF02456	Q2FUQ4	88	4.09302	7.4326	4.06742e-05
PF02456	Q2FUV2	85	4.14634	7.4326	4.06742e-05
PF02456	Q2FW35	95	4.04255	7.4326	4.06742e-05
PF02456	Q2FWG2	97	4.21739	7.4326	4.06742e-05
PF02456	Q2FXE8	86	4	7.4326	4.06742e-05
PF02456	Q2G0J8	87	4.04651	7.4326	4.06742e-05
PF02456	Q2G2P8	95	4.04255	7.4326	4.06742e-05
PF02474	Q2FVQ1	54	4.15385	7.4326	4.06742e-05
PF02474	Q2FYL4	55	4.58333	7.4326	4.06742e-05
PF02474	Q2FZA1	59	4.91667	7.4326	4.06742e-05
PF02474	Q2G0E2	59	4.91667	7.4326	4.06742e-05
PF02474	Q2G0U6	52	4	7.4326	4.06742e-05
PF02474	Q2G132	59	4.21429	7.4326	4.06742e-05
PF02474	Q2G1T4	59	4.72	7.4326	4.06742e-05
PF02530	Q2FUS8	101	4.20833	7.4326	4.06742e-05
PF02530	Q2FWX8	107	4.55319	7.4326	4.06742e-05
PF02593	Q2FUY3	76	4.22222	7.4326	4.06742e-05
PF02593	Q2FXG9	67	4.1875	7.4326	4.06742e-05
PF02593	Q2FY13	72	4.11429	7.4326	4.06742e-05
PF02593	Q2G2R4	61	4.2069	7.4326	4.06742e-05
PF02652	Q2FVQ4	119	4.32727	7.4326	4.06742e-05
PF02652	Q2G1N9	120	4.13793	7.4326	4.06742e-05
PF02653	Q2G2D9	65	4.64286	7.4326	4.06742e-05
PF03214	O05154	95	4.04255	7.4326	4.06742e-05
PF03214	Q2FUQ4	86	4.3	7.4326	4.06742e-05
PF03214	Q2FV58	121	4.93878	7.4326	4.06742e-05
PF03214	Q2FXL4	89	4.2381	7.4326	4.06742e-05
PF03214	Q2G2T7	98	4.9	7.4326	4.06742e-05
PF03215	Q2FX12	38	4	7.4326	4.06742e-05
PF03215	Q2FXF5	43	4.77778	7.4326	4.06742e-05
PF03215	Q2FXM1	44	4.19048	7.4326	4.06742e-05
PF03215	Q2FZF6	48	4.36364	7.4326	4.06742e-05
PF03215	Q2G0B6	43	4.09524	7.4326	4.06742e-05
PF03215	Q2G0E8	41	4.55556	7.4326	4.06742e-05
PF03215	Q2G252	41	4.31579	7.4326	4.06742e-05
PF03215	Q2G2P4	41	4.1	7.4326	4.06742e-05
PF03215	Q2G2R4	42	4	7.4326	4.06742e-05
PF03258	Q2FVU2	47	4.27273	7.4326	4.06742e-05
PF03258	Q2FYL4	51	4.08	7.4326	4.06742e-05
PF03258	Q2FZA1	50	4	7.4326	4.06742e-05
PF03258	Q2G0B8	61	4.51852	7.4326	4.06742e-05
PF03258	Q2G0E2	50	4	7.4326	4.06742e-05
PF03258	Q2G0G4	58	4.14286	7.4326	4.06742e-05
PF03258	Q2G1T4	63	4.84615	7.4326	4.06742e-05
PF03258	Q2G1U9	57	4.75	7.4326	4.06742e-05
PF03258	Q2G1V1	61	4.06667	7.4326	4.06742e-05
PF03258	Q2G264	64	4.12903	7.4326	4.06742e-05
PF03272	Q2G1X1	35	4.11765	7.4326	4.06742e-05
PF03272	Q8KQR1	42	4	7.4326	4.06742e-05
PF03400	Q2FUR3	51	4.08	7.4326	4.06742e-05
PF03619	Q2FW82	38	4	7.4326	4.06742e-05
PF03619	Q2FY25	32	4	7.4326	4.06742e-05
PF03659	P0A011	112	4.30769	7.4326	4.06742e-05
PF03659	Q2FUU3	153	4.78125	7.4326	4.06742e-05
PF03659	Q2FV17	107	4.19608	7.4326	4.06742e-05
PF03659	Q2FV30	143	4.76667	7.4326	4.06742e-05
PF03659	Q2FV44	107	4.03774	7.4326	4.06742e-05
PF03659	Q2FVR9	118	4.06897	7.4326	4.06742e-05
PF03659	Q2FXA3	112	4	7.4326	4.06742e-05
PF03659	Q2FXE2	128	4.92308	7.4326	4.06742e-05
PF03659	Q2FXE8	114	4.85106	7.4326	4.06742e-05
PF03659	Q2FXG3	124	4.86275	7.4326	4.06742e-05
PF03659	Q2FXH0	101	4.29787	7.4326	4.06742e-05
PF03659	Q2FXK4	107	4.36735	7.4326	4.06742e-05
PF03659	Q2FXV3	115	4.5098	7.4326	4.06742e-05
PF03659	Q2FXX2	111	4.82609	7.4326	4.06742e-05
PF03659	Q2FY16	117	4.41509	7.4326	4.06742e-05
PF03659	Q2FY71	134	4.96296	7.4326	4.06742e-05
PF03659	Q2FYN4	151	4.50746	7.4326	4.06742e-05
PF03659	Q2FYR3	118	4.81633	7.4326	4.06742e-05
PF03659	Q2FYR6	114	4.65306	7.4326	4.06742e-05
PF03659	Q2FYU4	112	4.14815	7.4326	4.06742e-05
PF03659	Q2FYZ7	113	4.70833	7.4326	4.06742e-05
PF03659	Q2FZ62	112	4.48	7.4326	4.06742e-05
PF03659	Q2FZU3	128	4.83019	7.4326	4.06742e-05
PF03659	Q2FZU7	148	4.77419	7.4326	4.06742e-05
PF03659	Q2FZX7	117	4.68	7.4326	4.06742e-05
PF03659	Q2G0A9	127	4.79245	7.4326	4.06742e-05
PF03659	Q2G0Q1	113	4.43137	7.4326	4.06742e-05
PF03659	Q2G136	119	4.40741	7.4326	4.06742e-05
PF03659	Q2G151	118	4.53846	7.4326	4.06742e-05
PF03659	Q2G153	141	4.33846	7.4326	4.06742e-05
PF03659	Q2G1M6	140	4.44444	7.4326	4.06742e-05
PF03659	Q2G1R3	113	4.03571	7.4326	4.06742e-05
PF03659	Q2G1S2	119	4.76	7.4326	4.06742e-05
PF03659	Q53726	102	4.25	7.4326	4.06742e-05
PF03659	Q9ZAH5	135	4.21875	7.4326	4.06742e-05
PF03698	Q2G0E8	36	4.5	7.4326	4.06742e-05
PF03698	Q2G144	35	4.11765	7.4326	4.06742e-05
PF03698	Q2G2B6	37	4.625	7.4326	4.06742e-05
PF03703	Q2FW79	38	4.47059	7.4326	4.06742e-05
PF03756	Q2FWF5	37	4.11111	7.4326	4.06742e-05
PF03769	Q2G0F9	35	4.375	7.4326	4.06742e-05
PF03812	Q2FVU6	79	4.27027	7.4326	4.06742e-05
PF03906	Q2FX75	50	4.16667	7.4326	4.06742e-05
PF03935	Q2FUS8	116	4.07018	7.4326	4.06742e-05
PF04019	Q2FWK9	42	4	7.4326	4.06742e-05
PF04019	Q2G1A5	41	4.1	7.4326	4.06742e-05
PF04134	Q2FWB6	48	4.57143	7.4326	4.06742e-05
PF04294	Q2G0F2	49	4.08333	7.4326	4.06742e-05
PF04308	Q2FUR3	58	4.46154	7.4326	4.06742e-05
PF04308	Q2FVX8	56	4	7.4326	4.06742e-05
PF04308	Q2FXI6	45	4.5	7.4326	4.06742e-05
PF04308	Q2FY13	60	4.28571	7.4326	4.06742e-05
PF04308	Q2FYJ7	41	4.1	7.4326	4.06742e-05
PF04308	Q2FYK4	48	4.17391	7.4326	4.06742e-05
PF04308	Q2FZD2	38	4	7.4326	4.06742e-05
PF04308	Q2FZF6	50	4.34783	7.4326	4.06742e-05
PF04308	Q2G1A5	47	4.47619	7.4326	4.06742e-05
PF04338	Q2FVL9	49	4.26087	7.4326	4.06742e-05
PF04338	Q2FXC5	62	4	7.4326	4.06742e-05
PF04338	Q2FXC7	61	4.06667	7.4326	4.06742e-05
PF04338	Q2FXC8	62	4.27586	7.4326	4.06742e-05
PF04338	Q2FZZ6	75	4.28571	7.4326	4.06742e-05
PF04338	Q2G017	51	4.25	7.4326	4.06742e-05
PF04338	Q2G0F9	45	4.28571	7.4326	4.06742e-05
PF04393	Q2FUT4	86	4.77778	7.4326	4.06742e-05
PF04393	Q2FZA1	77	4.66667	7.4326	4.06742e-05
PF04393	Q2G0B8	87	4.97143	7.4326	4.06742e-05
PF04393	Q2G1T4	68	4	7.4326	4.06742e-05
PF04407	Q2FV41	72	4.11429	7.4326	4.06742e-05
PF04407	Q2FVD5	70	4.375	7.4326	4.06742e-05
PF04407	Q2FVJ5	74	4.625	7.4326	4.06742e-05
PF04407	Q2FW27	62	4	7.4326	4.06742e-05
PF04407	Q2FWB9	66	4	7.4326	4.06742e-05
PF04407	Q2FWL6	64	4.12903	7.4326	4.06742e-05
PF04407	Q2FXA7	62	4.76923	7.4326	4.06742e-05
PF04407	Q2FXI2	82	4.9697	7.4326	4.06742e-05
PF04407	Q2FXM1	55	4.4	7.4326	4.06742e-05
PF04407	Q2FXX9	65	4.48276	7.4326	4.06742e-05
PF04407	Q2FYI4	62	4.76923	7.4326	4.06742e-05
PF04407	Q2FYR6	73	4.17143	7.4326	4.06742e-05
PF04407	Q2FZ04	79	4.15789	7.4326	4.06742e-05
PF04407	Q2FZ14	68	4.12121	7.4326	4.06742e-05
PF04407	Q2FZ53	71	4.30303	7.4326	4.06742e-05
PF04407	Q2FZA2	66	4.125	7.4326	4.06742e-05
PF04407	Q2FZL6	74	4.48485	7.4326	4.06742e-05
PF04407	Q2FZM6	75	4.41176	7.4326	4.06742e-05
PF04407	Q2G025	62	4	7.4326	4.06742e-05
PF04407	Q2G047	65	4.0625	7.4326	4.06742e-05
PF04407	Q2G0B6	57	4.56	7.4326	4.06742e-05
PF04407	Q2G0F4	76	4.22222	7.4326	4.06742e-05
PF04407	Q2G0G5	58	4.14286	7.4326	4.06742e-05
PF04407	Q2G157	69	4.45161	7.4326	4.06742e-05
PF04407	Q2G1A5	52	4.33333	7.4326	4.06742e-05
PF04407	Q2G1K7	74	4.77419	7.4326	4.06742e-05
PF04407	Q2G1M1	72	4.36364	7.4326	4.06742e-05
PF04407	Q2G1Z7	65	4.19355	7.4326	4.06742e-05
PF04407	Q2G220	68	4.3871	7.4326	4.06742e-05
PF04407	Q2G252	47	4.08696	7.4326	4.06742e-05
PF04407	Q2G2L3	81	4.62857	7.4326	4.06742e-05
PF04407	Q2G2M3	72	4	7.4326	4.06742e-05
PF04407	Q2G2R0	67	4.96296	7.4326	4.06742e-05
PF04407	Q2G2R4	61	4.88	7.4326	4.06742e-05
PF04407	Q2G2W3	69	4.05882	7.4326	4.06742e-05
PF04412	Q2FWK1	169	4.63014	7.4326	4.06742e-05
PF04450	Q2FY02	45	4.09091	7.4326	4.06742e-05
PF04481	Q2FUV2	81	4.37838	7.4326	4.06742e-05
PF04481	Q2FV40	103	4.29167	7.4326	4.06742e-05
PF04481	Q2FV41	100	4.87805	7.4326	4.06742e-05
PF04481	Q2FVD5	79	4.15789	7.4326	4.06742e-05
PF04481	Q2FVJ5	94	4.94737	7.4326	4.06742e-05
PF04481	Q2FVM7	76	4	7.4326	4.06742e-05
PF04481	Q2FVT2	103	4.47826	7.4326	4.06742e-05
PF04481	Q2FVT6	121	4.4	7.4326	4.06742e-05
PF04481	Q2FW91	97	4.21739	7.4326	4.06742e-05
PF04481	Q2FWB1	86	4.19512	7.4326	4.06742e-05
PF04481	Q2FWG2	93	4.42857	7.4326	4.06742e-05
PF04481	Q2FWN7	94	4.37209	7.4326	4.06742e-05
PF04481	Q2FX16	108	4.15385	7.4326	4.06742e-05
PF04481	Q2FXI2	79	4.05128	7.4326	4.06742e-05
PF04481	Q2FXM9	149	4.13889	7.4326	4.06742e-05
PF04481	Q2FXW5	144	4.88136	7.4326	4.06742e-05
PF04481	Q2FXZ5	90	4.39024	7.4326	4.06742e-05
PF04481	Q2FYN4	144	4.88136	7.4326	4.06742e-05
PF04481	Q2FZ14	78	4	7.4326	4.06742e-05
PF04481	Q2FZ22	80	4	7.4326	4.06742e-05
PF04481	Q2FZ48	90	4	7.4326	4.06742e-05
PF04481	Q2FZ53	79	4.05128	7.4326	4.06742e-05
PF04481	Q2FZ89	107	4.86364	7.4326	4.06742e-05
PF04481	Q2FZC6	88	4.09302	7.4326	4.06742e-05
PF04481	Q2FZW9	86	4.09524	7.4326	4.06742e-05
PF04481	Q2FZX4	94	4.17778	7.4326	4.06742e-05
PF04481	Q2G028	134	4.54237	7.4326	4.06742e-05
PF04481	Q2G0K5	82	4.1	7.4326	4.06742e-05
PF04481	Q2G0Y7	122	4.06667	7.4326	4.06742e-05
PF04481	Q2G119	111	4.93333	7.4326	4.06742e-05
PF04481	Q2G121	150	4.54545	7.4326	4.06742e-05
PF04481	Q2G1A9	127	4.61818	7.4326	4.06742e-05
PF04481	Q2G1D5	133	4.43333	7.4326	4.06742e-05
PF04481	Q2G1D7	91	4.66667	7.4326	4.06742e-05
PF04481	Q2G1G0	95	4.31818	7.4326	4.06742e-05
PF04481	Q2G1K6	97	4.40909	7.4326	4.06742e-05
PF04481	Q2G1K7	80	4.32432	7.4326	4.06742e-05
PF04481	Q2G1M1	86	4.41026	7.4326	4.06742e-05
PF04481	Q2G1R3	117	4.875	7.4326	4.06742e-05
PF04481	Q2G1X7	88	4.4	7.4326	4.06742e-05
PF04481	Q2G292	94	4.47619	7.4326	4.06742e-05
PF04481	Q2G2P8	96	4.46512	7.4326	4.06742e-05
PF04481	Q9EZ08	124	4.76923	7.4326	4.06742e-05
PF04481	Q9ZAH5	125	4.46429	7.4326	4.06742e-05
PF04609	Q2FYY8	94	4.17778	7.4326	4.06742e-05
PF04609	Q2FZ13	91	4.04444	7.4326	4.06742e-05
PF04609	Q2G1S1	95	4.52381	7.4326	4.06742e-05
PF04609	Q2G2R4	64	4	7.4326	4.06742e-05
PF04630	Q2G2K1	76	4.90323	7.4326	4.06742e-05
PF04665	Q2FUR6	74	4	7.4326	4.06742e-05
PF04665	Q2FUU2	83	4.15	7.4326	4.06742e-05
PF04665	Q2FUV2	80	4.70588	7.4326	4.06742e-05
PF04665	Q2FV39	84	4.09756	7.4326	4.06742e-05
PF04665	Q2FV41	78	4.10526	7.4326	4.06742e-05
PF04665	Q2FV90	78	4	7.4326	4.06742e-05
PF04665	Q2FVA1	79	4.51429	7.4326	4.06742e-05
PF04665	Q2FVB4	80	4.57143	7.4326	4.06742e-05
PF04665	Q2FVC6	82	4.31579	7.4326	4.06742e-05
PF04665	Q2FVE5	77	4.4	7.4326	4.06742e-05
PF04665	Q2FVF1	76	4	7.4326	4.06742e-05
PF04665	Q2FVL4	83	4.48649	7.4326	4.06742e-05
PF04665	Q2FVX8	82	4.82353	7.4326	4.06742e-05
PF04665	Q2FW34	84	4.09756	7.4326	4.06742e-05
PF04665	Q2FW52	88	4.4	7.4326	4.06742e-05
PF04665	Q2FWK9	59	4.21429	7.4326	4.06742e-05
PF04665	Q2FX33	75	4.41176	7.4326	4.06742e-05
PF04665	Q2FX87	79	4.15789	7.4326	4.06742e-05
PF04665	Q2FXA7	66	4.55172	7.4326	4.06742e-05
PF04665	Q2FXB5	87	4.83333	7.4326	4.06742e-05
PF04665	Q2FXG5	83	4.36842	7.4326	4.06742e-05
PF04665	Q2FXI2	77	4.27778	7.4326	4.06742e-05
PF04665	Q2FXL4	76	4	7.4326	4.06742e-05
PF04665	Q2FXM6	79	4.15789	7.4326	4.06742e-05
PF04665	Q2FXQ8	72	4.5	7.4326	4.06742e-05
PF04665	Q2FXU7	83	4.61111	7.4326	4.06742e-05
PF04665	Q2FY13	80	4.70588	7.4326	4.06742e-05
PF04665	Q2FY17	81	4.37838	7.4326	4.06742e-05
PF04665	Q2FY32	74	4.93333	7.4326	4.06742e-05
PF04665	Q2FYG5	75	4.28571	7.4326	4.06742e-05
PF04665	Q2FYI4	59	4.06897	7.4326	4.06742e-05
PF04665	Q2FZ14	73	4.05556	7.4326	4.06742e-05
PF04665	Q2FZ33	87	4.57895	7.4326	4.06742e-05
PF04665	Q2FZ53	81	4.5	7.4326	4.06742e-05
PF04665	Q2FZF6	66	4.55172	7.4326	4.06742e-05
PF04665	Q2FZN0	76	4.34286	7.4326	4.06742e-05
PF04665	Q2G025	77	4.52941	7.4326	4.06742e-05
PF04665	Q2G047	76	4.34286	7.4326	4.06742e-05
PF04665	Q2G0E5	81	4.05	7.4326	4.06742e-05
PF04665	Q2G0F3	78	4	7.4326	4.06742e-05
PF04665	Q2G0J8	76	4.22222	7.4326	4.06742e-05
PF04665	Q2G0N7	64	4	7.4326	4.06742e-05
PF04665	Q2G0T0	85	4.14634	7.4326	4.06742e-05
PF04665	Q2G0Y5	63	4.06452	7.4326	4.06742e-05
PF04665	Q2G154	84	4.66667	7.4326	4.06742e-05
PF04665	Q2G1A8	86	4.77778	7.4326	4.06742e-05
PF04665	Q2G1D7	72	4	7.4326	4.06742e-05
PF04665	Q2G1I6	79	4.51429	7.4326	4.06742e-05
PF04665	Q2G1K7	79	4.64706	7.4326	4.06742e-05
PF04665	Q2G1Z3	82	4.20513	7.4326	4.06742e-05
PF04665	Q2G1Z7	68	4	7.4326	4.06742e-05
PF04665	Q2G217	96	4.57143	7.4326	4.06742e-05
PF04665	Q2G230	70	4.375	7.4326	4.06742e-05
PF04665	Q2G2D6	89	4.94444	7.4326	4.06742e-05
PF04665	Q2G2L2	84	4	7.4326	4.06742e-05
PF04665	Q2G2L3	82	4.31579	7.4326	4.06742e-05
PF04665	Q2G2P8	87	4.35	7.4326	4.06742e-05
PF04665	Q2G2S1	78	4.58824	7.4326	4.06742e-05
PF04665	Q2G2W3	81	4.37838	7.4326	4.06742e-05
PF04666	Q2FV58	119	4.85714	7.4326	4.06742e-05
PF04666	Q2FXL4	93	4.42857	7.4326	4.06742e-05
PF04666	Q2FY13	80	4.21053	7.4326	4.06742e-05
PF04666	Q2G0T0	91	4.04444	7.4326	4.06742e-05
PF04666	Q2G1T6	116	4.73469	7.4326	4.06742e-05
PF04666	Q2G2T7	86	4.3	7.4326	4.06742e-05
PF04666	Q2G2X0	88	4.09302	7.4326	4.06742e-05
PF04674	Q2FVA9	69	4.05882	7.4326	4.06742e-05
PF04674	Q2FZI7	64	4.12903	7.4326	4.06742e-05
PF04674	Q2G0N7	75	4.54545	7.4326	4.06742e-05
PF04833	Q2FXC2	70	4.11765	7.4326	4.06742e-05
PF04833	Q2G0C9	67	4.06061	7.4326	4.06742e-05
PF04841	Q2FUS8	124	4.20339	7.4326	4.06742e-05
PF04841	Q2FWX8	131	4.51724	7.4326	4.06742e-05
PF04841	Q2FZY3	134	4.1875	7.4326	4.06742e-05
PF04843	Q2G126	42	4	7.4326	4.06742e-05
PF04937	Q2FV89	41	4.1	7.4326	4.06742e-05
PF04937	Q2FXW1	38	4	7.4326	4.06742e-05
PF04937	Q2FZD2	40	4.21053	7.4326	4.06742e-05
PF04937	Q2G066	43	4.3	7.4326	4.06742e-05
PF04937	Q2G1A5	47	4.47619	7.4326	4.06742e-05
PF05145	Q2FVU6	78	4.875	7.4326	4.06742e-05
PF05219	Q2FXL4	102	4.63636	7.4326	4.06742e-05
PF05219	Q2FY13	83	4.15	7.4326	4.06742e-05
PF05219	Q2FZ22	91	4.23256	7.4326	4.06742e-05
PF05219	Q2FZF6	84	4.8	7.4326	4.06742e-05
PF05219	Q2G0T0	110	4.68085	7.4326	4.06742e-05
PF05219	Q2G1A8	102	4.85714	7.4326	4.06742e-05
PF05219	Q2G280	76	4.10811	7.4326	4.06742e-05
PF05219	Q2G2P8	94	4.08696	7.4326	4.06742e-05
PF05219	Q2G2X0	106	4.71111	7.4326	4.06742e-05
PF05226	Q2FVH5	98	4.08333	7.4326	4.06742e-05
PF05226	Q2FXW3	82	4	7.4326	4.06742e-05
PF05228	Q2FVI4	49	4.08333	7.4326	4.06742e-05
PF05228	Q2FXK7	49	4.08333	7.4326	4.06742e-05
PF05228	Q2G126	48	4	7.4326	4.06742e-05
PF05231	Q2G0D5	52	4	7.4326	4.06742e-05
PF05277	Q2FUV2	89	4.81081	7.4326	4.06742e-05
PF05277	Q2FV41	95	4.63415	7.4326	4.06742e-05
PF05277	Q2FV90	93	4.42857	7.4326	4.06742e-05
PF05277	Q2FXA7	64	4	7.4326	4.06742e-05
PF05277	Q2FY13	76	4.10811	7.4326	4.06742e-05
PF05277	Q2FYZ3	88	4.29268	7.4326	4.06742e-05
PF05277	Q2FZL6	94	4.82051	7.4326	4.06742e-05
PF05277	Q2G025	85	4.59459	7.4326	4.06742e-05
PF05277	Q2G0F3	99	4.71429	7.4326	4.06742e-05
PF05277	Q2G0V7	88	4.63158	7.4326	4.06742e-05
PF05277	Q2G1K7	80	4.32432	7.4326	4.06742e-05
PF05277	Q2G1M1	81	4.15385	7.4326	4.06742e-05
PF05277	Q2G2T4	98	4.66667	7.4326	4.06742e-05
PF05277	Q2G2V6	84	4.30769	7.4326	4.06742e-05
PF05277	Q2G2W3	96	4.8	7.4326	4.06742e-05
PF05284	Q2FUS9	50	4.7619	7.4326	4.06742e-05
PF05284	Q2FV13	40	4	7.4326	4.06742e-05
PF05284	Q2FVL9	39	4.10526	7.4326	4.06742e-05
PF05284	Q2FZ97	46	4.38095	7.4326	4.06742e-05
PF05284	Q2FZE3	43	4.09524	7.4326	4.06742e-05
PF05284	Q2G0F9	35	4.11765	7.4326	4.06742e-05
PF05284	Q2G2Y6	46	4.38095	7.4326	4.06742e-05
PF05404	Q2G008	35	4.375	7.4326	4.06742e-05
PF05455	Q2FXC3	64	4	7.4326	4.06742e-05
PF05506	Q2FVN2	36	4.23529	7.4326	4.06742e-05
PF05506	Q2FX75	38	4	7.4326	4.06742e-05
PF05506	Q2G008	30	4.28571	7.4326	4.06742e-05
PF05506	Q2G1X1	35	4.66667	7.4326	4.06742e-05
PF05576	Q2FUY3	88	4.19048	7.4326	4.06742e-05
PF05576	Q2FV39	119	4.95833	7.4326	4.06742e-05
PF05576	Q2FV90	108	4.69565	7.4326	4.06742e-05
PF05576	Q2FXG5	98	4.35556	7.4326	4.06742e-05
PF05576	Q2FXL4	91	4.04444	7.4326	4.06742e-05
PF05576	Q2G0V7	96	4.57143	7.4326	4.06742e-05
PF05576	Q2G2D6	91	4.23256	7.4326	4.06742e-05
PF05580	Q2FXC2	84	4.94118	7.4326	4.06742e-05
PF05580	Q2FXC3	75	4.16667	7.4326	4.06742e-05
PF05580	Q2FXC4	76	4.22222	7.4326	4.06742e-05
PF05580	Q2FXC5	86	4.91429	7.4326	4.06742e-05
PF05580	Q2FXC8	75	4.54545	7.4326	4.06742e-05
PF05657	Q2FX61	34	4	7.4326	4.06742e-05
PF05677	P0A011	90	4	7.4326	4.06742e-05
PF05677	Q2FV41	104	4.95238	7.4326	4.06742e-05
PF05677	Q2FVA9	74	4	7.4326	4.06742e-05
PF05677	Q2FVD5	93	4.76923	7.4326	4.06742e-05
PF05677	Q2FVG3	118	4.21429	7.4326	4.06742e-05
PF05677	Q2FVU7	91	4.66667	7.4326	4.06742e-05
PF05677	Q2FW52	98	4.45455	7.4326	4.06742e-05
PF05677	Q2FXE8	81	4.05	7.4326	4.06742e-05
PF05677	Q2FXI2	93	4.65	7.4326	4.06742e-05
PF05677	Q2FXL4	85	4.04762	7.4326	4.06742e-05
PF05677	Q2FY69	93	4.22727	7.4326	4.06742e-05
PF05677	Q2FYI4	69	4.18182	7.4326	4.06742e-05
PF05677	Q2FYR5	79	4.05128	7.4326	4.06742e-05
PF05677	Q2FZ14	91	4.55	7.4326	4.06742e-05
PF05677	Q2FZ33	94	4.47619	7.4326	4.06742e-05
PF05677	Q2FZ89	98	4.35556	7.4326	4.06742e-05
PF05677	Q2FZQ0	109	4.84444	7.4326	4.06742e-05
PF05677	Q2FZQ3	90	4.09091	7.4326	4.06742e-05
PF05677	Q2G0E5	106	4.81818	7.4326	4.06742e-05
PF05677	Q2G0F0	99	4.71429	7.4326	4.06742e-05
PF05677	Q2G0F4	96	4.46512	7.4326	4.06742e-05
PF05677	Q2G0J8	80	4	7.4326	4.06742e-05
PF05677	Q2G0Q7	86	4.19512	7.4326	4.06742e-05
PF05677	Q2G0Y0	94	4	7.4326	4.06742e-05
PF05677	Q2G157	77	4.05263	7.4326	4.06742e-05
PF05677	Q2G160	94	4.17778	7.4326	4.06742e-05
PF05677	Q2G196	77	4.05263	7.4326	4.06742e-05
PF05677	Q2G1A6	96	4.17391	7.4326	4.06742e-05
PF05677	Q2G1K7	78	4.10526	7.4326	4.06742e-05
PF05677	Q2G1M1	91	4.55	7.4326	4.06742e-05
PF05677	Q2G2D6	91	4.55	7.4326	4.06742e-05
PF05677	Q2G2M3	89	4.13953	7.4326	4.06742e-05
PF05677	Q2G2P8	92	4.18182	7.4326	4.06742e-05
PF05705	Q2FUQ4	81	4.62857	7.4326	4.06742e-05
PF05705	Q2FUY9	69	4.05882	7.4326	4.06742e-05
PF05705	Q2FV28	68	4.25	7.4326	4.06742e-05
PF05705	Q2FV44	93	4.53659	7.4326	4.06742e-05
PF05705	Q2FVA9	77	4.8125	7.4326	4.06742e-05
PF05705	Q2FVB4	68	4	7.4326	4.06742e-05
PF05705	Q2FVJ5	76	4.47059	7.4326	4.06742e-05
PF05705	Q2FVT2	88	4.19048	7.4326	4.06742e-05
PF05705	Q2FVT8	91	4.66667	7.4326	4.06742e-05
PF05705	Q2FVU7	84	4.94118	7.4326	4.06742e-05
PF05705	Q2FVX0	82	4.1	7.4326	4.06742e-05
PF05705	Q2FVY1	57	4.07143	7.4326	4.06742e-05
PF05705	Q2FW07	57	4.07143	7.4326	4.06742e-05
PF05705	Q2FW91	86	4.09524	7.4326	4.06742e-05
PF05705	Q2FWB1	85	4.59459	7.4326	4.06742e-05
PF05705	Q2FWB9	77	4.4	7.4326	4.06742e-05
PF05705	Q2FWG1	73	4.05556	7.4326	4.06742e-05
PF05705	Q2FWG2	84	4.42105	7.4326	4.06742e-05
PF05705	Q2FX09	68	4.3871	7.4326	4.06742e-05
PF05705	Q2FX89	58	4	7.4326	4.06742e-05
PF05705	Q2FX90	70	4.375	7.4326	4.06742e-05
PF05705	Q2FXE8	81	4.62857	7.4326	4.06742e-05
PF05705	Q2FXG5	92	4.97297	7.4326	4.06742e-05
PF05705	Q2FXG9	72	4.8	7.4326	4.06742e-05
PF05705	Q2FXI2	70	4	7.4326	4.06742e-05
PF05705	Q2FXM1	58	4.2963	7.4326	4.06742e-05
PF05705	Q2FXN6	76	4.10811	7.4326	4.06742e-05
PF05705	Q2FXU7	74	4.22857	7.4326	4.06742e-05
PF05705	Q2FXW3	72	4.11429	7.4326	4.06742e-05
PF05705	Q2FXX9	67	4.32258	7.4326	4.06742e-05
PF05705	Q2FXY3	60	4	7.4326	4.06742e-05
PF05705	Q2FY13	77	4.66667	7.4326	4.06742e-05
PF05705	Q2FY69	84	4.30769	7.4326	4.06742e-05
PF05705	Q2FY79	82	4.43243	7.4326	4.06742e-05
PF05705	Q2FYI4	63	4.5	7.4326	4.06742e-05
PF05705	Q2FYW0	70	4.51613	7.4326	4.06742e-05
PF05705	Q2FYZ7	73	4.05556	7.4326	4.06742e-05
PF05705	Q2FZ14	84	4.8	7.4326	4.06742e-05
PF05705	Q2FZ33	76	4.10811	7.4326	4.06742e-05
PF05705	Q2FZ71	73	4.05556	7.4326	4.06742e-05
PF05705	Q2FZ89	84	4.2	7.4326	4.06742e-05
PF05705	Q2FZA2	76	4.47059	7.4326	4.06742e-05
PF05705	Q2FZC6	81	4.15385	7.4326	4.06742e-05
PF05705	Q2FZF6	64	4.57143	7.4326	4.06742e-05
PF05705	Q2FZI7	60	4.13793	7.4326	4.06742e-05
PF05705	Q2FZQ0	93	4.65	7.4326	4.06742e-05
PF05705	Q2FZQ3	89	4.5641	7.4326	4.06742e-05
PF05705	Q2FZW9	84	4.42105	7.4326	4.06742e-05
PF05705	Q2G030	80	4.21053	7.4326	4.06742e-05
PF05705	Q2G0E0	76	4.22222	7.4326	4.06742e-05
PF05705	Q2G0E5	81	4.15385	7.4326	4.06742e-05
PF05705	Q2G0F4	80	4.21053	7.4326	4.06742e-05
PF05705	Q2G0G5	71	4.73333	7.4326	4.06742e-05
PF05705	Q2G0K5	88	4.88889	7.4326	4.06742e-05
PF05705	Q2G0K7	78	4.45714	7.4326	4.06742e-05
PF05705	Q2G0M0	66	4.55172	7.4326	4.06742e-05
PF05705	Q2G0N7	66	4.25806	7.4326	4.06742e-05
PF05705	Q2G0Q7	73	4.05556	7.4326	4.06742e-05
PF05705	Q2G157	70	4.24242	7.4326	4.06742e-05
PF05705	Q2G196	66	4	7.4326	4.06742e-05
PF05705	Q2G1A8	74	4.22857	7.4326	4.06742e-05
PF05705	Q2G1J5	100	4.65116	7.4326	4.06742e-05
PF05705	Q2G1K7	77	4.66667	7.4326	4.06742e-05
PF05705	Q2G1M7	77	4.16216	7.4326	4.06742e-05
PF05705	Q2G1Q9	66	4.55172	7.4326	4.06742e-05
PF05705	Q2G1X6	63	4.34483	7.4326	4.06742e-05
PF05705	Q2G1Z7	72	4.36364	7.4326	4.06742e-05
PF05705	Q2G224	76	4.34286	7.4326	4.06742e-05
PF05705	Q2G252	50	4	7.4326	4.06742e-05
PF05705	Q2G292	85	4.47368	7.4326	4.06742e-05
PF05705	Q2G2G2	78	4.21622	7.4326	4.06742e-05
PF05705	Q2G2R4	58	4.2963	7.4326	4.06742e-05
PF05705	Q2G2U6	84	4.54054	7.4326	4.06742e-05
PF05705	Q2G2X0	80	4.21053	7.4326	4.06742e-05
PF05705	Q9EZ12	84	4.09756	7.4326	4.06742e-05
PF05742	Q2FUR2	71	4.05714	7.4326	4.06742e-05
PF05742	Q2FV94	80	4.44444	7.4326	4.06742e-05
PF05742	Q2FWX5	111	4.53061	7.4326	4.06742e-05
PF05742	Q2FX05	91	4.78947	7.4326	4.06742e-05
PF05742	Q2FZC4	67	4.1875	7.4326	4.06742e-05
PF05742	Q2G0F2	67	4.46667	7.4326	4.06742e-05
PF05763	Q2FXG9	53	4.24	7.4326	4.06742e-05
PF05763	Q2FXM1	46	4.18182	7.4326	4.06742e-05
PF05763	Q2FYI4	48	4.17391	7.4326	4.06742e-05
PF05763	Q2G0B6	49	4.45455	7.4326	4.06742e-05
PF05763	Q2G0E8	46	4.84211	7.4326	4.06742e-05
PF05763	Q2G2R4	46	4.18182	7.4326	4.06742e-05
PF05834	Q2FZ31	145	4.60317	7.4326	4.06742e-05
PF05869	Q2FXG9	56	4.30769	7.4326	4.06742e-05
PF05869	Q2FXW3	65	4.19355	7.4326	4.06742e-05
PF05869	Q2FY13	68	4.68966	7.4326	4.06742e-05
PF05869	Q2FYZ3	67	4.06061	7.4326	4.06742e-05
PF05869	Q2FZL6	63	4.06452	7.4326	4.06742e-05
PF05869	Q2G025	60	4.13793	7.4326	4.06742e-05
PF05869	Q2G0N7	57	4.22222	7.4326	4.06742e-05
PF05869	Q2G0R9	59	4.21429	7.4326	4.06742e-05
PF05869	Q2G196	59	4.06897	7.4326	4.06742e-05
PF05869	Q2G1A5	45	4.09091	7.4326	4.06742e-05
PF05869	Q2G1A8	65	4.19355	7.4326	4.06742e-05
PF05869	Q2G1Q9	50	4	7.4326	4.06742e-05
PF05869	Q2G280	53	4.07692	7.4326	4.06742e-05
PF05869	Q2G2M5	49	4.08333	7.4326	4.06742e-05
PF05959	Q2FXA9	48	4	7.4326	4.06742e-05
PF05959	Q2FZ97	53	4.24	7.4326	4.06742e-05
PF05959	Q2G0C7	48	4	7.4326	4.06742e-05
PF05959	Q2G1U9	52	4.33333	7.4326	4.06742e-05
PF05959	Q2G200	53	4.41667	7.4326	4.06742e-05
PF05988	P0A0B7	73	4.5625	7.4326	4.06742e-05
PF05988	Q2FUZ6	66	4.4	7.4326	4.06742e-05
PF05988	Q2FYZ0	64	4.26667	7.4326	4.06742e-05
PF05988	Q2G066	54	4.15385	7.4326	4.06742e-05
PF06053	Q2FVC5	58	4	7.4326	4.06742e-05
PF06053	Q2G0F2	57	4.38462	7.4326	4.06742e-05
PF06073	Q2FXM1	44	4.4	7.4326	4.06742e-05
PF06073	Q2G0E8	35	4.11765	7.4326	4.06742e-05
PF06073	Q2G252	37	4.11111	7.4326	4.06742e-05
PF06073	Q2G2R4	40	4	7.4326	4.06742e-05
PF06115	Q2FW79	39	4.10526	7.4326	4.06742e-05
PF06115	Q2G270	47	4.7	7.4326	4.06742e-05
PF06176	Q2G0W9	71	4.17647	7.4326	4.06742e-05
PF06176	Q2G1F3	80	4.84848	7.4326	4.06742e-05
PF06176	Q2G264	70	4	7.4326	4.06742e-05
PF06186	Q2FUS9	50	4.54545	7.4326	4.06742e-05
PF06186	Q2FV13	46	4.38095	7.4326	4.06742e-05
PF06186	Q2FVI4	43	4.3	7.4326	4.06742e-05
PF06186	Q2FVL9	40	4	7.4326	4.06742e-05
PF06186	Q2FZ97	48	4.36364	7.4326	4.06742e-05
PF06186	Q2FZE3	47	4.27273	7.4326	4.06742e-05
PF06186	Q2FZE7	48	4	7.4326	4.06742e-05
PF06186	Q2G0F9	38	4.22222	7.4326	4.06742e-05
PF06189	Q2FUQ4	85	4.25	7.4326	4.06742e-05
PF06189	Q2FZ36	96	4.17391	7.4326	4.06742e-05
PF06189	Q2G0J0	96	4.36364	7.4326	4.06742e-05
PF06219	Q2FWP1	99	4.04082	7.4326	4.06742e-05
PF06226	Q2FZ65	62	4	7.4326	4.06742e-05
PF06226	Q2G017	52	4	7.4326	4.06742e-05
PF06226	Q2G1F3	62	4	7.4326	4.06742e-05
PF06226	Q2G1P9	64	4.12903	7.4326	4.06742e-05
PF06226	Q2G1Q0	62	4.13333	7.4326	4.06742e-05
PF06232	Q2FUS9	45	4.09091	7.4326	4.06742e-05
PF06232	Q2FV99	44	4	7.4326	4.06742e-05
PF06232	Q2FX75	46	4.38095	7.4326	4.06742e-05
PF06232	Q2FZ97	46	4.18182	7.4326	4.06742e-05
PF06232	Q2G008	32	4	7.4326	4.06742e-05
PF06232	Q2G0F9	36	4	7.4326	4.06742e-05
PF06258	Q2FVJ5	80	4.21053	7.4326	4.06742e-05
PF06258	Q2FYI4	67	4.1875	7.4326	4.06742e-05
PF06258	Q2FYL5	107	4.45833	7.4326	4.06742e-05
PF06258	Q2G0B7	76	4.34286	7.4326	4.06742e-05
PF06258	Q2G255	109	4.19231	7.4326	4.06742e-05
PF06258	Q2G2W3	83	4.15	7.4326	4.06742e-05
PF06259	Q2FUQ4	75	4.6875	7.4326	4.06742e-05
PF06259	Q2FUV2	65	4.33333	7.4326	4.06742e-05
PF06259	Q2FUY3	75	4.83871	7.4326	4.06742e-05
PF06259	Q2FUY9	64	4.12903	7.4326	4.06742e-05
PF06259	Q2FV41	76	4.47059	7.4326	4.06742e-05
PF06259	Q2FV90	84	4.8	7.4326	4.06742e-05
PF06259	Q2FVA1	63	4.06452	7.4326	4.06742e-05
PF06259	Q2FVB4	62	4	7.4326	4.06742e-05
PF06259	Q2FVC6	68	4	7.4326	4.06742e-05
PF06259	Q2FVD5	64	4.12903	7.4326	4.06742e-05
PF06259	Q2FVE5	76	4.90323	7.4326	4.06742e-05
PF06259	Q2FVF1	70	4.11765	7.4326	4.06742e-05
PF06259	Q2FVM7	63	4.06452	7.4326	4.06742e-05
PF06259	Q2FW52	77	4.27778	7.4326	4.06742e-05
PF06259	Q2FWG2	73	4.17143	7.4326	4.06742e-05
PF06259	Q2FWH6	67	4.06061	7.4326	4.06742e-05
PF06259	Q2FX09	58	4.14286	7.4326	4.06742e-05
PF06259	Q2FX97	61	4.2069	7.4326	4.06742e-05
PF06259	Q2FXA7	57	4.56	7.4326	4.06742e-05
PF06259	Q2FXG5	80	4.70588	7.4326	4.06742e-05
PF06259	Q2FXG9	64	4.74074	7.4326	4.06742e-05
PF06259	Q2FXI2	66	4.125	7.4326	4.06742e-05
PF06259	Q2FXJ7	61	4.2069	7.4326	4.06742e-05
PF06259	Q2FXL4	72	4.23529	7.4326	4.06742e-05
PF06259	Q2FXL6	53	4.24	7.4326	4.06742e-05
PF06259	Q2FXQ8	62	4.42857	7.4326	4.06742e-05
PF06259	Q2FXU7	68	4.25	7.4326	4.06742e-05
PF06259	Q2FY13	71	4.73333	7.4326	4.06742e-05
PF06259	Q2FY32	53	4.07692	7.4326	4.06742e-05
PF06259	Q2FYQ8	69	4.3125	7.4326	4.06742e-05
PF06259	Q2FYW0	60	4.28571	7.4326	4.06742e-05
PF06259	Q2FZ39	66	4.25806	7.4326	4.06742e-05
PF06259	Q2FZQ0	82	4.43243	7.4326	4.06742e-05
PF06259	Q2G056	55	4.23077	7.4326	4.06742e-05
PF06259	Q2G0E0	66	4	7.4326	4.06742e-05
PF06259	Q2G0F0	70	4.11765	7.4326	4.06742e-05
PF06259	Q2G0F3	74	4.22857	7.4326	4.06742e-05
PF06259	Q2G0G5	56	4.14815	7.4326	4.06742e-05
PF06259	Q2G0K5	68	4.12121	7.4326	4.06742e-05
PF06259	Q2G0L0	60	4	7.4326	4.06742e-05
PF06259	Q2G0L7	57	4.22222	7.4326	4.06742e-05
PF06259	Q2G0N7	69	4.92857	7.4326	4.06742e-05
PF06259	Q2G0T0	75	4.05405	7.4326	4.06742e-05
PF06259	Q2G154	78	4.875	7.4326	4.06742e-05
PF06259	Q2G196	60	4	7.4326	4.06742e-05
PF06259	Q2G1A8	72	4.5	7.4326	4.06742e-05
PF06259	Q2G1E1	64	4	7.4326	4.06742e-05
PF06259	Q2G1K7	65	4.33333	7.4326	4.06742e-05
PF06259	Q2G1Q9	53	4.07692	7.4326	4.06742e-05
PF06259	Q2G252	45	4.09091	7.4326	4.06742e-05
PF06259	Q2G2A0	63	4.06452	7.4326	4.06742e-05
PF06259	Q2G2D6	67	4.1875	7.4326	4.06742e-05
PF06259	Q2G2F1	67	4.1875	7.4326	4.06742e-05
PF06259	Q2G2R4	49	4.08333	7.4326	4.06742e-05
PF06259	Q2G2T4	70	4	7.4326	4.06742e-05
PF06259	Q2G2V6	77	4.8125	7.4326	4.06742e-05
PF06259	Q2G2W3	76	4.60606	7.4326	4.06742e-05
PF06282	Q2G008	34	4.53333	7.4326	4.06742e-05
PF06282	Q2G1X1	38	4.75	7.4326	4.06742e-05
PF06282	Q2G2G0	34	4	7.4326	4.06742e-05
PF06316	Q2G2G0	38	4	7.4326	4.06742e-05
PF06333	Q2G2A0	66	4	7.4326	4.06742e-05
PF06379	Q2FUS1	56	4	7.4326	4.06742e-05
PF06379	Q2G0C4	68	4	7.4326	4.06742e-05
PF06379	Q2G1A4	62	4.27586	7.4326	4.06742e-05
PF06379	Q2G1I0	74	4.22857	7.4326	4.06742e-05
PF06564	P69848	103	4.29167	7.4326	4.06742e-05
PF06564	Q2FUU2	88	4.09302	7.4326	4.06742e-05
PF06564	Q2FUY3	90	4.73684	7.4326	4.06742e-05
PF06564	Q2FV17	90	4.18605	7.4326	4.06742e-05
PF06564	Q2FV39	102	4.63636	7.4326	4.06742e-05
PF06564	Q2FV41	82	4	7.4326	4.06742e-05
PF06564	Q2FVD5	78	4.10526	7.4326	4.06742e-05
PF06564	Q2FVT2	112	4.86957	7.4326	4.06742e-05
PF06564	Q2FVT8	86	4	7.4326	4.06742e-05
PF06564	Q2FW86	92	4	7.4326	4.06742e-05
PF06564	Q2FWB9	85	4.35897	7.4326	4.06742e-05
PF06564	Q2FWG2	87	4.14286	7.4326	4.06742e-05
PF06564	Q2FWG3	81	4.26316	7.4326	4.06742e-05
PF06564	Q2FX16	104	4	7.4326	4.06742e-05
PF06564	Q2FX89	77	4.66667	7.4326	4.06742e-05
PF06564	Q2FX90	72	4	7.4326	4.06742e-05
PF06564	Q2FXG3	86	4	7.4326	4.06742e-05
PF06564	Q2FXG9	69	4.05882	7.4326	4.06742e-05
PF06564	Q2FXH0	78	4	7.4326	4.06742e-05
PF06564	Q2FXI2	81	4.15385	7.4326	4.06742e-05
PF06564	Q2FXL4	84	4.09756	7.4326	4.06742e-05
PF06564	Q2FXU7	84	4.30769	7.4326	4.06742e-05
PF06564	Q2FXX2	82	4.31579	7.4326	4.06742e-05
PF06564	Q2FY32	73	4.42424	7.4326	4.06742e-05
PF06564	Q2FY69	93	4.32558	7.4326	4.06742e-05
PF06564	Q2FYR3	83	4.04878	7.4326	4.06742e-05
PF06564	Q2FYR5	83	4.36842	7.4326	4.06742e-05
PF06564	Q2FYR6	89	4.34146	7.4326	4.06742e-05
PF06564	Q2FYZ3	83	4.04878	7.4326	4.06742e-05
PF06564	Q2FYZ7	82	4.1	7.4326	4.06742e-05
PF06564	Q2FZ14	79	4.05128	7.4326	4.06742e-05
PF06564	Q2FZ33	93	4.53659	7.4326	4.06742e-05
PF06564	Q2FZ46	106	4.07692	7.4326	4.06742e-05
PF06564	Q2FZ71	87	4.35	7.4326	4.06742e-05
PF06564	Q2FZ87	83	4.15	7.4326	4.06742e-05
PF06564	Q2FZ89	89	4.04545	7.4326	4.06742e-05
PF06564	Q2FZF9	86	4	7.4326	4.06742e-05
PF06564	Q2FZI7	69	4.18182	7.4326	4.06742e-05
PF06564	Q2FZL6	92	4.71795	7.4326	4.06742e-05
PF06564	Q2FZX4	103	4.57778	7.4326	4.06742e-05
PF06564	Q2FZX7	87	4.14286	7.4326	4.06742e-05
PF06564	Q2G002	82	4.1	7.4326	4.06742e-05
PF06564	Q2G030	92	4.38095	7.4326	4.06742e-05
PF06564	Q2G0B0	95	4.4186	7.4326	4.06742e-05
PF06564	Q2G0F0	88	4.29268	7.4326	4.06742e-05
PF06564	Q2G0F3	86	4.09524	7.4326	4.06742e-05
PF06564	Q2G0J8	81	4.15385	7.4326	4.06742e-05
PF06564	Q2G0K7	89	4.5641	7.4326	4.06742e-05
PF06564	Q2G0Q7	82	4.1	7.4326	4.06742e-05
PF06564	Q2G154	81	4.15385	7.4326	4.06742e-05
PF06564	Q2G157	90	4.86486	7.4326	4.06742e-05
PF06564	Q2G196	74	4	7.4326	4.06742e-05
PF06564	Q2G1M1	85	4.35897	7.4326	4.06742e-05
PF06564	Q2G1M7	89	4.34146	7.4326	4.06742e-05
PF06564	Q2G1S2	87	4.14286	7.4326	4.06742e-05
PF06564	Q2G1X7	89	4.45	7.4326	4.06742e-05
PF06564	Q2G224	87	4.46154	7.4326	4.06742e-05
PF06564	Q2G248	90	4	7.4326	4.06742e-05
PF06564	Q2G273	96	4.8	7.4326	4.06742e-05
PF06564	Q2G292	89	4.2381	7.4326	4.06742e-05
PF06564	Q2G2P8	89	4.13953	7.4326	4.06742e-05
PF06564	Q2G2V6	79	4.05128	7.4326	4.06742e-05
PF06564	Q2G2W3	83	4.15	7.4326	4.06742e-05
PF06564	Q53726	80	4	7.4326	4.06742e-05
PF06626	P0A0B9	105	4.28571	7.4326	4.06742e-05
PF06626	Q2FUQ4	90	4.28571	7.4326	4.06742e-05
PF06626	Q2FUY9	93	4.53659	7.4326	4.06742e-05
PF06626	Q2FWB9	85	4.04762	7.4326	4.06742e-05
PF06626	Q2FWG1	90	4.18605	7.4326	4.06742e-05
PF06626	Q2FXE8	90	4.28571	7.4326	4.06742e-05
PF06626	Q2FXG9	76	4.10811	7.4326	4.06742e-05
PF06626	Q2FXI2	92	4.38095	7.4326	4.06742e-05
PF06626	Q2FYZ3	93	4.22727	7.4326	4.06742e-05
PF06626	Q2FYZ7	87	4.04651	7.4326	4.06742e-05
PF06626	Q2FZ22	92	4.27907	7.4326	4.06742e-05
PF06626	Q2FZ70	93	4.53659	7.4326	4.06742e-05
PF06626	Q2FZ89	98	4.17021	7.4326	4.06742e-05
PF06626	Q2G0J8	99	4.71429	7.4326	4.06742e-05
PF06626	Q2G0K7	90	4.28571	7.4326	4.06742e-05
PF06626	Q2G0L0	94	4.7	7.4326	4.06742e-05
PF06626	Q2G157	86	4.3	7.4326	4.06742e-05
PF06626	Q2G1A6	104	4.33333	7.4326	4.06742e-05
PF06626	Q2G292	93	4.13333	7.4326	4.06742e-05
PF06626	Q2G2P8	97	4.21739	7.4326	4.06742e-05
PF06629	Q2FXC3	75	4.28571	7.4326	4.06742e-05
PF06629	Q2FXC8	65	4.0625	7.4326	4.06742e-05
PF06629	Q2FZZ6	86	4.52632	7.4326	4.06742e-05
PF06629	Q2G0C7	55	4.07407	7.4326	4.06742e-05
PF06668	Q2FWJ1	64	4	7.4326	4.06742e-05
PF06697	Q2FXA9	54	4.15385	7.4326	4.06742e-05
PF06697	Q2FXC2	69	4.3125	7.4326	4.06742e-05
PF06697	Q2FXC4	68	4	7.4326	4.06742e-05
PF06697	Q2G0C9	67	4.32258	7.4326	4.06742e-05
PF06697	Q2G2Y3	69	4.6	7.4326	4.06742e-05
PF06718	Q2FW13	35	4.11765	7.4326	4.06742e-05
PF06779	Q2FUS1	52	4	7.4326	4.06742e-05
PF06779	Q2FVF2	69	4.6	7.4326	4.06742e-05
PF06779	Q2FW00	64	4.74074	7.4326	4.06742e-05
PF06779	Q2FW83	67	4.06061	7.4326	4.06742e-05
PF06779	Q2FW85	69	4.6	7.4326	4.06742e-05
PF06779	Q2FXH1	71	4.58065	7.4326	4.06742e-05
PF06779	Q2G0A2	69	4.92857	7.4326	4.06742e-05
PF06779	Q2G199	71	4.58065	7.4326	4.06742e-05
PF06779	Q2G1I0	67	4.06061	7.4326	4.06742e-05
PF06779	Q2G226	68	4.25	7.4326	4.06742e-05
PF06782	Q2FW90	118	4.14035	7.4326	4.06742e-05
PF06788	Q2FWX5	105	4.11765	7.4326	4.06742e-05
PF06788	Q2FWX8	99	4.04082	7.4326	4.06742e-05
PF06788	Q2FX05	81	4.05	7.4326	4.06742e-05
PF06788	Q2FYM3	93	4.53659	7.4326	4.06742e-05
PF06788	Q2G2G4	91	4.04444	7.4326	4.06742e-05
PF06800	Q2FV91	58	4.14286	7.4326	4.06742e-05
PF06800	Q2FVB6	52	4.33333	7.4326	4.06742e-05
PF06800	Q2FVZ0	60	4.28571	7.4326	4.06742e-05
PF06800	Q2FW71	58	4	7.4326	4.06742e-05
PF06800	Q2FW83	63	4.2	7.4326	4.06742e-05
PF06800	Q2FW85	62	4.59259	7.4326	4.06742e-05
PF06800	Q2G080	51	4.43478	7.4326	4.06742e-05
PF06800	Q2G0A2	53	4.24	7.4326	4.06742e-05
PF06800	Q2G1I0	66	4.4	7.4326	4.06742e-05
PF06800	Q2G1R0	61	4.88	7.4326	4.06742e-05
PF06800	Q2G226	63	4.34483	7.4326	4.06742e-05
PF06832	Q2G008	32	4.26667	7.4326	4.06742e-05
PF06848	Q2G008	32	4	7.4326	4.06742e-05
PF06848	Q2G017	52	4.95238	7.4326	4.06742e-05
PF06848	Q8KQR1	46	4.38095	7.4326	4.06742e-05
PF06888	P0A0B9	96	4.26667	7.4326	4.06742e-05
PF06888	Q2FUV2	76	4.22222	7.4326	4.06742e-05
PF06888	Q2FUY3	74	4	7.4326	4.06742e-05
PF06888	Q2FV17	85	4.04762	7.4326	4.06742e-05
PF06888	Q2FV90	83	4.04878	7.4326	4.06742e-05
PF06888	Q2FVD5	74	4	7.4326	4.06742e-05
PF06888	Q2FVJ5	75	4.05405	7.4326	4.06742e-05
PF06888	Q2FVT2	100	4.44444	7.4326	4.06742e-05
PF06888	Q2FW57	89	4.13953	7.4326	4.06742e-05
PF06888	Q2FWB1	94	4.7	7.4326	4.06742e-05
PF06888	Q2FWD3	85	4.14634	7.4326	4.06742e-05
PF06888	Q2FWG1	82	4.20513	7.4326	4.06742e-05
PF06888	Q2FWG2	82	4	7.4326	4.06742e-05
PF06888	Q2FWG3	74	4	7.4326	4.06742e-05
PF06888	Q2FXA7	62	4	7.4326	4.06742e-05
PF06888	Q2FXE8	84	4.42105	7.4326	4.06742e-05
PF06888	Q2FXH0	76	4	7.4326	4.06742e-05
PF06888	Q2FXK4	82	4.1	7.4326	4.06742e-05
PF06888	Q2FY69	98	4.66667	7.4326	4.06742e-05
PF06888	Q2FYW0	70	4.11765	7.4326	4.06742e-05
PF06888	Q2FZ04	87	4.04651	7.4326	4.06742e-05
PF06888	Q2FZ14	78	4.10526	7.4326	4.06742e-05
PF06888	Q2FZ33	91	4.55	7.4326	4.06742e-05
PF06888	Q2FZF6	62	4	7.4326	4.06742e-05
PF06888	Q2FZL6	81	4.26316	7.4326	4.06742e-05
PF06888	Q2G086	80	4.32432	7.4326	4.06742e-05
PF06888	Q2G0F3	89	4.34146	7.4326	4.06742e-05
PF06888	Q2G0F4	102	4.97561	7.4326	4.06742e-05
PF06888	Q2G0G5	67	4.06061	7.4326	4.06742e-05
PF06888	Q2G0K5	91	4.66667	7.4326	4.06742e-05
PF06888	Q2G0K7	82	4.31579	7.4326	4.06742e-05
PF06888	Q2G0L0	74	4.11111	7.4326	4.06742e-05
PF06888	Q2G0M2	83	4.15	7.4326	4.06742e-05
PF06888	Q2G0Q7	90	4.61538	7.4326	4.06742e-05
PF06888	Q2G154	85	4.47368	7.4326	4.06742e-05
PF06888	Q2G157	78	4.33333	7.4326	4.06742e-05
PF06888	Q2G1K7	84	4.66667	7.4326	4.06742e-05
PF06888	Q2G1M7	82	4.1	7.4326	4.06742e-05
PF06888	Q2G220	77	4.27778	7.4326	4.06742e-05
PF06888	Q2G238	99	4.4	7.4326	4.06742e-05
PF06888	Q2G292	99	4.82927	7.4326	4.06742e-05
PF06888	Q2G2L3	86	4.3	7.4326	4.06742e-05
PF06888	Q2G2T8	90	4	7.4326	4.06742e-05
PF06888	Q2G2W3	88	4.51282	7.4326	4.06742e-05
PF06940	Q2FV81	49	4.08333	7.4326	4.06742e-05
PF06940	Q2G1W1	47	4.08696	7.4326	4.06742e-05
PF06956	Q2FUS6	50	4	7.4326	4.06742e-05
PF06956	Q2FUV2	58	4	7.4326	4.06742e-05
PF06956	Q2FV41	67	4.06061	7.4326	4.06742e-05
PF06956	Q2FVE5	64	4.26667	7.4326	4.06742e-05
PF06956	Q2FVK8	65	4.0625	7.4326	4.06742e-05
PF06956	Q2FVR4	61	4.2069	7.4326	4.06742e-05
PF06956	Q2FW07	55	4.58333	7.4326	4.06742e-05
PF06956	Q2FXA7	54	4.5	7.4326	4.06742e-05
PF06956	Q2FXG9	59	4.53846	7.4326	4.06742e-05
PF06956	Q2FXJ7	57	4.07143	7.4326	4.06742e-05
PF06956	Q2FXM1	48	4.17391	7.4326	4.06742e-05
PF06956	Q2FXQ8	54	4	7.4326	4.06742e-05
PF06956	Q2FY13	59	4.06897	7.4326	4.06742e-05
PF06956	Q2FYI4	51	4.25	7.4326	4.06742e-05
PF06956	Q2FZ22	64	4	7.4326	4.06742e-05
PF06956	Q2FZ39	60	4	7.4326	4.06742e-05
PF06956	Q2FZ70	68	4.53333	7.4326	4.06742e-05
PF06956	Q2G056	55	4.4	7.4326	4.06742e-05
PF06956	Q2G079	48	4.36364	7.4326	4.06742e-05
PF06956	Q2G0L0	67	4.62069	7.4326	4.06742e-05
PF06956	Q2G0L7	52	4	7.4326	4.06742e-05
PF06956	Q2G0N7	61	4.51852	7.4326	4.06742e-05
PF06956	Q2G0Y5	54	4.15385	7.4326	4.06742e-05
PF06956	Q2G1A8	64	4.12903	7.4326	4.06742e-05
PF06956	Q2G252	45	4.28571	7.4326	4.06742e-05
PF06956	Q2G2R0	53	4.24	7.4326	4.06742e-05
PF06956	Q2G2R4	55	4.78261	7.4326	4.06742e-05
PF06977	Q2FWP0	91	4.13636	7.4326	4.06742e-05
PF06977	Q2FWX8	118	4.62745	7.4326	4.06742e-05
PF06977	Q2FXB1	88	4.09302	7.4326	4.06742e-05
PF06979	Q2FWI2	48	4.17391	7.4326	4.06742e-05
PF06979	Q2FWI4	52	4	7.4326	4.06742e-05
PF07021	O05154	85	4.04762	7.4326	4.06742e-05
PF07021	P60393	95	4.52381	7.4326	4.06742e-05
PF07021	Q2FUU1	74	4.11111	7.4326	4.06742e-05
PF07021	Q2FUV2	81	4.90909	7.4326	4.06742e-05
PF07021	Q2FUY3	81	4.76471	7.4326	4.06742e-05
PF07021	Q2FUZ1	72	4	7.4326	4.06742e-05
PF07021	Q2FV38	81	4.05	7.4326	4.06742e-05
PF07021	Q2FV44	86	4.19512	7.4326	4.06742e-05
PF07021	Q2FVA9	67	4.1875	7.4326	4.06742e-05
PF07021	Q2FVC6	80	4.32432	7.4326	4.06742e-05
PF07021	Q2FVE5	83	4.88235	7.4326	4.06742e-05
PF07021	Q2FVF1	78	4.21622	7.4326	4.06742e-05
PF07021	Q2FVL4	73	4.05556	7.4326	4.06742e-05
PF07021	Q2FVT8	82	4.20513	7.4326	4.06742e-05
PF07021	Q2FVU7	68	4	7.4326	4.06742e-05
PF07021	Q2FVX7	98	4.35556	7.4326	4.06742e-05
PF07021	Q2FVX8	69	4.18182	7.4326	4.06742e-05
PF07021	Q2FVY1	60	4.28571	7.4326	4.06742e-05
PF07021	Q2FVY4	77	4.52941	7.4326	4.06742e-05
PF07021	Q2FW27	66	4	7.4326	4.06742e-05
PF07021	Q2FWG1	84	4.66667	7.4326	4.06742e-05
PF07021	Q2FX89	60	4.13793	7.4326	4.06742e-05
PF07021	Q2FXA7	67	4.78571	7.4326	4.06742e-05
PF07021	Q2FXB5	80	4.57143	7.4326	4.06742e-05
PF07021	Q2FXD0	107	4.11538	7.4326	4.06742e-05
PF07021	Q2FXE8	71	4.05714	7.4326	4.06742e-05
PF07021	Q2FXI2	77	4.4	7.4326	4.06742e-05
PF07021	Q2FXK4	81	4.37838	7.4326	4.06742e-05
PF07021	Q2FXL0	88	4.09302	7.4326	4.06742e-05
PF07021	Q2FXM1	55	4.07407	7.4326	4.06742e-05
PF07021	Q2FXN6	78	4.21622	7.4326	4.06742e-05
PF07021	Q2FXQ8	68	4.3871	7.4326	4.06742e-05
PF07021	Q2FXV4	87	4.2439	7.4326	4.06742e-05
PF07021	Q2FXX2	72	4.23529	7.4326	4.06742e-05
PF07021	Q2FXX9	74	4.77419	7.4326	4.06742e-05
PF07021	Q2FY69	88	4.51282	7.4326	4.06742e-05
PF07021	Q2FYG5	83	4.88235	7.4326	4.06742e-05
PF07021	Q2FYI4	57	4.07143	7.4326	4.06742e-05
PF07021	Q2FYI6	90	4.28571	7.4326	4.06742e-05
PF07021	Q2FYQ8	76	4.34286	7.4326	4.06742e-05
PF07021	Q2FYR5	75	4.41176	7.4326	4.06742e-05
PF07021	Q2FYR7	87	4.04651	7.4326	4.06742e-05
PF07021	Q2FYR8	69	4.18182	7.4326	4.06742e-05
PF07021	Q2FYZ3	76	4.10811	7.4326	4.06742e-05
PF07021	Q2FZ33	85	4.59459	7.4326	4.06742e-05
PF07021	Q2FZ61	76	4.60606	7.4326	4.06742e-05
PF07021	Q2FZ89	87	4.35	7.4326	4.06742e-05
PF07021	Q2FZL6	75	4.28571	7.4326	4.06742e-05
PF07021	Q2FZQ3	91	4.66667	7.4326	4.06742e-05
PF07021	Q2G025	74	4.48485	7.4326	4.06742e-05
PF07021	Q2G038	103	4.68182	7.4326	4.06742e-05
PF07021	Q2G099	72	4.23529	7.4326	4.06742e-05
PF07021	Q2G0B0	80	4.10256	7.4326	4.06742e-05
PF07021	Q2G0B6	63	4.66667	7.4326	4.06742e-05
[truncated: 2,943 more rows]

## Sheet: PDB_exemplars
query (Pfam ID)	PDB representative	match (Uniprot ID)	rawscore	norm2score	z-score	p-value
PF00763	PDB/1a4i	Q2FZJ6	270	13.1707	27.0197	5.55112e-16
PF00464	PDB/1bj4	Q2FWE5	482	13.7714	27.0197	5.55112e-16
PF00701	PDB/1dhp	Q9EZ12	314	13.6522	27.0197	5.55112e-16
PF03328	PDB/1dxe	Q2G1M7	285	13.9024	27.0197	5.55112e-16
PF01702	PDB/1efz	Q2FXT6	437	13.6562	27.0197	5.55112e-16
PF01156	PDB/1ezr	Q2G217	327	13.625	27.0197	5.55112e-16
PF02733	PDB/1oi2	Q2G1Z0	314	13.0833	27.0197	5.55112e-16
PF03180	PDB/1p99	Q2FZZ0	308	13.3913	27.0197	5.55112e-16
PF03180	PDB/1p99	Q2G0V0	333	13.875	27.0197	5.55112e-16
PF02719	PDB/2gn4	Q2G1K4	373	13.3214	27.0197	5.55112e-16
PF06838	PDB/3fd0	Q2FYY8	327	13.9149	27.0197	5.55112e-16
PF01048	PDB/1a69	Q2FWB8	223	12.3889	24.8434	8.10463e-15
PF01048	PDB/1a69	Q2G228	223	12.3889	24.8434	8.10463e-15
PF00248	PDB/1a80	Q2FW57	268	12.4651	24.8434	8.10463e-15
PF00248	PDB/1a80	Q2G2T8	283	12.5778	24.8434	8.10463e-15
PF00121	PDB/1ag1	Q2G030	261	12.4286	24.8434	8.10463e-15
PF01116	PDB/1b57	Q2FWD3	271	12.0444	24.8434	8.10463e-15
PF01041	PDB/1b9h	Q2G119	318	12	24.8434	8.10463e-15
PF02769	PDB/1cli	Q2FZI8	349	12.6909	24.8434	8.10463e-15
PF00215	PDB/1dbt	Q2G0K7	234	12	24.8434	8.10463e-15
PF01026	PDB/1j6o	Q2G1S2	245	12.25	24.8434	8.10463e-15
PF04321	PDB/1kbz	Q2G289	326	12.3019	24.8434	8.10463e-15
PF07685	PDB/5n9m	Q2FX00	219	12.1667	24.8434	8.10463e-15
PF00248	PDB/1a80	Q2FXE2	248	11.5349	22.667	1.33005e-13
PF16363	PDB/1a9y	Q2G0M5	308	11.4074	22.667	1.33005e-13
PF00532	PDB/1abe	Q2FY63	280	11.4286	22.667	1.33005e-13
PF00532	PDB/1abe	Q2G1A3	272	11.3333	22.667	1.33005e-13
PF00108	PDB/1afw	Q2G1D0	304	11.2593	22.667	1.33005e-13
PF00710	PDB/1agx	Q2FYF4	312	11.5556	22.667	1.33005e-13
PF00221	PDB/1b8f	Q2G2P7	354	11.4194	22.667	1.33005e-13
PF00296	PDB/1brl	Q2G136	291	11.8776	22.667	1.33005e-13
PF01182	PDB/1cd5	Q2G0K8	234	11.7	22.667	1.33005e-13
PF00697	PDB/1dl3	Q2FYR5	208	11.5556	22.667	1.33005e-13
PF01965	PDB/1g2i	P0A0K3	199	11.0556	22.667	1.33005e-13
PF01208	PDB/1j93	Q2FXA3	296	11.1698	22.667	1.33005e-13
PF13277	PDB/1t70	Q2FZ06	220	11.2821	22.667	1.33005e-13
PF01933	PDB/2hzb	Q2G038	301	11.8039	22.667	1.33005e-13
PF00224	PDB/1a3w	Q2FXM9	458	10.4091	20.4907	2.16738e-12
PF16363	PDB/1a9y	Q2G146	279	10.5283	20.4907	2.16738e-12
PF13561	PDB/1ae1	Q2FZ14	183	10.4571	20.4907	2.16738e-12
PF13561	PDB/1ae1	Q2G1M1	192	10.9714	20.4907	2.16738e-12
PF00108	PDB/1afw	Q2G0K2	285	10	20.4907	2.16738e-12
PF00456	PDB/1ay0	Q2FYT8	529	10.6869	20.4907	2.16738e-12
PF01168	PDB/1b54	Q2FZ87	208	10.9474	20.4907	2.16738e-12
PF14681	PDB/1bd3	Q2FWE6	207	10.8947	20.4907	2.16738e-12
PF00701	PDB/1dhp	Q2FXE8	206	10.3	20.4907	2.16738e-12
PF00834	PDB/1h1y	Q2G157	176	10.6667	20.4907	2.16738e-12
PF00834	PDB/1h1y	Q2G224	186	10.6286	20.4907	2.16738e-12
PF02569	PDB/1iho	Q2FV22	214	10.1905	20.4907	2.16738e-12
PF04321	PDB/1kbz	Q2FVH5	260	10.4	20.4907	2.16738e-12
PF04321	PDB/1kbz	Q2G0M5	284	10.9231	20.4907	2.16738e-12
PF01256	PDB/1kyh	Q2G2P8	229	10.6512	20.4907	2.16738e-12
PF02578	PDB/1rv9	Q2FZ88	214	10.7	20.4907	2.16738e-12
PF00574	PDB/1tg6	Q2G036	162	10.8	20.4907	2.16738e-12
PF02595	PDB/1to6	Q2FVI7	319	10.459	20.4907	2.16738e-12
PF02595	PDB/1to6	Q2G065	303	10.2712	20.4907	2.16738e-12
PF04131	PDB/1y0e	Q2G157	168	10.5	20.4907	2.16738e-12
PF13379	PDB/2g29	Q2G1I5	253	10.3265	20.4907	2.16738e-12
PF03060	PDB/2gjl	Q2FZX9	272	10.2642	20.4907	2.16738e-12
PF06838	PDB/3fd0	Q2G120	272	10.0741	20.4907	2.16738e-12
PF01470	PDB/1a2z	Q2FUS6	138	9.2	18.3143	3.53312e-11
PF00150	PDB/1a3h	Q2FWG3	174	9.66667	18.3143	3.53312e-11
PF00150	PDB/1a3h	Q2G157	172	9.82857	18.3143	3.53312e-11
PF00248	PDB/1a80	Q2FWB9	174	9.15789	18.3143	3.53312e-11
PF00248	PDB/1a80	Q2FY71	210	9.33333	18.3143	3.53312e-11
PF00248	PDB/1a80	Q2G0G6	208	9.24444	18.3143	3.53312e-11
PF16363	PDB/1a9y	Q2FV44	241	9.45098	18.3143	3.53312e-11
PF16363	PDB/1a9y	Q2FVH5	242	9.30769	18.3143	3.53312e-11
PF16363	PDB/1a9y	Q2G1K4	276	9.68421	18.3143	3.53312e-11
PF00532	PDB/1abe	Q2FWM0	233	9.70833	18.3143	3.53312e-11
PF00532	PDB/1abe	Q2G295	235	9.79167	18.3143	3.53312e-11
PF13561	PDB/1ae1	Q2FVD5	164	9.64706	18.3143	3.53312e-11
PF13561	PDB/1ae1	Q2FZQ3	186	9.53846	18.3143	3.53312e-11
PF00121	PDB/1ag1	Q2FWB9	178	9.12821	18.3143	3.53312e-11
PF00121	PDB/1ag1	Q2FWG3	183	9.63158	18.3143	3.53312e-11
PF00121	PDB/1ag1	Q2FZ71	184	9.2	18.3143	3.53312e-11
PF00121	PDB/1ag1	Q2G224	177	9.07692	18.3143	3.53312e-11
PF01123	PDB/1an8	Q2G0X7	178	9.88889	18.3143	3.53312e-11
PF01123	PDB/1an8	Q2G0X8	172	9.2973	18.3143	3.53312e-11
PF01123	PDB/1an8	Q2G1S8	179	9.67568	18.3143	3.53312e-11
PF01123	PDB/1an8	Q2G2X7	184	9.68421	18.3143	3.53312e-11
PF07831	PDB/1azy	Q2FWC1	267	9.36842	18.3143	3.53312e-11
PF01168	PDB/1b54	Q2FWG3	170	9.44444	18.3143	3.53312e-11
PF01168	PDB/1b54	Q2FXE8	169	9.13514	18.3143	3.53312e-11
PF01168	PDB/1b54	Q2G0K7	167	9.02703	18.3143	3.53312e-11
PF01116	PDB/1b57	Q2G157	189	9.45	18.3143	3.53312e-11
PF00294	PDB/1bx4	Q2G1A6	242	9.87755	18.3143	3.53312e-11
PF00278	PDB/1d7k	Q2FW73	265	9.46429	18.3143	3.53312e-11
PF00215	PDB/1dbt	Q2FWG3	176	9.26316	18.3143	3.53312e-11
PF00215	PDB/1dbt	Q2FYR3	202	9.85366	18.3143	3.53312e-11
PF00215	PDB/1dbt	Q2FYR6	199	9.70732	18.3143	3.53312e-11
PF00215	PDB/1dbt	Q2G157	173	9.35135	18.3143	3.53312e-11
PF00701	PDB/1dhp	Q2FWB9	191	9.55	18.3143	3.53312e-11
PF00701	PDB/1dhp	Q2FYR5	179	9.17949	18.3143	3.53312e-11
PF00701	PDB/1dhp	Q2FYR6	196	9.33333	18.3143	3.53312e-11
PF00701	PDB/1dhp	Q2FZ71	185	9.02439	18.3143	3.53312e-11
PF00701	PDB/1dhp	Q2G157	173	9.10526	18.3143	3.53312e-11
PF00701	PDB/1dhp	Q2G1M7	196	9.33333	18.3143	3.53312e-11
PF13793	PDB/1dkr	Q2G0S2	225	9.57447	18.3143	3.53312e-11
PF00697	PDB/1dl3	Q2FWB9	169	9.13514	18.3143	3.53312e-11
PF00697	PDB/1dl3	Q2FWG3	162	9	18.3143	3.53312e-11
PF00697	PDB/1dl3	Q2G0K7	183	9.89189	18.3143	3.53312e-11
PF00697	PDB/1dl3	Q2G0Q7	172	9.05263	18.3143	3.53312e-11
PF00697	PDB/1dl3	Q2G224	178	9.62162	18.3143	3.53312e-11
PF00676	PDB/1dtw	Q2FY52	187	9.12195	18.3143	3.53312e-11
PF03328	PDB/1dxe	Q2G157	170	9.18919	18.3143	3.53312e-11
PF01156	PDB/1ezr	Q2FVX0	226	9.61702	18.3143	3.53312e-11
PF00923	PDB/1f05	Q2FXE8	188	9.17073	18.3143	3.53312e-11
PF03033	PDB/1f0k	Q2FYL5	255	9.27273	18.3143	3.53312e-11
PF00834	PDB/1h1y	Q2FWG3	161	9.47059	18.3143	3.53312e-11
PF00834	PDB/1h1y	Q2FYR5	157	9.23529	18.3143	3.53312e-11
PF00834	PDB/1h1y	Q2FZ62	171	9	18.3143	3.53312e-11
PF00834	PDB/1h1y	Q2FZ71	175	9.72222	18.3143	3.53312e-11
PF00834	PDB/1h1y	Q2G0K7	159	9.08571	18.3143	3.53312e-11
PF00834	PDB/1h1y	Q2G0Q7	177	9.83333	18.3143	3.53312e-11
PF00834	PDB/1h1y	Q2G1M7	169	9.13514	18.3143	3.53312e-11
PF01121	PDB/1jjv	Q2FXP1	131	9.03448	18.3143	3.53312e-11
PF04321	PDB/1kbz	Q2G146	234	9.17647	18.3143	3.53312e-11
PF02784	PDB/1knw	Q2FZ87	191	9.79487	18.3143	3.53312e-11
PF01425	PDB/1m21	Q2FWY9	294	9.8	18.3143	3.53312e-11
PF05889	PDB/2e7i	Q2FYW6	233	9.13725	18.3143	3.53312e-11
PF05889	PDB/2e7i	Q2G119	237	9.67347	18.3143	3.53312e-11
PF02719	PDB/2gn4	Q2G0M5	251	9.4717	18.3143	3.53312e-11
PF02719	PDB/2gn4	Q2G289	263	9.74074	18.3143	3.53312e-11
PF02634	PDB/2pw9	Q2FVX3	193	9.89744	18.3143	3.53312e-11
PF04816	PDB/3gnl	Q2FY13	168	9.6	18.3143	3.53312e-11
PF02481	PDB/3maj	Q2FZ33	210	9.54545	18.3143	3.53312e-11
PF00150	PDB/1a3h	Q2FXE8	151	8.16216	16.138	5.7596e-10
PF01048	PDB/1a69	Q2FXX8	142	8.35294	16.138	5.7596e-10
PF00248	PDB/1a80	Q2FZ71	175	8.97436	16.138	5.7596e-10
PF00248	PDB/1a80	Q2FZ87	156	8	16.138	5.7596e-10
PF00248	PDB/1a80	Q2G0A9	194	8.81818	16.138	5.7596e-10
PF00248	PDB/1a80	Q2G0K7	157	8.26316	16.138	5.7596e-10
PF00248	PDB/1a80	Q2G0Q7	156	8	16.138	5.7596e-10
PF00248	PDB/1a80	Q2G157	153	8.5	16.138	5.7596e-10
PF00248	PDB/1a80	Q2G160	175	8.13953	16.138	5.7596e-10
PF00248	PDB/1a80	Q9EZ12	176	8	16.138	5.7596e-10
PF13500	PDB/1a82	Q2FVJ5	155	8.37838	16.138	5.7596e-10
PF16363	PDB/1a9y	Q2G0Y0	222	8.53846	16.138	5.7596e-10
PF13561	PDB/1ae1	Q2FV41	163	8.81081	16.138	5.7596e-10
PF13561	PDB/1ae1	Q2FVT8	164	8.41026	16.138	5.7596e-10
PF13561	PDB/1ae1	Q2FY69	160	8.20513	16.138	5.7596e-10
PF13561	PDB/1ae1	Q2FZ53	152	8.68571	16.138	5.7596e-10
PF00121	PDB/1ag1	Q2FXE8	157	8.05128	16.138	5.7596e-10
PF00121	PDB/1ag1	Q2FXG3	178	8.27907	16.138	5.7596e-10
PF00121	PDB/1ag1	Q2G0K7	161	8.25641	16.138	5.7596e-10
PF00121	PDB/1ag1	Q2G157	163	8.81081	16.138	5.7596e-10
PF00121	PDB/1ag1	Q2G160	197	8.95455	16.138	5.7596e-10
PF00121	PDB/1ag1	Q2G1M7	171	8.34146	16.138	5.7596e-10
PF00121	PDB/1ag1	Q9EZ12	188	8.35556	16.138	5.7596e-10
PF00186	PDB/1ai9	Q2FYK6	131	8.45161	16.138	5.7596e-10
PF01123	PDB/1an8	Q2FZB3	161	8.47368	16.138	5.7596e-10
PF01123	PDB/1an8	Q2G0X9	159	8.83333	16.138	5.7596e-10
PF01123	PDB/1an8	Q2G2X9	156	8	16.138	5.7596e-10
PF00152	PDB/1asy	Q2FYH6	253	8.16129	16.138	5.7596e-10
PF02230	PDB/1auo	Q2FVA9	148	8.70588	16.138	5.7596e-10
PF01168	PDB/1b54	Q2FWB9	164	8.86486	16.138	5.7596e-10
PF01168	PDB/1b54	Q2FYR6	167	8.5641	16.138	5.7596e-10
PF01168	PDB/1b54	Q2FZ71	158	8.31579	16.138	5.7596e-10
PF01168	PDB/1b54	Q2G157	149	8.51429	16.138	5.7596e-10
PF01168	PDB/1b54	Q2G224	152	8.21622	16.138	5.7596e-10
PF01116	PDB/1b57	Q2FWG3	173	8.43902	16.138	5.7596e-10
PF01116	PDB/1b57	Q2FXE8	168	8	16.138	5.7596e-10
PF01177	PDB/1b73	Q2FZC6	183	8.71429	16.138	5.7596e-10
PF00266	PDB/1bjn	Q2FXK2	221	8.18519	16.138	5.7596e-10
PF00296	PDB/1brl	Q2FXV3	199	8.65217	16.138	5.7596e-10
PF00296	PDB/1brl	Q2G151	194	8.25532	16.138	5.7596e-10
PF00294	PDB/1bx4	Q2FWM2	224	8.61538	16.138	5.7596e-10
PF00590	PDB/1cbf	Q2FVM0	185	8.60465	16.138	5.7596e-10
PF13545	PDB/1cgp	Q2FUY1	148	8	16.138	5.7596e-10
PF01180	PDB/1d3g	Q2FZ71	177	8.04545	16.138	5.7596e-10
PF00278	PDB/1d7k	Q2FWG3	185	8.40909	16.138	5.7596e-10
PF00278	PDB/1d7k	Q2FYR6	201	8.55319	16.138	5.7596e-10
PF00215	PDB/1dbt	Q2FV17	178	8.27907	16.138	5.7596e-10
PF00215	PDB/1dbt	Q2FWB9	175	8.97436	16.138	5.7596e-10
PF00215	PDB/1dbt	Q2FWD3	171	8.14286	16.138	5.7596e-10
PF00215	PDB/1dbt	Q2FXE8	164	8.41026	16.138	5.7596e-10
PF00215	PDB/1dbt	Q2FXR3	188	8.35556	16.138	5.7596e-10
PF00215	PDB/1dbt	Q2FZ87	171	8.55	16.138	5.7596e-10
PF00215	PDB/1dbt	Q2G160	190	8.63636	16.138	5.7596e-10
PF00701	PDB/1dhp	P0A011	181	8.04444	16.138	5.7596e-10
PF00701	PDB/1dhp	Q2FW57	184	8.17778	16.138	5.7596e-10
PF00701	PDB/1dhp	Q2FWG3	171	8.76923	16.138	5.7596e-10
PF00701	PDB/1dhp	Q2FXG3	177	8.04545	16.138	5.7596e-10
PF00701	PDB/1dhp	Q2FZ87	172	8.39024	16.138	5.7596e-10
PF00701	PDB/1dhp	Q2FZX7	176	8.18605	16.138	5.7596e-10
PF00701	PDB/1dhp	Q2G002	176	8.58537	16.138	5.7596e-10
PF00701	PDB/1dhp	Q2G030	178	8.27907	16.138	5.7596e-10
PF00701	PDB/1dhp	Q2G0K7	169	8.45	16.138	5.7596e-10
PF00701	PDB/1dhp	Q2G0Q7	176	8.58537	16.138	5.7596e-10
PF00701	PDB/1dhp	Q2G224	169	8.45	16.138	5.7596e-10
PF00697	PDB/1dl3	P0A011	171	8.14286	16.138	5.7596e-10
PF00697	PDB/1dl3	Q2FXE8	155	8.37838	16.138	5.7596e-10
PF00697	PDB/1dl3	Q2FXX2	149	8.27778	16.138	5.7596e-10
PF00697	PDB/1dl3	Q2FYR6	161	8.25641	16.138	5.7596e-10
PF00697	PDB/1dl3	Q2FYZ7	160	8.42105	16.138	5.7596e-10
PF00697	PDB/1dl3	Q2FZ62	174	8.7	16.138	5.7596e-10
PF00697	PDB/1dl3	Q2FZ71	154	8.10526	16.138	5.7596e-10
PF00697	PDB/1dl3	Q2FZ87	160	8.42105	16.138	5.7596e-10
PF00697	PDB/1dl3	Q2G002	163	8.57895	16.138	5.7596e-10
PF00697	PDB/1dl3	Q2G157	149	8.51429	16.138	5.7596e-10
PF00697	PDB/1dl3	Q2G160	176	8.38095	16.138	5.7596e-10
PF00697	PDB/1dl3	Q9EZ12	191	8.88372	16.138	5.7596e-10
PF03328	PDB/1dxe	Q2FW57	181	8.22727	16.138	5.7596e-10
PF03328	PDB/1dxe	Q2FWB9	172	8.82051	16.138	5.7596e-10
PF03328	PDB/1dxe	Q2FWG3	153	8.05263	16.138	5.7596e-10
PF03328	PDB/1dxe	Q2FXE8	159	8.15385	16.138	5.7596e-10
PF03328	PDB/1dxe	Q2FYZ7	163	8.15	16.138	5.7596e-10
PF03328	PDB/1dxe	Q2G0K7	174	8.92308	16.138	5.7596e-10
PF03328	PDB/1dxe	Q2G160	177	8.04545	16.138	5.7596e-10
PF03328	PDB/1dxe	Q2G224	173	8.87179	16.138	5.7596e-10
PF00923	PDB/1f05	Q2G0K7	167	8.14634	16.138	5.7596e-10
PF00448	PDB/1ffh	Q2FZ46	208	8	16.138	5.7596e-10
PF00448	PDB/1ffh	Q2FZ48	186	8.26667	16.138	5.7596e-10
PF00154	PDB/1g18	Q2FZ09	203	8.45833	16.138	5.7596e-10
PF00437	PDB/1g6o	Q2FY30	207	8.625	16.138	5.7596e-10
PF02951	PDB/1glv	Q2FZJ4	252	8.68966	16.138	5.7596e-10
PF00834	PDB/1h1y	Q2FWB9	155	8.85714	16.138	5.7596e-10
PF00834	PDB/1h1y	Q2FXE8	155	8.85714	16.138	5.7596e-10
PF00834	PDB/1h1y	Q2FYR6	166	8.97297	16.138	5.7596e-10
PF00834	PDB/1h1y	Q2FZ87	155	8.61111	16.138	5.7596e-10
PF00834	PDB/1h1y	Q2G160	163	8.15	16.138	5.7596e-10
PF00834	PDB/1h1y	Q9EZ12	179	8.73171	16.138	5.7596e-10
PF01128	PDB/1h3m	Q2FVY4	148	8.22222	16.138	5.7596e-10
PF10609	PDB/1hyq	Q2FUV2	156	8.43243	16.138	5.7596e-10
PF10609	PDB/1hyq	Q2G1K7	156	8.43243	16.138	5.7596e-10
PF03096	PDB/1imj	Q2G0F3	160	8	16.138	5.7596e-10
PF01297	PDB/1k0f	Q2G2D8	176	8.38095	16.138	5.7596e-10
PF04321	PDB/1kbz	Q2G1J5	224	8.78431	16.138	5.7596e-10
PF02784	PDB/1knw	Q2FWG3	163	8.81081	16.138	5.7596e-10
PF02784	PDB/1knw	Q2FYR6	163	8.15	16.138	5.7596e-10
PF02784	PDB/1knw	Q2G157	151	8.38889	16.138	5.7596e-10
PF04863	PDB/1lk9	Q2G119	220	8.8	16.138	5.7596e-10
PF02502	PDB/1nn4	Q2G2R4	92	8	16.138	5.7596e-10
PF01195	PDB/1ryb	Q2G0R9	124	8.55172	16.138	5.7596e-10
PF03838	PDB/1rzn	Q2FYI1	136	8.77419	16.138	5.7596e-10
PF00574	PDB/1tg6	Q2G2S1	130	8.125	16.138	5.7596e-10
PF06325	PDB/1ufk	Q2G0N7	134	8.12121	16.138	5.7596e-10
PF01207	PDB/1vhn	Q2G1R3	230	8.84615	16.138	5.7596e-10
PF00480	PDB/1woq	Q2FY27	219	8.42308	16.138	5.7596e-10
PF01680	PDB/1znn	Q2G0Q1	156	8.21053	16.138	5.7596e-10
PF05889	PDB/2e7i	Q2FUT9	225	8.49057	16.138	5.7596e-10
PF05889	PDB/2e7i	Q2G0M8	212	8.15385	16.138	5.7596e-10
PF05889	PDB/2e7i	Q2G120	225	8.18182	16.138	5.7596e-10
PF08013	PDB/2fiq	Q2FWD3	201	8.04	16.138	5.7596e-10
PF03060	PDB/2gjl	Q2G0K7	183	8.31818	16.138	5.7596e-10
PF03060	PDB/2gjl	Q2G157	184	8.7619	16.138	5.7596e-10
PF02719	PDB/2gn4	Q2FVH5	212	8.31373	16.138	5.7596e-10
PF09370	PDB/2p10	Q2FWG3	171	8.55	16.138	5.7596e-10
PF09370	PDB/2p10	Q2FYR6	190	8.83721	16.138	5.7596e-10
PF03198	PDB/2w61	Q2G0K7	183	8.71429	16.138	5.7596e-10
PF03198	PDB/2w61	Q2G157	164	8.2	16.138	5.7596e-10
PF14587	PDB/3clw	Q2FWG3	154	8.8	16.138	5.7596e-10
PF14587	PDB/3clw	Q2FYR3	157	8.26316	16.138	5.7596e-10
PF14587	PDB/3clw	Q2FYR5	144	8.22857	16.138	5.7596e-10
PF14587	PDB/3clw	Q2FZ87	151	8.16216	16.138	5.7596e-10
PF14587	PDB/3clw	Q2G157	150	8.82353	16.138	5.7596e-10
PF06838	PDB/3fd0	Q2G119	209	8.70833	16.138	5.7596e-10
PF01773	PDB/3tij	Q2G0P9	164	8.86486	16.138	5.7596e-10
PF07901	PDB/4qpv	Q2FY81	166	8.09756	16.138	5.7596e-10
PF07901	PDB/4qpv	Q2FYE2	182	8.66667	16.138	5.7596e-10
PF10100	PDB/6c4l	Q2FVE6	278	8.96774	16.138	5.7596e-10
PF00162	PDB/13pk	Q2G031	279	7.85915	13.9616	9.38915e-09
PF00106	PDB/1a27	Q2FVD5	117	7.3125	13.9616	9.38915e-09
PF00150	PDB/1a3h	Q2FV17	144	7.02439	13.9616	9.38915e-09
PF00150	PDB/1a3h	Q2FWB9	143	7.72973	13.9616	9.38915e-09
PF00150	PDB/1a3h	Q2FWD3	149	7.45	13.9616	9.38915e-09
PF00150	PDB/1a3h	Q2FYR3	141	7.23077	13.9616	9.38915e-09
PF00150	PDB/1a3h	Q2FYR5	141	7.83333	13.9616	9.38915e-09
PF00150	PDB/1a3h	Q2FYR6	145	7.4359	13.9616	9.38915e-09
PF00150	PDB/1a3h	Q2FZ71	139	7.31579	13.9616	9.38915e-09
PF00150	PDB/1a3h	Q2FZ87	143	7.52632	13.9616	9.38915e-09
PF00150	PDB/1a3h	Q2G030	140	7	13.9616	9.38915e-09
PF00150	PDB/1a3h	Q2G0K7	146	7.89189	13.9616	9.38915e-09
PF00150	PDB/1a3h	Q2G0Q7	144	7.57895	13.9616	9.38915e-09
PF00150	PDB/1a3h	Q2G1M7	147	7.53846	13.9616	9.38915e-09
PF00150	PDB/1a3h	Q2G224	142	7.67568	13.9616	9.38915e-09
PF00150	PDB/1a3h	Q2G248	153	7.11628	13.9616	9.38915e-09
PF00150	PDB/1a3h	Q9EZ12	166	7.72093	13.9616	9.38915e-09
PF00248	PDB/1a80	Q2FWD3	145	7.07317	13.9616	9.38915e-09
PF00248	PDB/1a80	Q2FWG3	143	7.72973	13.9616	9.38915e-09
PF00248	PDB/1a80	Q2FXE8	145	7.63158	13.9616	9.38915e-09
PF00248	PDB/1a80	Q2FXW4	156	7.42857	13.9616	9.38915e-09
PF00248	PDB/1a80	Q2FYR3	147	7.35	13.9616	9.38915e-09
PF00248	PDB/1a80	Q2FYR5	146	7.89189	13.9616	9.38915e-09
PF00248	PDB/1a80	Q2FYR6	144	7.2	13.9616	9.38915e-09
PF00248	PDB/1a80	Q2FYZ7	152	7.79487	13.9616	9.38915e-09
PF00248	PDB/1a80	Q2FZ62	148	7.21951	13.9616	9.38915e-09
PF00248	PDB/1a80	Q2G224	146	7.68421	13.9616	9.38915e-09
PF00248	PDB/1a80	Q2G248	169	7.68182	13.9616	9.38915e-09
PF16363	PDB/1a9y	Q2G1J5	205	7.73585	13.9616	9.38915e-09
PF00135	PDB/1acj	Q2FVG3	255	7.08333	13.9616	9.38915e-09
PF00108	PDB/1afw	Q2G124	218	7.26667	13.9616	9.38915e-09
PF00121	PDB/1ag1	Q2FW57	172	7.81818	13.9616	9.38915e-09
PF00121	PDB/1ag1	Q2FWD3	158	7.52381	13.9616	9.38915e-09
PF00121	PDB/1ag1	Q2FXW4	151	7.02326	13.9616	9.38915e-09
PF00121	PDB/1ag1	Q2FYR3	153	7.46341	13.9616	9.38915e-09
PF00121	PDB/1ag1	Q2FYR5	139	7.31579	13.9616	9.38915e-09
PF00121	PDB/1ag1	Q2FYR6	152	7.41463	13.9616	9.38915e-09
PF00121	PDB/1ag1	Q2FYZ7	157	7.85	13.9616	9.38915e-09
PF00121	PDB/1ag1	Q2FZ87	144	7.2	13.9616	9.38915e-09
PF00121	PDB/1ag1	Q2G002	150	7.5	13.9616	9.38915e-09
PF00121	PDB/1ag1	Q2G0Q7	149	7.45	13.9616	9.38915e-09
PF00121	PDB/1ag1	Q2G151	159	7.22727	13.9616	9.38915e-09
PF00121	PDB/1ag1	Q2G248	160	7.11111	13.9616	9.38915e-09
PF00085	PDB/1aiu	Q2FXI6	67	7.05263	13.9616	9.38915e-09
PF00126	PDB/1al3	Q2FV83	141	7.05	13.9616	9.38915e-09
PF00126	PDB/1al3	Q2FVX4	144	7.02439	13.9616	9.38915e-09
PF01123	PDB/1an8	Q2FZB2	137	7.40541	13.9616	9.38915e-09
PF02230	PDB/1auo	Q2G025	127	7.25714	13.9616	9.38915e-09
PF02078	PDB/1auv	Q2FZJ4	210	7.63636	13.9616	9.38915e-09
PF01373	PDB/1b1y	Q2FWB9	144	7.02439	13.9616	9.38915e-09
PF01373	PDB/1b1y	Q2FYR6	156	7.25581	13.9616	9.38915e-09
PF01373	PDB/1b1y	Q2G136	186	7.75	13.9616	9.38915e-09
PF01373	PDB/1b1y	Q2G157	138	7.07692	13.9616	9.38915e-09
PF01373	PDB/1b1y	Q2G1E4	176	7.82222	13.9616	9.38915e-09
PF01373	PDB/1b1y	Q2G224	155	7.56098	13.9616	9.38915e-09
PF00331	PDB/1b30	Q2FWB9	148	7.04762	13.9616	9.38915e-09
PF00331	PDB/1b30	Q2FXG3	165	7.17391	13.9616	9.38915e-09
PF00331	PDB/1b30	Q2FZ71	155	7.2093	13.9616	9.38915e-09
PF01168	PDB/1b54	Q2FW57	147	7	13.9616	9.38915e-09
PF01168	PDB/1b54	Q2FWD3	142	7.1	13.9616	9.38915e-09
PF01168	PDB/1b54	Q2FXG3	151	7.36585	13.9616	9.38915e-09
PF01168	PDB/1b54	Q2FXR3	163	7.5814	13.9616	9.38915e-09
PF01168	PDB/1b54	Q2FY71	154	7	13.9616	9.38915e-09
PF01168	PDB/1b54	Q2FYR3	155	7.94872	13.9616	9.38915e-09
PF01168	PDB/1b54	Q2FYR5	140	7.77778	13.9616	9.38915e-09
PF01168	PDB/1b54	Q2FYZ7	148	7.78947	13.9616	9.38915e-09
PF01168	PDB/1b54	Q2FZ62	156	7.8	13.9616	9.38915e-09
PF01168	PDB/1b54	Q2FZX7	149	7.45	13.9616	9.38915e-09
PF01168	PDB/1b54	Q2G002	150	7.89474	13.9616	9.38915e-09
PF01168	PDB/1b54	Q2G0Q7	147	7.73684	13.9616	9.38915e-09
PF01168	PDB/1b54	Q2G136	161	7.31818	13.9616	9.38915e-09
PF01168	PDB/1b54	Q2G151	151	7.19048	13.9616	9.38915e-09
PF01168	PDB/1b54	Q2G248	158	7.34884	13.9616	9.38915e-09
PF01168	PDB/1b54	Q2G2T8	172	7.81818	13.9616	9.38915e-09
PF01168	PDB/1b54	Q9EZ12	159	7.39535	13.9616	9.38915e-09
PF01116	PDB/1b57	Q2FYR3	160	7.27273	13.9616	9.38915e-09
PF01116	PDB/1b57	Q2FYR6	173	7.86364	13.9616	9.38915e-09
PF01116	PDB/1b57	Q2FZ87	159	7.39535	13.9616	9.38915e-09
PF01041	PDB/1b9h	Q2FUT9	221	7.75439	13.9616	9.38915e-09
PF01041	PDB/1b9h	Q2G0V3	224	7.85965	13.9616	9.38915e-09
PF00464	PDB/1bj4	Q2FXV4	218	7.64912	13.9616	9.38915e-09
PF00464	PDB/1bj4	Q2G1H3	223	7.19355	13.9616	9.38915e-09
PF00266	PDB/1bjn	Q2FYW6	197	7.43396	13.9616	9.38915e-09
PF00296	PDB/1brl	Q2FUU2	181	7.86957	13.9616	9.38915e-09
PF00296	PDB/1brl	Q2FWB9	158	7.52381	13.9616	9.38915e-09
PF00296	PDB/1brl	Q2FYR5	152	7.41463	13.9616	9.38915e-09
PF01370	PDB/1bsv	Q2FWB1	137	7.21053	13.9616	9.38915e-09
PF00724	PDB/1bwk	Q2FYR3	167	7.26087	13.9616	9.38915e-09
PF00724	PDB/1bwk	Q2FZU7	224	7.59322	13.9616	9.38915e-09
PF00724	PDB/1bwk	Q2G157	147	7	13.9616	9.38915e-09
PF00294	PDB/1bx4	Q2FWG2	168	7.30435	13.9616	9.38915e-09
PF00294	PDB/1bx4	Q2G0J8	153	7.11628	13.9616	9.38915e-09
PF00885	PDB/1c2y	Q2FXG2	95	7.91667	13.9616	9.38915e-09
PF06368	PDB/1cb7	Q2FWG3	154	7	13.9616	9.38915e-09
PF06368	PDB/1cb7	Q2FYR6	165	7.02128	13.9616	9.38915e-09
PF06368	PDB/1cb7	Q2G0Q1	174	7.10204	13.9616	9.38915e-09
PF00590	PDB/1cbf	Q2G1S1	144	7.57895	13.9616	9.38915e-09
PF01180	PDB/1d3g	Q2FWG3	151	7.19048	13.9616	9.38915e-09
PF01180	PDB/1d3g	Q2FXR3	173	7.06122	13.9616	9.38915e-09
PF01180	PDB/1d3g	Q2FYR6	176	7.82222	13.9616	9.38915e-09
PF01180	PDB/1d3g	Q2G0K7	154	7.16279	13.9616	9.38915e-09
PF01180	PDB/1d3g	Q2G157	163	7.95122	13.9616	9.38915e-09
PF01180	PDB/1d3g	Q2G2T8	185	7.4	13.9616	9.38915e-09
PF00278	PDB/1d7k	Q2FZ87	163	7.08696	13.9616	9.38915e-09
PF00278	PDB/1d7k	Q2G224	159	7.06667	13.9616	9.38915e-09
PF00215	PDB/1dbt	P0A011	160	7.27273	13.9616	9.38915e-09
PF00215	PDB/1dbt	Q2FUU2	161	7.48837	13.9616	9.38915e-09
PF00215	PDB/1dbt	Q2FW57	154	7	13.9616	9.38915e-09
PF00215	PDB/1dbt	Q2FXE2	159	7.22727	13.9616	9.38915e-09
PF00215	PDB/1dbt	Q2FYZ7	158	7.9	13.9616	9.38915e-09
PF00215	PDB/1dbt	Q2FZ62	163	7.7619	13.9616	9.38915e-09
PF00215	PDB/1dbt	Q2FZU3	169	7.51111	13.9616	9.38915e-09
PF00215	PDB/1dbt	Q2G0A9	169	7.51111	13.9616	9.38915e-09
PF00215	PDB/1dbt	Q2G0Q1	154	7.16279	13.9616	9.38915e-09
PF00215	PDB/1dbt	Q2G0Q7	150	7.5	13.9616	9.38915e-09
PF00215	PDB/1dbt	Q2G1M7	146	7.12195	13.9616	9.38915e-09
PF00215	PDB/1dbt	Q2G224	148	7.58974	13.9616	9.38915e-09
PF00215	PDB/1dbt	Q2G248	172	7.64444	13.9616	9.38915e-09
PF00215	PDB/1dbt	Q2G2T8	169	7.34783	13.9616	9.38915e-09
PF00215	PDB/1dbt	Q9EZ12	160	7.11111	13.9616	9.38915e-09
PF00701	PDB/1dhp	Q2FWD3	153	7.11628	13.9616	9.38915e-09
PF00701	PDB/1dhp	Q2FXR3	168	7.30435	13.9616	9.38915e-09
PF00701	PDB/1dhp	Q2FXV3	161	7.31818	13.9616	9.38915e-09
PF00701	PDB/1dhp	Q2FY71	176	7.48936	13.9616	9.38915e-09
PF00701	PDB/1dhp	Q2FYR3	150	7.14286	13.9616	9.38915e-09
PF00701	PDB/1dhp	Q2FYZ7	157	7.65854	13.9616	9.38915e-09
PF00701	PDB/1dhp	Q2FZ62	163	7.5814	13.9616	9.38915e-09
PF00701	PDB/1dhp	Q2FZS6	195	7.64706	13.9616	9.38915e-09
PF00701	PDB/1dhp	Q2G1S2	162	7.53488	13.9616	9.38915e-09
PF00701	PDB/1dhp	Q2G248	183	7.95652	13.9616	9.38915e-09
PF00697	PDB/1dl3	Q2FVJ7	170	7.90698	13.9616	9.38915e-09
PF00697	PDB/1dl3	Q2FWD3	151	7.55	13.9616	9.38915e-09
PF00697	PDB/1dl3	Q2FXE2	150	7.14286	13.9616	9.38915e-09
PF00697	PDB/1dl3	Q2FXV3	163	7.95122	13.9616	9.38915e-09
PF00697	PDB/1dl3	Q2FXW4	146	7.12195	13.9616	9.38915e-09
PF00697	PDB/1dl3	Q2FZX7	149	7.45	13.9616	9.38915e-09
PF00697	PDB/1dl3	Q2G1M7	146	7.48718	13.9616	9.38915e-09
PF00697	PDB/1dl3	Q2G248	162	7.53488	13.9616	9.38915e-09
PF00697	PDB/1dl3	Q2G2T8	166	7.54545	13.9616	9.38915e-09
PF03328	PDB/1dxe	Q2FYR3	151	7.36585	13.9616	9.38915e-09
PF03328	PDB/1dxe	Q2FYR5	137	7.21053	13.9616	9.38915e-09
PF03328	PDB/1dxe	Q2FZ71	143	7.15	13.9616	9.38915e-09
PF03328	PDB/1dxe	Q2G030	153	7.28571	13.9616	9.38915e-09
PF03328	PDB/1dxe	Q2G0Q7	152	7.6	13.9616	9.38915e-09
PF03328	PDB/1dxe	Q9EZ12	163	7.24444	13.9616	9.38915e-09
PF01642	PDB/1e1c	Q2FXE8	171	7.2766	13.9616	9.38915e-09
PF02441	PDB/1e20	Q2FXB5	135	7.71429	13.9616	9.38915e-09
PF19583	PDB/1e5d	Q2G2U5	156	7.60976	13.9616	9.38915e-09
PF01613	PDB/1eje	Q2FUV6	123	7.23529	13.9616	9.38915e-09
PF13088	PDB/1eur	Q2FUS8	193	7.14815	13.9616	9.38915e-09
PF00923	PDB/1f05	Q2FV21	155	7.04545	13.9616	9.38915e-09
PF00923	PDB/1f05	Q2FWB9	157	7.65854	13.9616	9.38915e-09
PF00923	PDB/1f05	Q2FWD3	173	7.86364	13.9616	9.38915e-09
PF00923	PDB/1f05	Q2FWG3	155	7.75	13.9616	9.38915e-09
PF00923	PDB/1f05	Q2FYR5	154	7.7	13.9616	9.38915e-09
PF00923	PDB/1f05	Q2FYR6	158	7.34884	13.9616	9.38915e-09
PF00923	PDB/1f05	Q2G0Q7	161	7.66667	13.9616	9.38915e-09
PF00923	PDB/1f05	Q2G157	141	7.23077	13.9616	9.38915e-09
PF00923	PDB/1f05	Q2G224	151	7.36585	13.9616	9.38915e-09
PF03033	PDB/1f0k	Q2FZP7	217	7.61404	13.9616	9.38915e-09
PF01255	PDB/1f75	Q2G1Z7	109	7.26667	13.9616	9.38915e-09
PF01625	PDB/1ff3	P0A086	106	7.31034	13.9616	9.38915e-09
PF00438	PDB/1fug	Q2G1W4	166	7.21739	13.9616	9.38915e-09
PF00497	PDB/1ggg	Q2FVL2	151	7.02326	13.9616	9.38915e-09
PF02951	PDB/1glv	Q2FWH3	176	7.04	13.9616	9.38915e-09
PF00982	PDB/1gz5	Q2G1J7	261	7.79104	13.9616	9.38915e-09
PF00982	PDB/1gz5	Q2G1K0	251	7.60606	13.9616	9.38915e-09
PF00982	PDB/1gz5	Q2G255	237	7.07463	13.9616	9.38915e-09
PF00834	PDB/1h1y	P0A011	142	7.1	13.9616	9.38915e-09
PF00834	PDB/1h1y	Q2FUU2	155	7.94872	13.9616	9.38915e-09
PF00834	PDB/1h1y	Q2FVJ7	146	7.12195	13.9616	9.38915e-09
PF00834	PDB/1h1y	Q2FW57	150	7.5	13.9616	9.38915e-09
PF00834	PDB/1h1y	Q2FWD3	143	7.52632	13.9616	9.38915e-09
PF00834	PDB/1h1y	Q2FXR3	150	7.31707	13.9616	9.38915e-09
PF00834	PDB/1h1y	Q2FXV3	145	7.4359	13.9616	9.38915e-09
PF00834	PDB/1h1y	Q2FXW4	140	7.17949	13.9616	9.38915e-09
PF00834	PDB/1h1y	Q2FXX2	127	7.47059	13.9616	9.38915e-09
PF00834	PDB/1h1y	Q2FY71	147	7	13.9616	9.38915e-09
PF00834	PDB/1h1y	Q2FYR3	147	7.94595	13.9616	9.38915e-09
PF00834	PDB/1h1y	Q2FYZ7	138	7.66667	13.9616	9.38915e-09
PF00834	PDB/1h1y	Q2FZF9	137	7.02564	13.9616	9.38915e-09
PF00834	PDB/1h1y	Q2FZU3	145	7.07317	13.9616	9.38915e-09
PF00834	PDB/1h1y	Q2FZX7	146	7.68421	13.9616	9.38915e-09
PF00834	PDB/1h1y	Q2G002	140	7.77778	13.9616	9.38915e-09
PF00834	PDB/1h1y	Q2G030	139	7.31579	13.9616	9.38915e-09
PF00834	PDB/1h1y	Q2G0A9	152	7.41463	13.9616	9.38915e-09
PF00834	PDB/1h1y	Q2G151	144	7.2	13.9616	9.38915e-09
PF00834	PDB/1h1y	Q2G1S2	138	7.26316	13.9616	9.38915e-09
PF00834	PDB/1h1y	Q2G248	159	7.7561	13.9616	9.38915e-09
PF00834	PDB/1h1y	Q2G2T8	167	7.95238	13.9616	9.38915e-09
PF01128	PDB/1h3m	Q2G1C0	140	7.36842	13.9616	9.38915e-09
PF01128	PDB/1h3m	Q2G2C4	146	7.68421	13.9616	9.38915e-09
PF01869	PDB/1hux	Q2FWL2	153	7.28571	13.9616	9.38915e-09
PF03096	PDB/1imj	Q2FUY3	134	7.44444	13.9616	9.38915e-09
PF03096	PDB/1imj	Q2FV39	148	7.04762	13.9616	9.38915e-09
PF03096	PDB/1imj	Q2FYZ3	144	7.38462	13.9616	9.38915e-09
PF03096	PDB/1imj	Q2FZL6	132	7.13514	13.9616	9.38915e-09
PF03096	PDB/1imj	Q2G025	125	7.14286	13.9616	9.38915e-09
PF03096	PDB/1imj	Q2G2D6	135	7.2973	13.9616	9.38915e-09
PF03096	PDB/1imj	Q2G2T4	143	7.15	13.9616	9.38915e-09
PF12697	PDB/1j1i	Q2FUY3	130	7.22222	13.9616	9.38915e-09
PF12697	PDB/1j1i	Q2FZL6	131	7.08108	13.9616	9.38915e-09
PF12697	PDB/1j1i	Q2G0F3	142	7.1	13.9616	9.38915e-09
PF01026	PDB/1j6o	Q2FWG3	138	7.66667	13.9616	9.38915e-09
PF01026	PDB/1j6o	Q2FXE8	144	7.78378	13.9616	9.38915e-09
PF01026	PDB/1j6o	Q2FYR6	148	7.58974	13.9616	9.38915e-09
PF01026	PDB/1j6o	Q2FZX9	165	7.17391	13.9616	9.38915e-09
PF01026	PDB/1j6o	Q2G0Q7	150	7.89474	13.9616	9.38915e-09
PF01026	PDB/1j6o	Q2G157	136	7.77143	13.9616	9.38915e-09
PF01704	PDB/1jv1	Q2FW81	260	7.32394	13.9616	9.38915e-09
PF04321	PDB/1kbz	Q2G0Y0	189	7.56	13.9616	9.38915e-09
PF02784	PDB/1knw	Q2FW57	159	7.39535	13.9616	9.38915e-09
PF02784	PDB/1knw	Q2FW73	190	7.7551	13.9616	9.38915e-09
PF02784	PDB/1knw	Q2FWB9	149	7.84211	13.9616	9.38915e-09
PF02784	PDB/1knw	Q2FWD3	150	7.31707	13.9616	9.38915e-09
PF02784	PDB/1knw	Q2FXE8	134	7.05263	13.9616	9.38915e-09
PF02784	PDB/1knw	Q2FYR3	154	7.7	13.9616	9.38915e-09
PF02784	PDB/1knw	Q2FYR5	136	7.35135	13.9616	9.38915e-09
PF02784	PDB/1knw	Q2FYZ7	139	7.12821	13.9616	9.38915e-09
PF02784	PDB/1knw	Q2FZ62	154	7.5122	13.9616	9.38915e-09
PF02784	PDB/1knw	Q2FZ71	146	7.48718	13.9616	9.38915e-09
PF02784	PDB/1knw	Q2G0K7	141	7.42105	13.9616	9.38915e-09
PF02784	PDB/1knw	Q2G0Q7	141	7.23077	13.9616	9.38915e-09
PF02784	PDB/1knw	Q2G160	162	7.53488	13.9616	9.38915e-09
PF02784	PDB/1knw	Q2G224	149	7.84211	13.9616	9.38915e-09
PF02784	PDB/1knw	Q2G248	159	7.22727	13.9616	9.38915e-09
PF02784	PDB/1knw	Q9EZ12	165	7.5	13.9616	9.38915e-09
PF02353	PDB/1kp9	Q2G1A8	131	7.08108	13.9616	9.38915e-09
PF01256	PDB/1kyh	Q2FWG1	154	7.7	13.9616	9.38915e-09
PF01256	PDB/1kyh	Q2FWG2	167	7.95238	13.9616	9.38915e-09
PF00365	PDB/1kzh	Q2FXM8	165	7.67442	13.9616	9.38915e-09
PF04863	PDB/1lk9	Q2FUT9	212	7.85185	13.9616	9.38915e-09
PF04863	PDB/1lk9	Q2FVJ8	190	7.16981	13.9616	9.38915e-09
PF04863	PDB/1lk9	Q2FZL1	205	7.19298	13.9616	9.38915e-09
PF04863	PDB/1lk9	Q2G0V3	193	7.14815	13.9616	9.38915e-09
PF01876	PDB/1m65	Q2G224	129	7.37143	13.9616	9.38915e-09
PF02645	PDB/1mgp	Q2G1Z0	179	7.45833	13.9616	9.38915e-09
PF02502	PDB/1nn4	Q2G2R0	97	7.76	13.9616	9.38915e-09
PF02423	PDB/1omo	Q2G1N2	197	7.03571	13.9616	9.38915e-09
PF00475	PDB/1rhy	Q2FUU0	85	7.08333	13.9616	9.38915e-09
PF06778	PDB/1t0t	Q2G0J1	150	7.89474	13.9616	9.38915e-09
PF02273	PDB/1tht	Q2FUY3	138	7.07692	13.9616	9.38915e-09
PF02273	PDB/1tht	Q2FYZ3	161	7.66667	13.9616	9.38915e-09
PF02273	PDB/1tht	Q2FZL6	146	7.3	13.9616	9.38915e-09
PF02273	PDB/1tht	Q2G154	154	7.7	13.9616	9.38915e-09
PF02273	PDB/1tht	Q2G2T4	155	7.2093	13.9616	9.38915e-09
PF01619	PDB/1tiw	Q2FXG3	186	7.44	13.9616	9.38915e-09
PF01207	PDB/1vhn	Q2FYR5	151	7.19048	13.9616	9.38915e-09
PF01207	PDB/1vhn	Q2G0Q7	168	7.63636	13.9616	9.38915e-09
PF01207	PDB/1vhn	Q2G224	169	7.86047	13.9616	9.38915e-09
PF00480	PDB/1woq	Q2G159	173	7.86364	13.9616	9.38915e-09
PF18029	PDB/1xy7	Q2FV45	77	7	13.9616	9.38915e-09
PF04131	PDB/1y0e	Q2FWG3	124	7.51515	13.9616	9.38915e-09
PF04131	PDB/1y0e	Q2G0K7	121	7.11765	13.9616	9.38915e-09
PF02390	PDB/1yzh	Q2FXI2	118	7.375	13.9616	9.38915e-09
PF01680	PDB/1znn	Q2FWG3	122	7.39394	13.9616	9.38915e-09
PF01680	PDB/1znn	Q2G0K7	120	7.05882	13.9616	9.38915e-09
PF01680	PDB/1znn	Q2G157	118	7.375	13.9616	9.38915e-09
PF07161	PDB/2byo	Q2G0X0	105	7	13.9616	9.38915e-09
PF07161	PDB/2byo	Q2G1Q0	108	7.2	13.9616	9.38915e-09
PF05889	PDB/2e7i	Q2FXK2	190	7.30769	13.9616	9.38915e-09
PF05889	PDB/2e7i	Q2FXV4	192	7.83673	13.9616	9.38915e-09
PF05889	PDB/2e7i	Q2FYY8	188	7.83333	13.9616	9.38915e-09
PF05889	PDB/2e7i	Q2G087	193	7.14815	13.9616	9.38915e-09
PF04204	PDB/2ghr	Q2FUU1	150	7.31707	13.9616	9.38915e-09
PF04204	PDB/2ghr	Q2G099	145	7.4359	13.9616	9.38915e-09
PF03060	PDB/2gjl	Q2FWG3	171	7.95349	13.9616	9.38915e-09
PF03060	PDB/2gjl	Q2FYR6	181	7.86957	13.9616	9.38915e-09
PF03060	PDB/2gjl	Q2G224	155	7.04545	13.9616	9.38915e-09
PF02719	PDB/2gn4	Q2FV44	193	7.72	13.9616	9.38915e-09
PF02719	PDB/2gn4	Q2FWB1	162	7.04348	13.9616	9.38915e-09
PF02719	PDB/2gn4	Q2G0Y0	187	7.33333	13.9616	9.38915e-09
PF02719	PDB/2gn4	Q2G146	187	7.19231	13.9616	9.38915e-09
PF05971	PDB/2h00	Q2FXG9	102	7.03448	13.9616	9.38915e-09
PF05971	PDB/2h00	Q2FY13	119	7.4375	13.9616	9.38915e-09
PF05971	PDB/2h00	Q2G0N7	110	7.33333	13.9616	9.38915e-09
PF05971	PDB/2h00	Q2G1A8	120	7.05882	13.9616	9.38915e-09
PF09370	PDB/2p10	Q2FV21	166	7.54545	13.9616	9.38915e-09
PF09370	PDB/2p10	Q2FVJ7	165	7.02128	13.9616	9.38915e-09
PF09370	PDB/2p10	Q2FWD3	160	7.27273	13.9616	9.38915e-09
PF09370	PDB/2p10	Q2FYR3	166	7.72093	13.9616	9.38915e-09
PF09370	PDB/2p10	Q2G0Q7	157	7.47619	13.9616	9.38915e-09
PF09370	PDB/2p10	Q2G157	150	7.69231	13.9616	9.38915e-09
PF03198	PDB/2w61	Q2FY71	183	7.46939	13.9616	9.38915e-09
PF03198	PDB/2w61	Q2FZ71	170	7.90698	13.9616	9.38915e-09
PF14587	PDB/3clw	Q2FV21	139	7.12821	13.9616	9.38915e-09
PF14587	PDB/3clw	Q2FWD3	140	7.17949	13.9616	9.38915e-09
PF14587	PDB/3clw	Q2FXE8	133	7.38889	13.9616	9.38915e-09
PF14587	PDB/3clw	Q2FYZ7	130	7.02703	13.9616	9.38915e-09
PF14587	PDB/3clw	Q2FZ71	144	7.78378	13.9616	9.38915e-09
PF14587	PDB/3clw	Q2FZX7	140	7.17949	13.9616	9.38915e-09
PF14587	PDB/3clw	Q2G002	143	7.72973	13.9616	9.38915e-09
PF14587	PDB/3clw	Q2G0K7	130	7.22222	13.9616	9.38915e-09
PF14587	PDB/3clw	Q2G160	145	7.07317	13.9616	9.38915e-09
PF14587	PDB/3clw	Q2G1M7	144	7.57895	13.9616	9.38915e-09
PF14587	PDB/3clw	Q2G224	136	7.55556	13.9616	9.38915e-09
PF14506	PDB/3e0r	Q2FYM3	156	7.25581	13.9616	9.38915e-09
PF06838	PDB/3fd0	Q2G0V3	184	7.07692	13.9616	9.38915e-09
PF01730	PDB/3sf5	Q2G272	132	7.13514	13.9616	9.38915e-09
PF16317	PDB/4acy	Q2FWB9	149	7.26829	13.9616	9.38915e-09
PF16317	PDB/4acy	Q2FY71	182	7.58333	13.9616	9.38915e-09
PF16317	PDB/4acy	Q2G0K7	146	7.12195	13.9616	9.38915e-09
PF07901	PDB/4qpv	Q2FYE5	159	7.57143	13.9616	9.38915e-09
PF05636	PDB/5y0n	Q2FZF4	212	7.85185	13.9616	9.38915e-09
PF10100	PDB/6c4l	Q2FVH3	247	7.84127	13.9616	9.38915e-09
PF11790	PDB/6uaq	Q2FYR5	129	7.16667	13.9616	9.38915e-09
PF00106	PDB/1a27	Q2FV41	115	6.57143	11.7853	1.53059e-07
PF00106	PDB/1a27	Q2FZ14	114	6.90909	11.7853	1.53059e-07
PF00106	PDB/1a27	Q2FZ53	113	6.84848	11.7853	1.53059e-07
PF00106	PDB/1a27	Q2FZQ3	115	6.21622	11.7853	1.53059e-07
PF00106	PDB/1a27	Q2G1M1	103	6.24242	11.7853	1.53059e-07
PF00150	PDB/1a3h	Q2FUU2	126	6.14634	11.7853	1.53059e-07
PF00150	PDB/1a3h	Q2FV21	128	6.4	11.7853	1.53059e-07
PF00150	PDB/1a3h	Q2FVJ7	143	6.65116	11.7853	1.53059e-07
PF00150	PDB/1a3h	Q2FW57	144	6.85714	11.7853	1.53059e-07
PF00150	PDB/1a3h	Q2FXE2	135	6.42857	11.7853	1.53059e-07
PF00150	PDB/1a3h	Q2FXG3	133	6.4878	11.7853	1.53059e-07
PF00150	PDB/1a3h	Q2FXR3	148	6.88372	11.7853	1.53059e-07
PF00150	PDB/1a3h	Q2FXV3	132	6.43902	11.7853	1.53059e-07
PF00150	PDB/1a3h	Q2FXX2	119	6.61111	11.7853	1.53059e-07
PF00150	PDB/1a3h	Q2FY71	140	6.36364	11.7853	1.53059e-07
PF00150	PDB/1a3h	Q2FYZ7	121	6.36842	11.7853	1.53059e-07
PF00150	PDB/1a3h	Q2FZ62	133	6.65	11.7853	1.53059e-07
PF00150	PDB/1a3h	Q2FZF9	133	6.4878	11.7853	1.53059e-07
PF00150	PDB/1a3h	Q2FZX7	128	6.4	11.7853	1.53059e-07
PF00150	PDB/1a3h	Q2FZX9	143	6.21739	11.7853	1.53059e-07
PF00150	PDB/1a3h	Q2G002	130	6.84211	11.7853	1.53059e-07
PF00150	PDB/1a3h	Q2G0Q1	131	6.39024	11.7853	1.53059e-07
PF00150	PDB/1a3h	Q2G136	133	6.04545	11.7853	1.53059e-07
PF00150	PDB/1a3h	Q2G151	131	6.2381	11.7853	1.53059e-07
PF00150	PDB/1a3h	Q2G160	126	6	11.7853	1.53059e-07
PF00150	PDB/1a3h	Q2G1S2	130	6.5	11.7853	1.53059e-07
PF00150	PDB/1a3h	Q2G2T8	150	6.81818	11.7853	1.53059e-07
PF00150	PDB/1a3h	Q53726	128	6.73684	11.7853	1.53059e-07
PF00056	PDB/1a5z	Q2FZH1	140	6.22222	11.7853	1.53059e-07
PF07830	PDB/1a6q	Q2FZ65	140	6.82927	11.7853	1.53059e-07
PF00248	PDB/1a80	P0A011	138	6.4186	11.7853	1.53059e-07
PF00248	PDB/1a80	Q2FV17	126	6	11.7853	1.53059e-07
PF00248	PDB/1a80	Q2FVJ7	147	6.68182	11.7853	1.53059e-07
PF00248	PDB/1a80	Q2FXG3	129	6.14286	11.7853	1.53059e-07
PF00248	PDB/1a80	Q2FXK4	126	6.3	11.7853	1.53059e-07
PF00248	PDB/1a80	Q2FXX2	113	6.10811	11.7853	1.53059e-07
PF00248	PDB/1a80	Q2FZF9	128	6.09524	11.7853	1.53059e-07
PF00248	PDB/1a80	Q2FZU3	135	6.13636	11.7853	1.53059e-07
PF00248	PDB/1a80	Q2FZX7	142	6.92683	11.7853	1.53059e-07
PF00248	PDB/1a80	Q2G002	136	6.97436	11.7853	1.53059e-07
PF00248	PDB/1a80	Q2G030	131	6.39024	11.7853	1.53059e-07
PF00248	PDB/1a80	Q2G0Q1	131	6.2381	11.7853	1.53059e-07
PF00248	PDB/1a80	Q2G136	153	6.8	11.7853	1.53059e-07
PF00248	PDB/1a80	Q2G151	133	6.18605	11.7853	1.53059e-07
PF00248	PDB/1a80	Q2G1G7	162	6.75	11.7853	1.53059e-07
PF00248	PDB/1a80	Q2G1M7	138	6.9	11.7853	1.53059e-07
PF00248	PDB/1a80	Q2G1S2	132	6.43902	11.7853	1.53059e-07
PF00248	PDB/1a80	Q53726	120	6.15385	11.7853	1.53059e-07
PF00405	PDB/1a8e	Q2FVL2	156	6.78261	11.7853	1.53059e-07
PF16363	PDB/1a9y	Q2G035	171	6.33333	11.7853	1.53059e-07
PF00709	PDB/1ade	Q2G1S3	231	6.69565	11.7853	1.53059e-07
PF13561	PDB/1ae1	Q2FVH5	143	6.80952	11.7853	1.53059e-07
PF13561	PDB/1ae1	Q2FXG9	102	6.8	11.7853	1.53059e-07
PF00121	PDB/1ag1	P0A011	134	6.09091	11.7853	1.53059e-07
PF00121	PDB/1ag1	Q2FUU2	142	6.60465	11.7853	1.53059e-07
PF00121	PDB/1ag1	Q2FV17	141	6.55814	11.7853	1.53059e-07
PF00121	PDB/1ag1	Q2FVJ7	149	6.62222	11.7853	1.53059e-07
PF00121	PDB/1ag1	Q2FXE2	134	6.09091	11.7853	1.53059e-07
PF00121	PDB/1ag1	Q2FXK4	138	6.73171	11.7853	1.53059e-07
PF00121	PDB/1ag1	Q2FXR3	152	6.75556	11.7853	1.53059e-07
PF00121	PDB/1ag1	Q2FXV3	136	6.32558	11.7853	1.53059e-07
PF00121	PDB/1ag1	Q2FXX2	123	6.47368	11.7853	1.53059e-07
PF00121	PDB/1ag1	Q2FY71	148	6.43478	11.7853	1.53059e-07
PF00121	PDB/1ag1	Q2FZ62	135	6.42857	11.7853	1.53059e-07
PF00121	PDB/1ag1	Q2FZF9	133	6.18605	11.7853	1.53059e-07
PF00121	PDB/1ag1	Q2FZU3	148	6.57778	11.7853	1.53059e-07
PF00121	PDB/1ag1	Q2FZX7	139	6.61905	11.7853	1.53059e-07
PF00121	PDB/1ag1	Q2FZX9	147	6.125	11.7853	1.53059e-07
PF00121	PDB/1ag1	Q2G0A9	138	6.13333	11.7853	1.53059e-07
PF00121	PDB/1ag1	Q2G136	138	6	11.7853	1.53059e-07
PF00121	PDB/1ag1	Q2G1E4	140	6.51163	11.7853	1.53059e-07
PF00121	PDB/1ag1	Q2G1G7	154	6.28571	11.7853	1.53059e-07
PF00121	PDB/1ag1	Q2G1S2	127	6.04762	11.7853	1.53059e-07
PF00121	PDB/1ag1	Q2G2T8	143	6.21739	11.7853	1.53059e-07
PF00121	PDB/1ag1	Q53726	137	6.85	11.7853	1.53059e-07
PF00085	PDB/1aiu	Q2FYK4	66	6	11.7853	1.53059e-07
PF00085	PDB/1aiu	Q2FZD2	62	6.88889	11.7853	1.53059e-07
PF01123	PDB/1an8	Q2FZB1	128	6.91892	11.7853	1.53059e-07
PF01123	PDB/1an8	Q2G0X4	116	6.27027	11.7853	1.53059e-07
PF01123	PDB/1an8	Q2G2X8	132	6.76923	11.7853	1.53059e-07
PF00081	PDB/1ap5	P0A0J3	102	6.18182	11.7853	1.53059e-07
PF00081	PDB/1ap5	Q2G261	104	6.5	11.7853	1.53059e-07
PF00332	PDB/1aq0	Q2FZ87	135	6.27907	11.7853	1.53059e-07
PF00332	PDB/1aq0	Q2G157	120	6	11.7853	1.53059e-07
PF00332	PDB/1aq0	Q2G2T8	152	6.20408	11.7853	1.53059e-07
PF00702	PDB/1aq6	Q2FZA2	95	6.12903	11.7853	1.53059e-07
PF02230	PDB/1auo	Q2G2W3	115	6.05263	11.7853	1.53059e-07
PF02078	PDB/1auv	Q2FWH3	154	6.55319	11.7853	1.53059e-07
PF01358	PDB/1av6	Q2FXW3	111	6.16667	11.7853	1.53059e-07
PF01382	PDB/1avd	Q2G2G0	51	6	11.7853	1.53059e-07
PF07831	PDB/1azy	Q2FYR7	175	6.60377	11.7853	1.53059e-07
PF01373	PDB/1b1y	Q2FUU2	137	6.08889	11.7853	1.53059e-07
PF01373	PDB/1b1y	Q2FV17	135	6	11.7853	1.53059e-07
PF01373	PDB/1b1y	Q2FV30	168	6.22222	11.7853	1.53059e-07
PF01373	PDB/1b1y	Q2FWD3	139	6.31818	11.7853	1.53059e-07
PF01373	PDB/1b1y	Q2FWG3	131	6.55	11.7853	1.53059e-07
PF01373	PDB/1b1y	Q2FXV3	154	6.84444	11.7853	1.53059e-07
PF01373	PDB/1b1y	Q2FXW4	139	6.17778	11.7853	1.53059e-07
PF01373	PDB/1b1y	Q2FXX2	120	6	11.7853	1.53059e-07
PF01373	PDB/1b1y	Q2FYR3	146	6.7907	11.7853	1.53059e-07
PF01373	PDB/1b1y	Q2FYR5	137	6.85	11.7853	1.53059e-07
PF01373	PDB/1b1y	Q2FYZ7	126	6	11.7853	1.53059e-07
PF01373	PDB/1b1y	Q2FZ71	134	6.38095	11.7853	1.53059e-07
PF01373	PDB/1b1y	Q2FZ87	134	6.38095	11.7853	1.53059e-07
PF01373	PDB/1b1y	Q2G030	133	6.04545	11.7853	1.53059e-07
PF01373	PDB/1b1y	Q2G0Q7	128	6.09524	11.7853	1.53059e-07
PF01373	PDB/1b1y	Q2G153	186	6.30508	11.7853	1.53059e-07
PF01373	PDB/1b1y	Q53726	129	6.14286	11.7853	1.53059e-07
PF00331	PDB/1b30	P0A011	142	6.04255	11.7853	1.53059e-07
PF00331	PDB/1b30	Q2FVJ7	150	6.25	11.7853	1.53059e-07
PF00331	PDB/1b30	Q2FXE2	153	6.51064	11.7853	1.53059e-07
PF00331	PDB/1b30	Q2FYR6	140	6.36364	11.7853	1.53059e-07
PF00331	PDB/1b30	Q2G030	140	6.22222	11.7853	1.53059e-07
PF00331	PDB/1b30	Q2G151	144	6.12766	11.7853	1.53059e-07
PF00331	PDB/1b30	Q2G157	123	6.15	11.7853	1.53059e-07
PF00331	PDB/1b30	Q2G160	150	6.38298	11.7853	1.53059e-07
PF00331	PDB/1b30	Q2G224	142	6.7619	11.7853	1.53059e-07
PF00331	PDB/1b30	Q9EZ12	145	6.04167	11.7853	1.53059e-07
PF01168	PDB/1b54	P0A011	138	6.57143	11.7853	1.53059e-07
PF01168	PDB/1b54	Q2FUU2	123	6	11.7853	1.53059e-07
PF01168	PDB/1b54	Q2FV17	135	6.58537	11.7853	1.53059e-07
PF01168	PDB/1b54	Q2FV21	135	6.75	11.7853	1.53059e-07
PF01168	PDB/1b54	Q2FW73	164	6.83333	11.7853	1.53059e-07
PF01168	PDB/1b54	Q2FXE2	137	6.52381	11.7853	1.53059e-07
PF01168	PDB/1b54	Q2FXV3	140	6.82927	11.7853	1.53059e-07
PF01168	PDB/1b54	Q2FXW4	140	6.82927	11.7853	1.53059e-07
PF01168	PDB/1b54	Q2FXX2	119	6.61111	11.7853	1.53059e-07
PF01168	PDB/1b54	Q2FZF9	132	6.43902	11.7853	1.53059e-07
PF01168	PDB/1b54	Q2FZU3	133	6.18605	11.7853	1.53059e-07
PF01168	PDB/1b54	Q2G030	139	6.95	11.7853	1.53059e-07
PF01168	PDB/1b54	Q2G0A9	149	6.93023	11.7853	1.53059e-07
PF01168	PDB/1b54	Q2G0Q1	129	6.29268	11.7853	1.53059e-07
PF01168	PDB/1b54	Q2G160	143	6.80952	11.7853	1.53059e-07
PF01168	PDB/1b54	Q2G1E4	127	6.19512	11.7853	1.53059e-07
PF01168	PDB/1b54	Q2G1M7	136	6.97436	11.7853	1.53059e-07
PF01168	PDB/1b54	Q2G1S2	138	6.9	11.7853	1.53059e-07
PF01168	PDB/1b54	Q53726	116	6.10526	11.7853	1.53059e-07
PF01168	PDB/1b54	Q9EZ08	167	6.68	11.7853	1.53059e-07
PF01116	PDB/1b57	P0A011	160	6.80851	11.7853	1.53059e-07
PF01116	PDB/1b57	Q2FUU2	145	6.30435	11.7853	1.53059e-07
PF01116	PDB/1b57	Q2FV17	156	6.78261	11.7853	1.53059e-07
PF01116	PDB/1b57	Q2FV21	139	6.17778	11.7853	1.53059e-07
PF01116	PDB/1b57	Q2FVJ7	146	6.08333	11.7853	1.53059e-07
PF01116	PDB/1b57	Q2FW57	163	6.93617	11.7853	1.53059e-07
PF01116	PDB/1b57	Q2FXG3	151	6.56522	11.7853	1.53059e-07
PF01116	PDB/1b57	Q2FXK4	133	6.04545	11.7853	1.53059e-07
PF01116	PDB/1b57	Q2FXW4	159	6.91304	11.7853	1.53059e-07
PF01116	PDB/1b57	Q2FY16	144	6	11.7853	1.53059e-07
PF01116	PDB/1b57	Q2FYR5	134	6.53659	11.7853	1.53059e-07
PF01116	PDB/1b57	Q2FYZ7	139	6.46512	11.7853	1.53059e-07
PF01116	PDB/1b57	Q2FZ71	141	6.55814	11.7853	1.53059e-07
PF01116	PDB/1b57	Q2FZU3	165	6.875	11.7853	1.53059e-07
PF01116	PDB/1b57	Q2FZX7	139	6.17778	11.7853	1.53059e-07
PF01116	PDB/1b57	Q2G002	148	6.88372	11.7853	1.53059e-07
PF01116	PDB/1b57	Q2G030	144	6.4	11.7853	1.53059e-07
PF01116	PDB/1b57	Q2G0K7	136	6.47619	11.7853	1.53059e-07
PF01116	PDB/1b57	Q2G0Q1	142	6.17391	11.7853	1.53059e-07
PF01116	PDB/1b57	Q2G0Q7	139	6.46512	11.7853	1.53059e-07
PF01116	PDB/1b57	Q2G1M7	150	6.81818	11.7853	1.53059e-07
PF01116	PDB/1b57	Q2G224	134	6.38095	11.7853	1.53059e-07
PF01041	PDB/1b9h	Q2FYW6	191	6.94545	11.7853	1.53059e-07
PF01041	PDB/1b9h	Q2G120	193	6.54237	11.7853	1.53059e-07
PF01041	PDB/1b9h	Q2G1H3	179	6.17241	11.7853	1.53059e-07
PF13407	PDB/1ba2	Q2FY63	141	6.26667	11.7853	1.53059e-07
PF13407	PDB/1ba2	Q2G281	154	6.69565	11.7853	1.53059e-07
PF00903	PDB/1bh5	Q2FV45	70	6.36364	11.7853	1.53059e-07
PF00903	PDB/1bh5	Q2FY61	74	6.16667	11.7853	1.53059e-07
PF00195	PDB/1bi5	Q2FV76	202	6.3125	11.7853	1.53059e-07
PF00195	PDB/1bi5	Q2FZS0	181	6.24138	11.7853	1.53059e-07
PF00464	PDB/1bj4	Q2FZL1	196	6.125	11.7853	1.53059e-07
PF00464	PDB/1bj4	Q2FZY5	221	6.22535	11.7853	1.53059e-07
PF00464	PDB/1bj4	Q2G087	210	6.77419	11.7853	1.53059e-07
PF00464	PDB/1bj4	Q2G119	192	6.73684	11.7853	1.53059e-07
PF00464	PDB/1bj4	Q2G1Y4	199	6.0303	11.7853	1.53059e-07
PF02245	PDB/1bnk	Q2FVS1	102	6.375	11.7853	1.53059e-07
PF00296	PDB/1brl	Q2FWG3	137	6.68293	11.7853	1.53059e-07
PF00296	PDB/1brl	Q2FYR6	149	6.77273	11.7853	1.53059e-07
PF00296	PDB/1brl	Q2FZ71	133	6.18605	11.7853	1.53059e-07
PF00296	PDB/1brl	Q2G157	127	6.35	11.7853	1.53059e-07
PF00296	PDB/1brl	Q2G248	147	6.125	11.7853	1.53059e-07
PF00296	PDB/1brl	Q2G2T8	157	6.40816	11.7853	1.53059e-07
PF00296	PDB/1brl	Q9EZ12	160	6.66667	11.7853	1.53059e-07
PF01118	PDB/1brm	Q2FYP0	147	6	11.7853	1.53059e-07
PF01370	PDB/1bsv	Q2G0M5	145	6.44444	11.7853	1.53059e-07
PF01370	PDB/1bsv	Q2G1J5	136	6.18182	11.7853	1.53059e-07
PF00724	PDB/1bwk	Q2FWG3	136	6.32558	11.7853	1.53059e-07
PF00724	PDB/1bwk	Q2FYR6	138	6	11.7853	1.53059e-07
PF00724	PDB/1bwk	Q2FZ71	140	6.22222	11.7853	1.53059e-07
PF00724	PDB/1bwk	Q2G153	208	6.70968	11.7853	1.53059e-07
PF00294	PDB/1bx4	P0A0B9	170	6.8	11.7853	1.53059e-07
PF00294	PDB/1bx4	Q2G2P8	143	6.08511	11.7853	1.53059e-07
PF19581	PDB/1byl	Q2FY61	76	6.33333	11.7853	1.53059e-07
PF06368	PDB/1cb7	Q2FWB9	139	6.17778	11.7853	1.53059e-07
PF06368	PDB/1cb7	Q2FWD3	154	6.41667	11.7853	1.53059e-07
PF06368	PDB/1cb7	Q2FXE8	139	6.17778	11.7853	1.53059e-07
PF06368	PDB/1cb7	Q2FYR3	152	6.46809	11.7853	1.53059e-07
PF06368	PDB/1cb7	Q2FYR5	140	6.36364	11.7853	1.53059e-07
PF06368	PDB/1cb7	Q2FYZ7	142	6.17391	11.7853	1.53059e-07
PF06368	PDB/1cb7	Q2FZF9	150	6.12245	11.7853	1.53059e-07
PF06368	PDB/1cb7	Q2FZU3	158	6.19608	11.7853	1.53059e-07
PF06368	PDB/1cb7	Q2G002	140	6.08696	11.7853	1.53059e-07
PF06368	PDB/1cb7	Q2G0K7	145	6.44444	11.7853	1.53059e-07
PF06368	PDB/1cb7	Q2G157	150	6.97674	11.7853	1.53059e-07
PF06368	PDB/1cb7	Q2G224	148	6.57778	11.7853	1.53059e-07
PF06368	PDB/1cb7	Q2G248	158	6.19608	11.7853	1.53059e-07
PF00590	PDB/1cbf	Q2G0R6	149	6.20833	11.7853	1.53059e-07
PF18011	PDB/1cf9	P0A0K3	105	6.5625	11.7853	1.53059e-07
PF01248	PDB/1ck2	Q2G2C9	54	6	11.7853	1.53059e-07
PF03796	PDB/1cr0	Q2FUP7	145	6.04167	11.7853	1.53059e-07
PF03796	PDB/1cr0	Q2G1K7	106	6.23529	11.7853	1.53059e-07
PF01180	PDB/1d3g	Q2FVJ7	154	6.28571	11.7853	1.53059e-07
PF01180	PDB/1d3g	Q2FWB9	141	6.55814	11.7853	1.53059e-07
PF01180	PDB/1d3g	Q2FXE2	146	6.08333	11.7853	1.53059e-07
PF01180	PDB/1d3g	Q2FXE8	146	6.7907	11.7853	1.53059e-07
PF01180	PDB/1d3g	Q2FYR3	146	6.48889	11.7853	1.53059e-07
PF01180	PDB/1d3g	Q2FYZ7	138	6.27273	11.7853	1.53059e-07
PF01180	PDB/1d3g	Q2FZ87	132	6	11.7853	1.53059e-07
PF01180	PDB/1d3g	Q2FZU3	147	6	11.7853	1.53059e-07
PF01180	PDB/1d3g	Q2FZX9	172	6.61538	11.7853	1.53059e-07
PF01180	PDB/1d3g	Q2G0Q7	134	6.09091	11.7853	1.53059e-07
PF01180	PDB/1d3g	Q2G1M7	141	6.26667	11.7853	1.53059e-07
PF01180	PDB/1d3g	Q2G224	146	6.7907	11.7853	1.53059e-07
PF01180	PDB/1d3g	Q2G248	152	6.20408	11.7853	1.53059e-07
PF01180	PDB/1d3g	Q9EZ12	170	6.93878	11.7853	1.53059e-07
PF00278	PDB/1d7k	Q2FY71	166	6.38462	11.7853	1.53059e-07
PF00278	PDB/1d7k	Q2FYZ7	151	6.56522	11.7853	1.53059e-07
PF00278	PDB/1d7k	Q2G0Q7	142	6.17391	11.7853	1.53059e-07
PF00278	PDB/1d7k	Q2G157	144	6.69767	11.7853	1.53059e-07
PF00278	PDB/1d7k	Q2G1S2	151	6.29167	11.7853	1.53059e-07
PF00278	PDB/1d7k	Q2G248	165	6.47059	11.7853	1.53059e-07
PF00278	PDB/1d7k	Q9EZ08	189	6.51724	11.7853	1.53059e-07
PF00215	PDB/1dbt	Q2FV21	131	6.2381	11.7853	1.53059e-07
PF00215	PDB/1dbt	Q2FXG3	141	6.55814	11.7853	1.53059e-07
PF00215	PDB/1dbt	Q2FXV3	141	6.55814	11.7853	1.53059e-07
PF00215	PDB/1dbt	Q2FXW4	140	6.51163	11.7853	1.53059e-07
PF00215	PDB/1dbt	Q2FXX2	115	6.05263	11.7853	1.53059e-07
PF00215	PDB/1dbt	Q2FY71	151	6.56522	11.7853	1.53059e-07
PF00215	PDB/1dbt	Q2FYR5	132	6.94737	11.7853	1.53059e-07
PF00215	PDB/1dbt	Q2FZS6	158	6.32	11.7853	1.53059e-07
PF00215	PDB/1dbt	Q2FZX7	139	6.61905	11.7853	1.53059e-07
PF00215	PDB/1dbt	Q2FZX9	155	6.45833	11.7853	1.53059e-07
PF00215	PDB/1dbt	Q2G002	131	6.55	11.7853	1.53059e-07
PF00215	PDB/1dbt	Q2G0G6	144	6.26087	11.7853	1.53059e-07
PF00215	PDB/1dbt	Q2G136	151	6.56522	11.7853	1.53059e-07
PF00215	PDB/1dbt	Q2G151	144	6.54545	11.7853	1.53059e-07
PF00215	PDB/1dbt	Q2G1E4	149	6.93023	11.7853	1.53059e-07
PF00215	PDB/1dbt	Q2G1R3	153	6.375	11.7853	1.53059e-07
PF00215	PDB/1dbt	Q2G1S2	136	6.47619	11.7853	1.53059e-07
PF00215	PDB/1dbt	Q53726	120	6	11.7853	1.53059e-07
PF00701	PDB/1dhp	Q2FUU2	144	6.54545	11.7853	1.53059e-07
PF00701	PDB/1dhp	Q2FV17	149	6.77273	11.7853	1.53059e-07
PF00701	PDB/1dhp	Q2FV21	144	6.69767	11.7853	1.53059e-07
PF00701	PDB/1dhp	Q2FV30	183	6.90566	11.7853	1.53059e-07
PF00701	PDB/1dhp	Q2FVJ7	155	6.73913	11.7853	1.53059e-07
PF00701	PDB/1dhp	Q2FWK3	205	6.72131	11.7853	1.53059e-07
PF00701	PDB/1dhp	Q2FXE2	153	6.8	11.7853	1.53059e-07
PF00701	PDB/1dhp	Q2FXW4	153	6.95455	11.7853	1.53059e-07
PF00701	PDB/1dhp	Q2FXW5	191	6.36667	11.7853	1.53059e-07
PF00701	PDB/1dhp	Q2FXX2	125	6.41026	11.7853	1.53059e-07
PF00701	PDB/1dhp	Q2FZF9	137	6.22727	11.7853	1.53059e-07
PF00701	PDB/1dhp	Q2FZU3	151	6.56522	11.7853	1.53059e-07
PF00701	PDB/1dhp	Q2FZX9	171	6.97959	11.7853	1.53059e-07
PF00701	PDB/1dhp	Q2G0A9	145	6.30435	11.7853	1.53059e-07
PF00701	PDB/1dhp	Q2G0Q1	150	6.81818	11.7853	1.53059e-07
PF00701	PDB/1dhp	Q2G136	150	6.38298	11.7853	1.53059e-07
PF00701	PDB/1dhp	Q2G151	155	6.88889	11.7853	1.53059e-07
PF00701	PDB/1dhp	Q2G1E4	152	6.90909	11.7853	1.53059e-07
PF00701	PDB/1dhp	Q2G1G7	151	6.04	11.7853	1.53059e-07
PF00701	PDB/1dhp	Q2G2T8	151	6.42553	11.7853	1.53059e-07
PF00701	PDB/1dhp	Q53726	128	6.2439	11.7853	1.53059e-07
PF00994	PDB/1di6	Q2FVX8	102	6.58065	11.7853	1.53059e-07
PF13859	PDB/1dil	Q2FUS8	186	6.64286	11.7853	1.53059e-07
PF01025	PDB/1dkg	Q2FXZ1	64	6.4	11.7853	1.53059e-07
PF00697	PDB/1dl3	P69848	144	6.26087	11.7853	1.53059e-07
PF00697	PDB/1dl3	Q2FUU2	129	6.29268	11.7853	1.53059e-07
PF00697	PDB/1dl3	Q2FV17	136	6.63415	11.7853	1.53059e-07
PF00697	PDB/1dl3	Q2FV21	126	6.3	11.7853	1.53059e-07
PF00697	PDB/1dl3	Q2FV30	151	6.04	11.7853	1.53059e-07
PF00697	PDB/1dl3	Q2FVR9	149	6.20833	11.7853	1.53059e-07
PF00697	PDB/1dl3	Q2FW57	136	6.47619	11.7853	1.53059e-07
PF00697	PDB/1dl3	Q2FXG3	143	6.97561	11.7853	1.53059e-07
PF00697	PDB/1dl3	Q2FXK4	134	6.87179	11.7853	1.53059e-07
PF00697	PDB/1dl3	Q2FXR3	146	6.7907	11.7853	1.53059e-07
PF00697	PDB/1dl3	Q2FY71	153	6.95455	11.7853	1.53059e-07
PF00697	PDB/1dl3	Q2FYR3	130	6.66667	11.7853	1.53059e-07
PF00697	PDB/1dl3	Q2FYU4	139	6.31818	11.7853	1.53059e-07
PF00697	PDB/1dl3	Q2FZF9	135	6.58537	11.7853	1.53059e-07
PF00697	PDB/1dl3	Q2FZU3	137	6.37209	11.7853	1.53059e-07
PF00697	PDB/1dl3	Q2FZX9	155	6.73913	11.7853	1.53059e-07
PF00697	PDB/1dl3	Q2G030	138	6.9	11.7853	1.53059e-07
PF00697	PDB/1dl3	Q2G0A9	142	6.60465	11.7853	1.53059e-07
PF00697	PDB/1dl3	Q2G0Q1	125	6.09756	11.7853	1.53059e-07
PF00697	PDB/1dl3	Q2G136	152	6.90909	11.7853	1.53059e-07
PF00697	PDB/1dl3	Q2G151	145	6.90476	11.7853	1.53059e-07
PF00697	PDB/1dl3	Q2G1E4	126	6.14634	11.7853	1.53059e-07
PF00697	PDB/1dl3	Q2G1G0	130	6.19048	11.7853	1.53059e-07
PF00697	PDB/1dl3	Q2G1G7	151	6.42553	11.7853	1.53059e-07
PF00697	PDB/1dl3	Q2G1S2	129	6.45	11.7853	1.53059e-07
PF00697	PDB/1dl3	Q53726	124	6.52632	11.7853	1.53059e-07
PF06309	PDB/1do0	Q2FZ28	194	6.46667	11.7853	1.53059e-07
PF05175	PDB/1dus	Q2FZF6	79	6.58333	11.7853	1.53059e-07
PF05175	PDB/1dus	Q2G0N7	89	6.59259	11.7853	1.53059e-07
PF03328	PDB/1dxe	P0A011	146	6.63636	11.7853	1.53059e-07
PF03328	PDB/1dxe	Q2FUU2	137	6.37209	11.7853	1.53059e-07
PF03328	PDB/1dxe	Q2FV21	146	6.95238	11.7853	1.53059e-07
PF03328	PDB/1dxe	Q2FVJ7	143	6.35556	11.7853	1.53059e-07
PF03328	PDB/1dxe	Q2FWD3	134	6.38095	11.7853	1.53059e-07
PF03328	PDB/1dxe	Q2FXE2	140	6.36364	11.7853	1.53059e-07
PF03328	PDB/1dxe	Q2FXG3	148	6.88372	11.7853	1.53059e-07
PF03328	PDB/1dxe	Q2FXR3	136	6.04444	11.7853	1.53059e-07
PF03328	PDB/1dxe	Q2FXX2	115	6.05263	11.7853	1.53059e-07
PF03328	PDB/1dxe	Q2FY16	136	6.04444	11.7853	1.53059e-07
PF03328	PDB/1dxe	Q2FY71	138	6	11.7853	1.53059e-07
PF03328	PDB/1dxe	Q2FYR6	143	6.97561	11.7853	1.53059e-07
PF03328	PDB/1dxe	Q2FZ62	126	6	11.7853	1.53059e-07
PF03328	PDB/1dxe	Q2FZ87	134	6.7	11.7853	1.53059e-07
PF03328	PDB/1dxe	Q2FZF9	135	6.27907	11.7853	1.53059e-07
PF03328	PDB/1dxe	Q2FZX7	143	6.80952	11.7853	1.53059e-07
PF03328	PDB/1dxe	Q2G002	135	6.75	11.7853	1.53059e-07
PF03328	PDB/1dxe	Q2G0Q1	139	6.46512	11.7853	1.53059e-07
PF03328	PDB/1dxe	Q2G136	147	6.3913	11.7853	1.53059e-07
PF03328	PDB/1dxe	Q2G151	152	6.90909	11.7853	1.53059e-07
PF03328	PDB/1dxe	Q2G248	152	6.75556	11.7853	1.53059e-07
PF03328	PDB/1dxe	Q2G2T8	150	6.52174	11.7853	1.53059e-07
PF03328	PDB/1dxe	Q53726	120	6	11.7853	1.53059e-07
PF01642	PDB/1e1c	Q2FWG3	143	6.21739	11.7853	1.53059e-07
PF01642	PDB/1e1c	Q2FYR3	153	6.2449	11.7853	1.53059e-07
PF01642	PDB/1e1c	Q2FYR6	163	6.65306	11.7853	1.53059e-07
PF01642	PDB/1e1c	Q2FZ71	147	6.125	11.7853	1.53059e-07
PF01642	PDB/1e1c	Q2G030	169	6.76	11.7853	1.53059e-07
PF01642	PDB/1e1c	Q2G0Q7	147	6.125	11.7853	1.53059e-07
PF01642	PDB/1e1c	Q2G157	141	6.26667	11.7853	1.53059e-07
PF01642	PDB/1e1c	Q2G224	155	6.59574	11.7853	1.53059e-07
PF01642	PDB/1e1c	Q53726	153	6.375	11.7853	1.53059e-07
PF05194	PDB/1ear	Q2G2K8	84	6	11.7853	1.53059e-07
PF13088	PDB/1eur	Q2FWX8	160	6.03774	11.7853	1.53059e-07
PF00923	PDB/1f05	P0A011	143	6.21739	11.7853	1.53059e-07
PF00923	PDB/1f05	Q2FW57	138	6	11.7853	1.53059e-07
PF00923	PDB/1f05	Q2FXG3	145	6.44444	11.7853	1.53059e-07
PF00923	PDB/1f05	Q2FXW4	142	6.31111	11.7853	1.53059e-07
PF00923	PDB/1f05	Q2FXX2	122	6.1	11.7853	1.53059e-07
PF00923	PDB/1f05	Q2FYR3	142	6.60465	11.7853	1.53059e-07
PF00923	PDB/1f05	Q2FYZ7	129	6.14286	11.7853	1.53059e-07
PF00923	PDB/1f05	Q2FZ71	136	6.47619	11.7853	1.53059e-07
PF00923	PDB/1f05	Q2FZ87	133	6.33333	11.7853	1.53059e-07
PF00923	PDB/1f05	Q2G030	146	6.63636	11.7853	1.53059e-07
PF00923	PDB/1f05	Q2G0Q1	142	6.31111	11.7853	1.53059e-07
PF00923	PDB/1f05	Q2G160	143	6.21739	11.7853	1.53059e-07
PF00923	PDB/1f05	Q2G1M7	144	6.69767	11.7853	1.53059e-07
PF00923	PDB/1f05	Q2G1S2	138	6.27273	11.7853	1.53059e-07
PF00923	PDB/1f05	Q2G248	147	6.25532	11.7853	1.53059e-07
PF00923	PDB/1f05	Q9EZ12	154	6.55319	11.7853	1.53059e-07
PF03033	PDB/1f0k	Q2G255	201	6.81356	11.7853	1.53059e-07
PF02374	PDB/1f48	Q2FUV2	116	6.27027	11.7853	1.53059e-07
PF01630	PDB/1fcq	Q2FV17	146	6.34783	11.7853	1.53059e-07
PF01630	PDB/1fcq	Q2FWG3	130	6.34146	11.7853	1.53059e-07
PF01630	PDB/1fcq	Q2FYR3	142	6.45455	11.7853	1.53059e-07
PF01630	PDB/1fcq	Q2FYR5	123	6	11.7853	1.53059e-07
PF01630	PDB/1fcq	Q2G0Q7	137	6.37209	11.7853	1.53059e-07
PF01625	PDB/1ff3	P0A084	94	6.71429	11.7853	1.53059e-07
PF00154	PDB/1g18	Q2FXB7	119	6.10256	11.7853	1.53059e-07
PF01501	PDB/1g9r	Q2G2T7	134	6.7	11.7853	1.53059e-07
PF02156	PDB/1gvy	P0A011	131	6.09302	11.7853	1.53059e-07
PF02156	PDB/1gvy	Q2FWB9	116	6.10526	11.7853	1.53059e-07
PF02156	PDB/1gvy	Q2FWG3	111	6	11.7853	1.53059e-07
PF02156	PDB/1gvy	Q2FXE8	122	6.42105	11.7853	1.53059e-07
PF02156	PDB/1gvy	Q2FYR3	129	6.45	11.7853	1.53059e-07
PF02156	PDB/1gvy	Q2FYR5	112	6.05405	11.7853	1.53059e-07
PF02156	PDB/1gvy	Q2FZ71	118	6.05128	11.7853	1.53059e-07
PF02156	PDB/1gvy	Q2FZ87	123	6.30769	11.7853	1.53059e-07
PF02156	PDB/1gvy	Q2G157	123	6.83333	11.7853	1.53059e-07
PF00982	PDB/1gz5	Q2G290	215	6.8254	11.7853	1.53059e-07
PF00982	PDB/1gz5	Q2G2F5	222	6.62687	11.7853	1.53059e-07
PF00834	PDB/1h1y	Q2FV17	136	6.97436	11.7853	1.53059e-07
PF00834	PDB/1h1y	Q2FV21	129	6.78947	11.7853	1.53059e-07
PF00834	PDB/1h1y	Q2FV30	152	6.33333	11.7853	1.53059e-07
PF00834	PDB/1h1y	Q2FVR9	144	6.26087	11.7853	1.53059e-07
PF00834	PDB/1h1y	Q2FXE2	134	6.7	11.7853	1.53059e-07
PF00834	PDB/1h1y	Q2FXG3	136	6.97436	11.7853	1.53059e-07
PF00834	PDB/1h1y	Q2FXK4	122	6.59459	11.7853	1.53059e-07
PF00834	PDB/1h1y	Q2FZS6	149	6.47826	11.7853	1.53059e-07
PF00834	PDB/1h1y	Q2FZX9	144	6.54545	11.7853	1.53059e-07
PF00834	PDB/1h1y	Q2G0G6	140	6.66667	11.7853	1.53059e-07
PF00834	PDB/1h1y	Q2G0Q1	128	6.5641	11.7853	1.53059e-07
PF00834	PDB/1h1y	Q2G136	136	6.47619	11.7853	1.53059e-07
PF00834	PDB/1h1y	Q2G1E4	134	6.87179	11.7853	1.53059e-07
PF00834	PDB/1h1y	Q2G1G7	147	6.53333	11.7853	1.53059e-07
PF00834	PDB/1h1y	Q53726	116	6.44444	11.7853	1.53059e-07
PF01234	PDB/1hnn	Q2G1A8	115	6.05263	11.7853	1.53059e-07
PF01234	PDB/1hnn	Q2G2A0	123	6.64865	11.7853	1.53059e-07
PF05491	PDB/1hqc	Q2FXT4	179	6.75472	11.7853	1.53059e-07
PF01869	PDB/1hux	Q2FWC7	138	6.4186	11.7853	1.53059e-07
PF01869	PDB/1hux	Q2FWL0	116	6.27027	11.7853	1.53059e-07
PF01869	PDB/1hux	Q2G159	132	6.43902	11.7853	1.53059e-07
PF01430	PDB/1hw7	Q2G0Q9	131	6.39024	11.7853	1.53059e-07
PF10609	PDB/1hyq	Q2FVJ5	128	6.73684	11.7853	1.53059e-07
PF00398	PDB/1i4w	Q2FZF6	96	6	11.7853	1.53059e-07
PF02833	PDB/1i74	Q2FWY1	152	6.46809	11.7853	1.53059e-07
PF03096	PDB/1imj	Q2FV90	123	6.15	11.7853	1.53059e-07
PF03096	PDB/1imj	Q2FXA7	100	6.66667	11.7853	1.53059e-07
PF03096	PDB/1imj	Q2G154	123	6.64865	11.7853	1.53059e-07
PF03096	PDB/1imj	Q2G2V6	128	6.91892	11.7853	1.53059e-07
PF01564	PDB/1inl	Q2G2X0	133	6.04545	11.7853	1.53059e-07
PF12697	PDB/1j1i	Q2G0F0	124	6.35897	11.7853	1.53059e-07
PF12697	PDB/1j1i	Q2G2T4	123	6.15	11.7853	1.53059e-07
PF01026	PDB/1j6o	Q2FUU2	132	6.43902	11.7853	1.53059e-07
PF01026	PDB/1j6o	Q2FUV3	121	6.05	11.7853	1.53059e-07
PF01026	PDB/1j6o	Q2FW57	127	6.04762	11.7853	1.53059e-07
PF01026	PDB/1j6o	Q2FWB9	117	6.32432	11.7853	1.53059e-07
PF01026	PDB/1j6o	Q2FWD3	125	6.25	11.7853	1.53059e-07
PF01026	PDB/1j6o	Q2FXE2	130	6.19048	11.7853	1.53059e-07
PF01026	PDB/1j6o	Q2FXG3	143	6.97561	11.7853	1.53059e-07
PF01026	PDB/1j6o	Q2FXV3	143	6.97561	11.7853	1.53059e-07
PF01026	PDB/1j6o	Q2FXX2	114	6.33333	11.7853	1.53059e-07
PF01026	PDB/1j6o	Q2FYR3	131	6.71795	11.7853	1.53059e-07
PF01026	PDB/1j6o	Q2FYR5	120	6.66667	11.7853	1.53059e-07
PF01026	PDB/1j6o	Q2FYZ7	132	6.94737	11.7853	1.53059e-07
PF01026	PDB/1j6o	Q2FZ71	132	6.94737	11.7853	1.53059e-07
PF01026	PDB/1j6o	Q2FZ87	117	6.15789	11.7853	1.53059e-07
PF01026	PDB/1j6o	Q2FZF9	124	6.04878	11.7853	1.53059e-07
PF01026	PDB/1j6o	Q2FZX7	123	6.15	11.7853	1.53059e-07
PF01026	PDB/1j6o	Q2G002	122	6.42105	11.7853	1.53059e-07
PF01026	PDB/1j6o	Q2G0K7	118	6.37838	11.7853	1.53059e-07
PF01026	PDB/1j6o	Q2G151	131	6.2381	11.7853	1.53059e-07
PF01026	PDB/1j6o	Q2G160	132	6.28571	11.7853	1.53059e-07
PF01026	PDB/1j6o	Q2G1M7	130	6.66667	11.7853	1.53059e-07
PF01026	PDB/1j6o	Q2G224	122	6.59459	11.7853	1.53059e-07
PF01026	PDB/1j6o	Q53726	120	6.31579	11.7853	1.53059e-07
PF01026	PDB/1j6o	Q9EZ12	148	6.88372	11.7853	1.53059e-07
PF01712	PDB/1j90	Q2G0M0	86	6.14286	11.7853	1.53059e-07
PF01712	PDB/1j90	Q2G0M1	110	6.875	11.7853	1.53059e-07
PF03403	PDB/1jfr	Q2FXA7	83	6.91667	11.7853	1.53059e-07
PF03403	PDB/1jfr	Q2FZL6	93	6	11.7853	1.53059e-07
PF03403	PDB/1jfr	Q2G025	91	6.27586	11.7853	1.53059e-07
PF03403	PDB/1jfr	Q2G0V7	96	6.4	11.7853	1.53059e-07
PF00899	PDB/1jw9	Q2FVX7	152	6.6087	11.7853	1.53059e-07
PF00899	PDB/1jw9	Q2FXW3	110	6.11111	11.7853	1.53059e-07
PF00899	PDB/1jw9	Q2G0N7	97	6.0625	11.7853	1.53059e-07
PF04321	PDB/1kbz	Q2FV44	148	6.04082	11.7853	1.53059e-07
PF02784	PDB/1knw	P0A011	133	6.18605	11.7853	1.53059e-07
PF02784	PDB/1knw	Q2FUU2	129	6.14286	11.7853	1.53059e-07
PF02784	PDB/1knw	Q2FV17	133	6.33333	11.7853	1.53059e-07
PF02784	PDB/1knw	Q2FV21	124	6.04878	11.7853	1.53059e-07
PF02784	PDB/1knw	Q2FV30	155	6.07843	11.7853	1.53059e-07
PF02784	PDB/1knw	Q2FVJ7	146	6.63636	11.7853	1.53059e-07
PF02784	PDB/1knw	Q2FXE2	131	6.09302	11.7853	1.53059e-07
PF02784	PDB/1knw	Q2FXG3	136	6.47619	11.7853	1.53059e-07
PF02784	PDB/1knw	Q2FXK4	121	6.05	11.7853	1.53059e-07
PF02784	PDB/1knw	Q2FXR3	140	6.36364	11.7853	1.53059e-07
PF02784	PDB/1knw	Q2FXW4	131	6.2381	11.7853	1.53059e-07
PF02784	PDB/1knw	Q2FXX2	124	6.7027	11.7853	1.53059e-07
PF02784	PDB/1knw	Q2FY71	148	6.57778	11.7853	1.53059e-07
PF02784	PDB/1knw	Q2FZU3	134	6.09091	11.7853	1.53059e-07
PF02784	PDB/1knw	Q2FZX7	123	6	11.7853	1.53059e-07
PF02784	PDB/1knw	Q2G002	131	6.71795	11.7853	1.53059e-07
PF02784	PDB/1knw	Q2G030	129	6.29268	11.7853	1.53059e-07
PF02784	PDB/1knw	Q2G0G6	136	6.04444	11.7853	1.53059e-07
PF02784	PDB/1knw	Q2G151	137	6.37209	11.7853	1.53059e-07
PF02784	PDB/1knw	Q2G1M6	179	6.62963	11.7853	1.53059e-07
PF02784	PDB/1knw	Q2G1M7	131	6.55	11.7853	1.53059e-07
PF02784	PDB/1knw	Q2G1S2	128	6.2439	11.7853	1.53059e-07
PF02784	PDB/1knw	Q2G2T8	146	6.48889	11.7853	1.53059e-07
PF02784	PDB/1knw	Q9EZ08	153	6	11.7853	1.53059e-07
PF02353	PDB/1kp9	Q2FY13	122	6.97143	11.7853	1.53059e-07
PF02353	PDB/1kp9	Q2G2A0	117	6.5	11.7853	1.53059e-07
PF01256	PDB/1kyh	Q2FV41	127	6.19512	11.7853	1.53059e-07
PF01256	PDB/1kyh	Q2FZ53	118	6.05128	11.7853	1.53059e-07
PF01256	PDB/1kyh	Q2G0J8	128	6.5641	11.7853	1.53059e-07
PF01256	PDB/1kyh	Q2G1A6	149	6.62222	11.7853	1.53059e-07
PF05448	PDB/1l7a	Q2FUY3	126	6.46154	11.7853	1.53059e-07
PF05448	PDB/1l7a	Q2FV90	130	6.04651	11.7853	1.53059e-07
PF05448	PDB/1l7a	Q2FYZ3	134	6.38095	11.7853	1.53059e-07
PF05448	PDB/1l7a	Q2G154	126	6.3	11.7853	1.53059e-07
PF05448	PDB/1l7a	Q2G2V6	126	6.3	11.7853	1.53059e-07
PF05448	PDB/1l7a	Q2G2W3	133	6.4878	11.7853	1.53059e-07
PF04863	PDB/1lk9	Q2FV61	192	6.50847	11.7853	1.53059e-07
PF04863	PDB/1lk9	Q2FYW6	165	6.34615	11.7853	1.53059e-07
PF07968	PDB/1lkf	Q2FVK1	111	6.16667	11.7853	1.53059e-07
PF07968	PDB/1lkf	Q2FVK2	121	6.36842	11.7853	1.53059e-07
PF07968	PDB/1lkf	Q2FWN9	112	6.22222	11.7853	1.53059e-07
PF07968	PDB/1lkf	Q2FXB1	121	6.54054	11.7853	1.53059e-07
PF01876	PDB/1m65	Q2FWB9	120	6.85714	11.7853	1.53059e-07
PF01876	PDB/1m65	Q2FWG3	118	6.94118	11.7853	1.53059e-07
PF01876	PDB/1m65	Q2FXE8	116	6.62857	11.7853	1.53059e-07
PF01876	PDB/1m65	Q2FYR5	104	6.11765	11.7853	1.53059e-07
PF01876	PDB/1m65	Q2FYR6	111	6	11.7853	1.53059e-07
PF01876	PDB/1m65	Q2FYZ7	109	6.05556	11.7853	1.53059e-07
PF01876	PDB/1m65	Q2FZ87	108	6	11.7853	1.53059e-07
PF01876	PDB/1m65	Q2G002	108	6	11.7853	1.53059e-07
PF01876	PDB/1m65	Q2G0K7	105	6	11.7853	1.53059e-07
PF01876	PDB/1m65	Q2G0Q7	110	6.11111	11.7853	1.53059e-07
PF01876	PDB/1m65	Q2G157	115	6.9697	11.7853	1.53059e-07
PF01876	PDB/1m65	Q2G160	121	6.05	11.7853	1.53059e-07
PF01876	PDB/1m65	Q2G1M7	111	6	11.7853	1.53059e-07
PF01876	PDB/1m65	Q2G1S2	125	6.57895	11.7853	1.53059e-07
PF06941	PDB/1mh9	Q2G086	105	6.77419	11.7853	1.53059e-07
PF03205	PDB/1np6	Q2FVY1	73	6.34783	11.7853	1.53059e-07
PF01118	PDB/1nvm	Q2FWG3	178	6.71698	11.7853	1.53059e-07
PF00580	PDB/1pjr	Q53727	345	6.4486	11.7853	1.53059e-07
PF13242	PDB/1pw5	Q2G0K5	110	6.28571	11.7853	1.53059e-07
PF02567	PDB/1qy9	Q2FVE4	138	6.27273	11.7853	1.53059e-07
PF01513	PDB/1suw	Q2G1Z9	129	6.29268	11.7853	1.53059e-07
PF02273	PDB/1tht	Q2FV39	145	6.44444	11.7853	1.53059e-07
PF02273	PDB/1tht	Q2FV90	142	6.60465	11.7853	1.53059e-07
PF02273	PDB/1tht	Q2FZQ0	145	6.44444	11.7853	1.53059e-07
PF02273	PDB/1tht	Q2G0F0	128	6.09524	11.7853	1.53059e-07
PF02273	PDB/1tht	Q2G0F3	150	6.97674	11.7853	1.53059e-07
PF02273	PDB/1tht	Q2G0V7	126	6.46154	11.7853	1.53059e-07
PF02273	PDB/1tht	Q2G2V6	135	6.75	11.7853	1.53059e-07
PF01619	PDB/1tiw	Q2FWB9	141	6.13043	11.7853	1.53059e-07
PF01619	PDB/1tiw	Q2FWG3	152	6.75556	11.7853	1.53059e-07
PF01619	PDB/1tiw	Q2FXE8	138	6	11.7853	1.53059e-07
PF01619	PDB/1tiw	Q2FXK4	154	6.41667	11.7853	1.53059e-07
PF01619	PDB/1tiw	Q2FYR6	149	6.20833	11.7853	1.53059e-07
PF01619	PDB/1tiw	Q2FZ71	149	6.34043	11.7853	1.53059e-07
PF01619	PDB/1tiw	Q2G0K7	149	6.47826	11.7853	1.53059e-07
PF01619	PDB/1tiw	Q2G0Q7	162	6.89362	11.7853	1.53059e-07
PF01619	PDB/1tiw	Q2G151	154	6.03922	11.7853	1.53059e-07
PF01619	PDB/1tiw	Q2G157	132	6	11.7853	1.53059e-07
PF01619	PDB/1tiw	Q2G160	164	6.43137	11.7853	1.53059e-07
PF01619	PDB/1tiw	Q2G1M7	149	6.20833	11.7853	1.53059e-07
PF01619	PDB/1tiw	Q2G224	147	6.3913	11.7853	1.53059e-07
PF01619	PDB/1tiw	Q2G248	167	6.42308	11.7853	1.53059e-07
PF06325	PDB/1ufk	Q2FWE1	133	6.4878	11.7853	1.53059e-07
PF06325	PDB/1ufk	Q2FXW3	116	6.27027	11.7853	1.53059e-07
PF06325	PDB/1ufk	Q2FZF6	92	6.13333	11.7853	1.53059e-07
PF01938	PDB/1uwv	Q2FWZ3	212	6.32836	11.7853	1.53059e-07
PF01207	PDB/1vhn	P0A011	151	6.29167	11.7853	1.53059e-07
PF01207	PDB/1vhn	Q2FWB9	143	6.65116	11.7853	1.53059e-07
PF01207	PDB/1vhn	Q2FWG3	138	6.57143	11.7853	1.53059e-07
PF01207	PDB/1vhn	Q2FXE8	150	6.97674	11.7853	1.53059e-07
PF01207	PDB/1vhn	Q2FYR3	155	6.88889	11.7853	1.53059e-07
PF01207	PDB/1vhn	Q2FYR6	152	6.75556	11.7853	1.53059e-07
PF01207	PDB/1vhn	Q2FZ71	135	6.13636	11.7853	1.53059e-07
PF01207	PDB/1vhn	Q2G030	152	6.6087	11.7853	1.53059e-07
PF01207	PDB/1vhn	Q2G0K7	141	6.55814	11.7853	1.53059e-07
PF01207	PDB/1vhn	Q2G136	151	6.04	11.7853	1.53059e-07
PF01207	PDB/1vhn	Q2G157	140	6.82927	11.7853	1.53059e-07
PF05543	PDB/1x9y	Q2FZL3	150	6.81818	11.7853	1.53059e-07
PF05543	PDB/1x9y	Q2G2R8	129	6.45	11.7853	1.53059e-07
PF04131	PDB/1y0e	Q2FWB9	112	6.58824	11.7853	1.53059e-07
PF04131	PDB/1y0e	Q2FWD3	113	6.10811	11.7853	1.53059e-07
PF04131	PDB/1y0e	Q2FXE8	112	6.58824	11.7853	1.53059e-07
PF04131	PDB/1y0e	Q2FYR3	109	6.05556	11.7853	1.53059e-07
PF04131	PDB/1y0e	Q2FYR5	110	6.66667	11.7853	1.53059e-07
PF04131	PDB/1y0e	Q2FYR6	116	6.44444	11.7853	1.53059e-07
PF04131	PDB/1y0e	Q2FZ62	121	6.54054	11.7853	1.53059e-07
PF04131	PDB/1y0e	Q2FZ71	107	6.11429	11.7853	1.53059e-07
PF04131	PDB/1y0e	Q2G0Q7	109	6.22857	11.7853	1.53059e-07
PF04131	PDB/1y0e	Q2G1M7	114	6.33333	11.7853	1.53059e-07
PF04131	PDB/1y0e	Q2G224	118	6.94118	11.7853	1.53059e-07
PF02390	PDB/1yzh	Q2FXG9	84	6.22222	11.7853	1.53059e-07
PF02390	PDB/1yzh	Q2FYG5	97	6.25806	11.7853	1.53059e-07
PF02390	PDB/1yzh	Q2FZF6	83	6.64	11.7853	1.53059e-07
PF02390	PDB/1yzh	Q2G0N7	93	6.64286	11.7853	1.53059e-07
PF02621	PDB/1zbm	Q2G1I5	161	6.31373	11.7853	1.53059e-07
PF01680	PDB/1znn	Q2FWB9	113	6.64706	11.7853	1.53059e-07
PF01680	PDB/1znn	Q2FXE8	105	6.17647	11.7853	1.53059e-07
PF01680	PDB/1znn	Q2FYR5	102	6.18182	11.7853	1.53059e-07
PF01680	PDB/1znn	Q2FYR6	116	6.44444	11.7853	1.53059e-07
PF01680	PDB/1znn	Q2FZ71	106	6.05714	11.7853	1.53059e-07
PF01680	PDB/1znn	Q2G0Q7	112	6.4	11.7853	1.53059e-07
PF01680	PDB/1znn	Q2G224	117	6.88235	11.7853	1.53059e-07
PF06335	PDB/2a8e	Q2G2G7	98	6.75862	11.7853	1.53059e-07
PF03537	PDB/2aam	Q2FWB9	132	6.13953	11.7853	1.53059e-07
PF03537	PDB/2aam	Q2FYR3	150	6.66667	11.7853	1.53059e-07
PF07161	PDB/2byo	Q2FVC4	98	6.32258	11.7853	1.53059e-07
PF07161	PDB/2byo	Q2FVC5	96	6.4	11.7853	1.53059e-07
PF07161	PDB/2byo	Q2FVD0	93	6	11.7853	1.53059e-07
PF07161	PDB/2byo	Q2G0W9	108	6.75	11.7853	1.53059e-07
PF07161	PDB/2byo	Q2G0X1	106	6.83871	11.7853	1.53059e-07
PF07161	PDB/2byo	Q2G1P8	101	6.73333	11.7853	1.53059e-07
PF07161	PDB/2byo	Q2G1P9	100	6.45161	11.7853	1.53059e-07
PF07161	PDB/2byo	Q2G1Q1	102	6.18182	11.7853	1.53059e-07
PF07682	PDB/2cb2	Q2FV13	92	6.34483	11.7853	1.53059e-07
PF07682	PDB/2cb2	Q2G2F3	100	6.25	11.7853	1.53059e-07
PF04794	PDB/2e67	Q2FWG3	109	6.22857	11.7853	1.53059e-07
PF04794	PDB/2e67	Q2FXE8	121	6.72222	11.7853	1.53059e-07
PF04794	PDB/2e67	Q2FYR3	115	6.05263	11.7853	1.53059e-07
PF04794	PDB/2e67	Q2FYR6	117	6.15789	11.7853	1.53059e-07
PF04794	PDB/2e67	Q2G0Q7	114	6.16216	11.7853	1.53059e-07
PF04794	PDB/2e67	Q2G157	106	6.23529	11.7853	1.53059e-07
PF04794	PDB/2e67	Q2G1M7	117	6.15789	11.7853	1.53059e-07
PF05889	PDB/2e7i	Q2FXL0	166	6.5098	11.7853	1.53059e-07
PF05889	PDB/2e7i	Q2G0V3	183	6.90566	11.7853	1.53059e-07
PF05889	PDB/2e7i	Q2G1Y4	190	6.55172	11.7853	1.53059e-07
PF08013	PDB/2fiq	Q2FW57	164	6.30769	11.7853	1.53059e-07
PF08013	PDB/2fiq	Q2FWB9	142	6.04255	11.7853	1.53059e-07
PF08013	PDB/2fiq	Q2FWG3	139	6.04348	11.7853	1.53059e-07
PF08013	PDB/2fiq	Q2FXE8	155	6.59574	11.7853	1.53059e-07
PF08013	PDB/2fiq	Q2FYR3	169	6.89796	11.7853	1.53059e-07
PF08013	PDB/2fiq	Q2FYR5	148	6.43478	11.7853	1.53059e-07
PF08013	PDB/2fiq	Q2FZ62	157	6.28	11.7853	1.53059e-07
PF08013	PDB/2fiq	Q2FZ87	148	6.16667	11.7853	1.53059e-07
PF08013	PDB/2fiq	Q2G0Q7	154	6.41667	11.7853	1.53059e-07
PF08013	PDB/2fiq	Q2G1M7	163	6.65306	11.7853	1.53059e-07
PF13379	PDB/2g29	Q2FVL2	137	6.37209	11.7853	1.53059e-07
PF04204	PDB/2ghr	Q2FYR8	115	6.05263	11.7853	1.53059e-07
PF03060	PDB/2gjl	Q2FWD3	153	6.51064	11.7853	1.53059e-07
PF03060	PDB/2gjl	Q2FXE8	153	6.95455	11.7853	1.53059e-07
PF03060	PDB/2gjl	Q2FXG3	145	6.04167	11.7853	1.53059e-07
PF03060	PDB/2gjl	Q2FYR5	131	6.09302	11.7853	1.53059e-07
PF03060	PDB/2gjl	Q2FYZ7	147	6.53333	11.7853	1.53059e-07
PF03060	PDB/2gjl	Q2FZ62	148	6.29787	11.7853	1.53059e-07
PF03060	PDB/2gjl	Q2FZ71	146	6.48889	11.7853	1.53059e-07
PF03060	PDB/2gjl	Q2FZ87	147	6.53333	11.7853	1.53059e-07
PF03060	PDB/2gjl	Q2FZU3	159	6.36	11.7853	1.53059e-07
PF03060	PDB/2gjl	Q2G0Q7	145	6.44444	11.7853	1.53059e-07
PF03060	PDB/2gjl	Q2G1M7	154	6.69565	11.7853	1.53059e-07
PF03060	PDB/2gjl	Q2G248	152	6.08	11.7853	1.53059e-07
PF03060	PDB/2gjl	Q2G2T8	159	6.23529	11.7853	1.53059e-07
PF02719	PDB/2gn4	Q2FVD5	132	6.13953	11.7853	1.53059e-07
PF02719	PDB/2gn4	Q2FZ14	148	6.72727	11.7853	1.53059e-07
PF02719	PDB/2gn4	Q2FZ53	133	6.04545	11.7853	1.53059e-07
PF02719	PDB/2gn4	Q2G1M1	136	6.18182	11.7853	1.53059e-07
PF05971	PDB/2h00	Q2FUQ4	115	6.76471	11.7853	1.53059e-07
PF05971	PDB/2h00	Q2FXL4	124	6.88889	11.7853	1.53059e-07
PF05971	PDB/2h00	Q2FYG5	101	6.12121	11.7853	1.53059e-07
PF05971	PDB/2h00	Q2FZF6	87	6.44444	11.7853	1.53059e-07
PF05971	PDB/2h00	Q2G0T0	118	6.05128	11.7853	1.53059e-07
PF05971	PDB/2h00	Q2G2X0	111	6	11.7853	1.53059e-07
PF03848	PDB/2i6g	Q2FXG9	84	6	11.7853	1.53059e-07
PF03848	PDB/2i6g	Q2FZF6	80	6.15385	11.7853	1.53059e-07
PF03848	PDB/2i6g	Q2G0N7	99	6.82759	11.7853	1.53059e-07
PF03848	PDB/2i6g	Q2G1A8	105	6.36364	11.7853	1.53059e-07
PF03848	PDB/2i6g	Q2G2A0	97	6.0625	11.7853	1.53059e-07
PF13432	PDB/2jlb	Q2G1J3	179	6.39286	11.7853	1.53059e-07
PF13432	PDB/2jlb	Q2G1K0	174	6.21429	11.7853	1.53059e-07
PF13432	PDB/2jlb	Q2G255	185	6.49123	11.7853	1.53059e-07
PF13432	PDB/2jlb	Q2G290	177	6.67925	11.7853	1.53059e-07
PF00924	PDB/2oau	Q2G117	94	6.48276	11.7853	1.53059e-07
PF09370	PDB/2p10	P0A011	139	6.04348	11.7853	1.53059e-07
PF09370	PDB/2p10	Q2FV17	136	6.04444	11.7853	1.53059e-07
PF09370	PDB/2p10	Q2FW57	157	6.82609	11.7853	1.53059e-07
PF09370	PDB/2p10	Q2FWB9	137	6.68293	11.7853	1.53059e-07
PF09370	PDB/2p10	Q2FXE8	132	6.43902	11.7853	1.53059e-07
PF09370	PDB/2p10	Q2FYR5	131	6.55	11.7853	1.53059e-07
PF09370	PDB/2p10	Q2FYZ7	126	6	11.7853	1.53059e-07
PF09370	PDB/2p10	Q2FZ71	134	6.38095	11.7853	1.53059e-07
PF09370	PDB/2p10	Q2FZ87	129	6.14286	11.7853	1.53059e-07
PF09370	PDB/2p10	Q2FZU3	141	6	11.7853	1.53059e-07
PF09370	PDB/2p10	Q2FZX9	163	6.52	11.7853	1.53059e-07
PF09370	PDB/2p10	Q2G0K7	132	6.43902	11.7853	1.53059e-07
PF09370	PDB/2p10	Q2G1M7	146	6.7907	11.7853	1.53059e-07
PF09370	PDB/2p10	Q2G224	129	6.29268	11.7853	1.53059e-07
PF09370	PDB/2p10	Q2G248	146	6.21277	11.7853	1.53059e-07
PF03198	PDB/2w61	P0A011	141	6	11.7853	1.53059e-07
PF03198	PDB/2w61	Q2FV17	147	6.3913	11.7853	1.53059e-07
PF03198	PDB/2w61	Q2FW57	154	6.55319	11.7853	1.53059e-07
PF03198	PDB/2w61	Q2FWB9	138	6.57143	11.7853	1.53059e-07
PF03198	PDB/2w61	Q2FWD3	156	6.93333	11.7853	1.53059e-07
PF03198	PDB/2w61	Q2FWG3	133	6.4878	11.7853	1.53059e-07
PF03198	PDB/2w61	Q2FXE8	134	6.38095	11.7853	1.53059e-07
PF03198	PDB/2w61	Q2FXW4	151	6.56522	11.7853	1.53059e-07
PF03198	PDB/2w61	Q2FYR5	140	6.82927	11.7853	1.53059e-07
PF03198	PDB/2w61	Q2FYR6	145	6.59091	11.7853	1.53059e-07
PF03198	PDB/2w61	Q2FYZ7	133	6.18605	11.7853	1.53059e-07
PF03198	PDB/2w61	Q2FZ87	129	6	11.7853	1.53059e-07
PF03198	PDB/2w61	Q2FZS6	166	6.26415	11.7853	1.53059e-07
PF03198	PDB/2w61	Q2FZU3	144	6	11.7853	1.53059e-07
PF03198	PDB/2w61	Q2FZX7	137	6.08889	11.7853	1.53059e-07
PF03198	PDB/2w61	Q2G002	145	6.74419	11.7853	1.53059e-07
PF03198	PDB/2w61	Q2G160	143	6.08511	11.7853	1.53059e-07
PF03198	PDB/2w61	Q2G1E4	147	6.3913	11.7853	1.53059e-07
PF03198	PDB/2w61	Q2G224	131	6.2381	11.7853	1.53059e-07
PF03198	PDB/2w61	Q2G248	164	6.83333	11.7853	1.53059e-07
PF03198	PDB/2w61	Q9EZ12	160	6.66667	11.7853	1.53059e-07
PF05148	PDB/2zfu	Q2FY13	100	6.25	11.7853	1.53059e-07
PF05148	PDB/2zfu	Q2G0N7	100	6.66667	11.7853	1.53059e-07
PF05148	PDB/2zfu	Q2G1A8	104	6.11765	11.7853	1.53059e-07
PF05148	PDB/2zfu	Q2G2A0	108	6.54545	11.7853	1.53059e-07
PF04914	PDB/3bma	Q2FZW3	163	6.52	11.7853	1.53059e-07
PF14587	PDB/3clw	P0A011	142	6.92683	11.7853	1.53059e-07
PF14587	PDB/3clw	Q2FUU2	120	6	11.7853	1.53059e-07
PF14587	PDB/3clw	Q2FUV3	125	6.41026	11.7853	1.53059e-07
PF14587	PDB/3clw	Q2FVJ7	126	6	11.7853	1.53059e-07
PF14587	PDB/3clw	Q2FW57	132	6.43902	11.7853	1.53059e-07
PF14587	PDB/3clw	Q2FWB9	122	6.77778	11.7853	1.53059e-07
PF14587	PDB/3clw	Q2FXE2	131	6.39024	11.7853	1.53059e-07
PF14587	PDB/3clw	Q2FXG3	126	6.3	11.7853	1.53059e-07
PF14587	PDB/3clw	Q2FXR3	132	6.28571	11.7853	1.53059e-07
PF14587	PDB/3clw	Q2FXV3	120	6	11.7853	1.53059e-07
PF14587	PDB/3clw	Q2FXX2	118	6.74286	11.7853	1.53059e-07
PF14587	PDB/3clw	Q2FY71	145	6.74419	11.7853	1.53059e-07
PF14587	PDB/3clw	Q2FYR6	132	6.94737	11.7853	1.53059e-07
PF14587	PDB/3clw	Q2FZ62	129	6.61538	11.7853	1.53059e-07
PF14587	PDB/3clw	Q2FZU3	138	6.57143	11.7853	1.53059e-07
PF14587	PDB/3clw	Q2G030	125	6.41026	11.7853	1.53059e-07
PF14587	PDB/3clw	Q2G0A9	137	6.52381	11.7853	1.53059e-07
PF14587	PDB/3clw	Q2G0G6	140	6.51163	11.7853	1.53059e-07
PF14587	PDB/3clw	Q2G0Q7	127	6.86486	11.7853	1.53059e-07
PF14587	PDB/3clw	Q2G1S2	123	6.30769	11.7853	1.53059e-07
PF14587	PDB/3clw	Q2G248	138	6.57143	11.7853	1.53059e-07
PF14587	PDB/3clw	Q2G2T8	135	6.27907	11.7853	1.53059e-07
PF14587	PDB/3clw	Q53726	126	6.81081	11.7853	1.53059e-07
PF14587	PDB/3clw	Q9EZ12	144	6.85714	11.7853	1.53059e-07
PF14506	PDB/3e0r	Q2FVA8	135	6	11.7853	1.53059e-07
PF07228	PDB/3eq2	Q2FWJ1	86	6.14286	11.7853	1.53059e-07
PF06838	PDB/3fd0	Q2FVJ8	167	6.54902	11.7853	1.53059e-07
PF06838	PDB/3fd0	Q2FXL0	162	6.48	11.7853	1.53059e-07
PF06838	PDB/3fd0	Q2FYW6	156	6.24	11.7853	1.53059e-07
PF04464	PDB/3l7i	Q2G2X4	194	6.15873	11.7853	1.53059e-07
PF01773	PDB/3tij	Q2G162	132	6.28571	11.7853	1.53059e-07
PF03841	PDB/3w1h	Q2G087	180	6.2069	11.7853	1.53059e-07
PF03841	PDB/3w1h	Q2G0M8	176	6.28571	11.7853	1.53059e-07
PF03841	PDB/3w1h	Q2G119	176	6.64151	11.7853	1.53059e-07
PF16317	PDB/4acy	P0A011	145	6.30435	11.7853	1.53059e-07
PF16317	PDB/4acy	Q2FV30	165	6.11111	11.7853	1.53059e-07
PF16317	PDB/4acy	Q2FWD3	140	6.36364	11.7853	1.53059e-07
PF16317	PDB/4acy	Q2FWG3	139	6.95	11.7853	1.53059e-07
PF16317	PDB/4acy	Q2FXE8	129	6.29268	11.7853	1.53059e-07
PF16317	PDB/4acy	Q2FXR3	148	6.29787	11.7853	1.53059e-07
PF16317	PDB/4acy	Q2FYR3	132	6.13953	11.7853	1.53059e-07
PF16317	PDB/4acy	Q2FYR5	138	6.9	11.7853	1.53059e-07
PF16317	PDB/4acy	Q2FYR6	148	6.88372	11.7853	1.53059e-07
PF16317	PDB/4acy	Q2FZ71	138	6.57143	11.7853	1.53059e-07
PF16317	PDB/4acy	Q2FZ87	127	6.04762	11.7853	1.53059e-07
PF16317	PDB/4acy	Q2G030	134	6.09091	11.7853	1.53059e-07
PF16317	PDB/4acy	Q2G0Q7	128	6.09524	11.7853	1.53059e-07
PF16317	PDB/4acy	Q2G157	130	6.66667	11.7853	1.53059e-07
PF16317	PDB/4acy	Q2G224	139	6.78049	11.7853	1.53059e-07
PF16317	PDB/4acy	Q2G248	148	6.29787	11.7853	1.53059e-07
PF16317	PDB/4acy	Q2G2T8	149	6.20833	11.7853	1.53059e-07
PF16317	PDB/4acy	Q9EZ12	143	6.08511	11.7853	1.53059e-07
PF08877	PDB/4lqe	Q2G139	91	6.5	11.7853	1.53059e-07
PF16141	PDB/4nuy	Q2G0Q7	121	6.05	11.7853	1.53059e-07
PF16141	PDB/4nuy	Q2G224	121	6.20513	11.7853	1.53059e-07
PF07901	PDB/4qpv	Q2FYE3	130	6.66667	11.7853	1.53059e-07
PF03279	PDB/5f2t	Q2FXJ7	106	6.23529	11.7853	1.53059e-07
PF03345	PDB/5fmr	Q2FYR8	125	6.57895	11.7853	1.53059e-07
PF03345	PDB/5fmr	Q2G099	122	6.25641	11.7853	1.53059e-07
PF04301	PDB/5gng	Q2FZL6	104	6.30303	11.7853	1.53059e-07
PF02638	PDB/5oq2	Q2G0K7	124	6.2	11.7853	1.53059e-07
PF02638	PDB/5oq2	Q2G0Q7	123	6	11.7853	1.53059e-07
PF02397	PDB/5w7l	Q2G1J6	93	6.64286	11.7853	1.53059e-07
PF10100	PDB/6c4l	Q2G1W0	216	6.44776	11.7853	1.53059e-07
PF01073	PDB/6jkg	Q2FVD5	97	6.25806	11.7853	1.53059e-07
PF01073	PDB/6jkg	Q2FXA7	78	6.24	11.7853	1.53059e-07
PF11790	PDB/6uaq	Q2FV17	133	6.4878	11.7853	1.53059e-07
PF11790	PDB/6uaq	Q2FWB9	126	6.81081	11.7853	1.53059e-07
PF11790	PDB/6uaq	Q2FWG3	116	6.44444	11.7853	1.53059e-07
PF11790	PDB/6uaq	Q2FXE2	130	6.19048	11.7853	1.53059e-07
PF11790	PDB/6uaq	Q2FXH0	121	6.54054	11.7853	1.53059e-07
PF11790	PDB/6uaq	Q2FXX2	113	6.27778	11.7853	1.53059e-07
PF11790	PDB/6uaq	Q2FYR3	119	6.10256	11.7853	1.53059e-07
PF11790	PDB/6uaq	Q2FYR6	133	6.82051	11.7853	1.53059e-07
PF11790	PDB/6uaq	Q2FYZ7	117	6.15789	11.7853	1.53059e-07
PF11790	PDB/6uaq	Q2FZ71	114	6	11.7853	1.53059e-07
PF11790	PDB/6uaq	Q2FZ87	125	6.57895	11.7853	1.53059e-07
PF11790	PDB/6uaq	Q2FZX7	121	6.05	11.7853	1.53059e-07
PF11790	PDB/6uaq	Q2G0K7	111	6	11.7853	1.53059e-07
PF11790	PDB/6uaq	Q2G0Q7	115	6.05263	11.7853	1.53059e-07
PF11790	PDB/6uaq	Q2G157	111	6.34286	11.7853	1.53059e-07
PF11790	PDB/6uaq	Q2G248	137	6.37209	11.7853	1.53059e-07
PF00071	PDB/121p	Q2FXG9	68	5.23077	9.60895	2.49513e-06
PF00071	PDB/121p	Q2FXQ8	77	5.7037	9.60895	2.49513e-06
PF00071	PDB/121p	Q2FZ39	75	5	9.60895	2.49513e-06
PF00071	PDB/121p	Q2FZF6	68	5.66667	9.60895	2.49513e-06
PF00071	PDB/121p	Q2G0L7	68	5.23077	9.60895	2.49513e-06
PF00064	PDB/1a14	Q2FUS8	136	5.13208	9.60895	2.49513e-06
PF00064	PDB/1a14	Q2FWX8	154	5.92308	9.60895	2.49513e-06
PF00106	PDB/1a27	Q2FUV2	78	5.03226	9.60895	2.49513e-06
PF00106	PDB/1a27	Q2FUY3	87	5.4375	9.60895	2.49513e-06
PF00106	PDB/1a27	Q2FV44	107	5.48718	9.60895	2.49513e-06
PF00106	PDB/1a27	Q2FVT8	110	5.94595	9.60895	2.49513e-06
PF00106	PDB/1a27	Q2FXA7	68	5.23077	9.60895	2.49513e-06
PF00106	PDB/1a27	Q2FXG9	74	5.28571	9.60895	2.49513e-06
PF00106	PDB/1a27	Q2FXM1	63	5.04	9.60895	2.49513e-06
PF00106	PDB/1a27	Q2FXU7	84	5.09091	9.60895	2.49513e-06
PF00106	PDB/1a27	Q2FY69	107	5.78378	9.60895	2.49513e-06
PF00106	PDB/1a27	Q2FYI4	70	5.38462	9.60895	2.49513e-06
PF00106	PDB/1a27	Q2FZF6	71	5.46154	9.60895	2.49513e-06
PF00106	PDB/1a27	Q2FZH1	92	5.25714	9.60895	2.49513e-06
PF00106	PDB/1a27	Q2G0L0	84	5.41935	9.60895	2.49513e-06
PF00106	PDB/1a27	Q2G1K7	80	5.16129	9.60895	2.49513e-06
PF00106	PDB/1a27	Q2G292	90	5	9.60895	2.49513e-06
PF01339	PDB/1a2o	Q2FV41	97	5.24324	9.60895	2.49513e-06
PF01339	PDB/1a2o	Q2FZQ3	99	5.07692	9.60895	2.49513e-06
PF01339	PDB/1a2o	Q2G1M1	88	5.02857	9.60895	2.49513e-06
PF01339	PDB/1a2o	Q2G273	94	5.22222	9.60895	2.49513e-06
PF01470	PDB/1a2z	Q2FXX8	88	5.33333	9.60895	2.49513e-06
PF00150	PDB/1a3h	P0A011	125	5.95238	9.60895	2.49513e-06
PF00150	PDB/1a3h	Q2FV30	126	5.04	9.60895	2.49513e-06
PF00150	PDB/1a3h	Q2FVR9	120	5	9.60895	2.49513e-06
PF00150	PDB/1a3h	Q2FWB1	100	5.12821	9.60895	2.49513e-06
PF00150	PDB/1a3h	Q2FXA3	119	5.17391	9.60895	2.49513e-06
PF00150	PDB/1a3h	Q2FXH0	94	5.08108	9.60895	2.49513e-06
PF00150	PDB/1a3h	Q2FXK4	112	5.74359	9.60895	2.49513e-06
PF00150	PDB/1a3h	Q2FXW4	122	5.95122	9.60895	2.49513e-06
PF00150	PDB/1a3h	Q2FY16	111	5.16279	9.60895	2.49513e-06
PF00150	PDB/1a3h	Q2FYU4	110	5	9.60895	2.49513e-06
PF00150	PDB/1a3h	Q2FZS6	136	5.66667	9.60895	2.49513e-06
PF00150	PDB/1a3h	Q2FZU3	126	5.86047	9.60895	2.49513e-06
PF00150	PDB/1a3h	Q2FZU7	131	5.03846	9.60895	2.49513e-06
PF00150	PDB/1a3h	Q2G0A9	117	5.44186	9.60895	2.49513e-06
PF00150	PDB/1a3h	Q2G0G6	119	5.40909	9.60895	2.49513e-06
PF00150	PDB/1a3h	Q2G1E4	121	5.90244	9.60895	2.49513e-06
PF00150	PDB/1a3h	Q2G1G7	119	5.06383	9.60895	2.49513e-06
PF00150	PDB/1a3h	Q9EZ08	130	5.2	9.60895	2.49513e-06
PF00337	PDB/1a3k	Q2FZC4	71	5.25926	9.60895	2.49513e-06
PF00224	PDB/1a3w	Q2FWG3	137	5.07407	9.60895	2.49513e-06
PF00224	PDB/1a3w	Q2FZ71	149	5.32143	9.60895	2.49513e-06
PF00224	PDB/1a3w	Q2G1M7	153	5.36842	9.60895	2.49513e-06
PF00665	PDB/1a5v	Q2FYJ7	50	5.55556	9.60895	2.49513e-06
PF00056	PDB/1a5z	Q2FZ89	120	5	9.60895	2.49513e-06
PF07830	PDB/1a6q	Q2FWJ1	114	5.7	9.60895	2.49513e-06
PF00248	PDB/1a80	P69848	124	5.2766	9.60895	2.49513e-06
PF00248	PDB/1a80	Q2FUU2	115	5.47619	9.60895	2.49513e-06
PF00248	PDB/1a80	Q2FUV3	108	5.26829	9.60895	2.49513e-06
PF00248	PDB/1a80	Q2FV21	112	5.46341	9.60895	2.49513e-06
PF00248	PDB/1a80	Q2FV30	145	5.68627	9.60895	2.49513e-06
PF00248	PDB/1a80	Q2FVR9	124	5.06122	9.60895	2.49513e-06
PF00248	PDB/1a80	Q2FXH0	106	5.57895	9.60895	2.49513e-06
PF00248	PDB/1a80	Q2FXR3	126	5.72727	9.60895	2.49513e-06
PF00248	PDB/1a80	Q2FXV3	120	5.71429	9.60895	2.49513e-06
PF00248	PDB/1a80	Q2FY16	120	5.45455	9.60895	2.49513e-06
PF00248	PDB/1a80	Q2FZS6	139	5.67347	9.60895	2.49513e-06
PF00248	PDB/1a80	Q2FZU7	142	5.35849	9.60895	2.49513e-06
PF00248	PDB/1a80	Q2FZX9	122	5.19149	9.60895	2.49513e-06
PF00248	PDB/1a80	Q2G1E4	113	5.38095	9.60895	2.49513e-06
PF00248	PDB/1a80	Q9RQP7	111	5.16279	9.60895	2.49513e-06
PF13500	PDB/1a82	Q2FZ48	113	5.13636	9.60895	2.49513e-06
PF00405	PDB/1a8e	Q2G1I5	150	5.76923	9.60895	2.49513e-06
PF00405	PDB/1a8e	Q2G1L7	143	5.2963	9.60895	2.49513e-06
PF16363	PDB/1a9y	Q2FVD5	125	5.68182	9.60895	2.49513e-06
PF16363	PDB/1a9y	Q2FWB1	140	5.95745	9.60895	2.49513e-06
PF16363	PDB/1a9y	Q2FZ53	132	5.86667	9.60895	2.49513e-06
PF16363	PDB/1a9y	Q2G1K3	146	5.30909	9.60895	2.49513e-06
PF16363	PDB/1a9y	Q2G1M1	124	5.51111	9.60895	2.49513e-06
PF00532	PDB/1abe	Q2FVW4	135	5.5102	9.60895	2.49513e-06
PF00532	PDB/1abe	Q2FZW9	118	5.24444	9.60895	2.49513e-06
PF13393	PDB/1adj	Q2FXU4	181	5.40299	9.60895	2.49513e-06
PF13561	PDB/1ae1	Q2FV44	105	5.12195	9.60895	2.49513e-06
PF13561	PDB/1ae1	Q2FVT2	106	5.04762	9.60895	2.49513e-06
PF13561	PDB/1ae1	Q2FW91	118	5.61905	9.60895	2.49513e-06
PF13561	PDB/1ae1	Q2FWB1	99	5.35135	9.60895	2.49513e-06
PF13561	PDB/1ae1	Q2FX89	81	5.58621	9.60895	2.49513e-06
PF13561	PDB/1ae1	Q2FXA7	79	5.64286	9.60895	2.49513e-06
PF13561	PDB/1ae1	Q2FZ33	93	5.02703	9.60895	2.49513e-06
PF13561	PDB/1ae1	Q2FZ89	100	5	9.60895	2.49513e-06
PF13561	PDB/1ae1	Q2FZF6	77	5.5	9.60895	2.49513e-06
PF13561	PDB/1ae1	Q2FZI7	73	5.03448	9.60895	2.49513e-06
PF13561	PDB/1ae1	Q2FZW9	110	5.78947	9.60895	2.49513e-06
PF13561	PDB/1ae1	Q2G0M5	120	5.45455	9.60895	2.49513e-06
PF13561	PDB/1ae1	Q2G0Q7	95	5.27778	9.60895	2.49513e-06
PF13561	PDB/1ae1	Q2G0Y0	114	5.42857	9.60895	2.49513e-06
PF13561	PDB/1ae1	Q2G1K7	85	5.15152	9.60895	2.49513e-06
PF13561	PDB/1ae1	Q2G224	101	5.77143	9.60895	2.49513e-06
PF13561	PDB/1ae1	Q2G273	102	5.66667	9.60895	2.49513e-06
PF13561	PDB/1ae1	Q2G292	99	5.21053	9.60895	2.49513e-06
PF00121	PDB/1ag1	Q2FUV3	108	5.14286	9.60895	2.49513e-06
PF00121	PDB/1ag1	Q2FV21	125	5.95238	9.60895	2.49513e-06
PF00121	PDB/1ag1	Q2FV30	149	5.73077	9.60895	2.49513e-06
PF00121	PDB/1ag1	Q2FW73	143	5.72	9.60895	2.49513e-06
PF00121	PDB/1ag1	Q2FWK3	159	5.3	9.60895	2.49513e-06
PF00121	PDB/1ag1	Q2FXH0	103	5.28205	9.60895	2.49513e-06
PF00121	PDB/1ag1	Q2FY16	130	5.77778	9.60895	2.49513e-06
PF00121	PDB/1ag1	Q2FYU4	128	5.56522	9.60895	2.49513e-06
PF00121	PDB/1ag1	Q2FZS6	145	5.8	9.60895	2.49513e-06
PF00121	PDB/1ag1	Q2FZU7	138	5.11111	9.60895	2.49513e-06
PF00121	PDB/1ag1	Q2G0G6	121	5.26087	9.60895	2.49513e-06
PF00121	PDB/1ag1	Q2G0Q1	127	5.90698	9.60895	2.49513e-06
PF00121	PDB/1ag1	Q2G2D5	139	5.05455	9.60895	2.49513e-06
PF00258	PDB/1ag9	Q2G1Q9	76	5.06667	9.60895	2.49513e-06
PF00186	PDB/1ai9	Q2FZ61	92	5.25714	9.60895	2.49513e-06
PF00085	PDB/1aiu	Q2FV89	54	5.68421	9.60895	2.49513e-06
PF00085	PDB/1aiu	Q2FY55	64	5.81818	9.60895	2.49513e-06
PF00085	PDB/1aiu	Q2FZZ3	48	5.33333	9.60895	2.49513e-06
PF00085	PDB/1aiu	Q2G000	54	5.4	9.60895	2.49513e-06
PF00085	PDB/1aiu	Q2G066	54	5.68421	9.60895	2.49513e-06
PF00085	PDB/1aiu	Q2G1A5	56	5.6	9.60895	2.49513e-06
PF00085	PDB/1aiu	Q2G280	61	5.08333	9.60895	2.49513e-06
PF00245	PDB/1aja	Q2FUY6	179	5.50769	9.60895	2.49513e-06
PF03372	PDB/1ako	Q2FWP1	107	5.21951	9.60895	2.49513e-06
PF03167	PDB/1akz	Q2G0J7	68	5.03704	9.60895	2.49513e-06
PF00126	PDB/1al3	Q2FZZ0	119	5.53488	9.60895	2.49513e-06
PF00126	PDB/1al3	Q2G1Q8	107	5.09524	9.60895	2.49513e-06
PF01123	PDB/1an8	Q2FXX5	112	5.6	9.60895	2.49513e-06
PF01123	PDB/1an8	Q2G1S6	109	5.89189	9.60895	2.49513e-06
PF01123	PDB/1an8	Q2G2Y0	107	5.48718	9.60895	2.49513e-06
PF00332	PDB/1aq0	Q2FUU2	115	5	9.60895	2.49513e-06
PF00332	PDB/1aq0	Q2FV21	115	5.11111	9.60895	2.49513e-06
PF00332	PDB/1aq0	Q2FW57	125	5.31915	9.60895	2.49513e-06
PF00332	PDB/1aq0	Q2FWB9	105	5	9.60895	2.49513e-06
PF00332	PDB/1aq0	Q2FWD3	119	5.28889	9.60895	2.49513e-06
PF00332	PDB/1aq0	Q2FWG3	114	5.56098	9.60895	2.49513e-06
PF00332	PDB/1aq0	Q2FXE2	126	5.3617	9.60895	2.49513e-06
PF00332	PDB/1aq0	Q2FXE8	119	5.66667	9.60895	2.49513e-06
PF00332	PDB/1aq0	Q2FXW4	122	5.30435	9.60895	2.49513e-06
PF00332	PDB/1aq0	Q2FYR3	110	5	9.60895	2.49513e-06
PF00332	PDB/1aq0	Q2FYR5	118	5.7561	9.60895	2.49513e-06
PF00332	PDB/1aq0	Q2FYR6	115	5.22727	9.60895	2.49513e-06
PF00332	PDB/1aq0	Q2FYZ7	116	5.39535	9.60895	2.49513e-06
PF00332	PDB/1aq0	Q2FZ62	115	5.11111	9.60895	2.49513e-06
PF00332	PDB/1aq0	Q2FZ71	111	5.16279	9.60895	2.49513e-06
PF00332	PDB/1aq0	Q2FZF9	121	5.26087	9.60895	2.49513e-06
PF00332	PDB/1aq0	Q2FZX7	115	5.11111	9.60895	2.49513e-06
PF00332	PDB/1aq0	Q2G002	115	5.34884	9.60895	2.49513e-06
PF00332	PDB/1aq0	Q2G0K7	119	5.66667	9.60895	2.49513e-06
PF00332	PDB/1aq0	Q2G136	130	5.30612	9.60895	2.49513e-06
PF00332	PDB/1aq0	Q2G151	130	5.53191	9.60895	2.49513e-06
PF00332	PDB/1aq0	Q2G1E4	137	5.95652	9.60895	2.49513e-06
PF00332	PDB/1aq0	Q2G1M7	110	5	9.60895	2.49513e-06
PF00332	PDB/1aq0	Q2G224	117	5.57143	9.60895	2.49513e-06
PF00332	PDB/1aq0	Q2G2D5	145	5	9.60895	2.49513e-06
PF00332	PDB/1aq0	Q9EZ12	122	5.08333	9.60895	2.49513e-06
PF00246	PDB/1arl	Q2FWB8	91	5.05556	9.60895	2.49513e-06
PF00246	PDB/1arl	Q2FXA7	82	5.46667	9.60895	2.49513e-06
PF00246	PDB/1arl	Q2FXX8	96	5.64706	9.60895	2.49513e-06
PF00246	PDB/1arl	Q2FYQ0	103	5.15	9.60895	2.49513e-06
PF00246	PDB/1arl	Q2FZ22	96	5.05263	9.60895	2.49513e-06
PF00246	PDB/1arl	Q2G0R9	91	5.35294	9.60895	2.49513e-06
PF00246	PDB/1arl	Q2G228	91	5.05556	9.60895	2.49513e-06
PF02230	PDB/1auo	Q2FV38	105	5	9.60895	2.49513e-06
PF02230	PDB/1auo	Q2FXA7	78	5.2	9.60895	2.49513e-06
PF02230	PDB/1auo	Q2FZH1	102	5.23077	9.60895	2.49513e-06
PF02230	PDB/1auo	Q2FZL6	98	5.2973	9.60895	2.49513e-06
PF02230	PDB/1auo	Q2G0E5	118	5.7561	9.60895	2.49513e-06
PF02230	PDB/1auo	Q2G0V7	92	5.11111	9.60895	2.49513e-06
PF02230	PDB/1auo	Q2G2D6	108	5.83784	9.60895	2.49513e-06
PF02230	PDB/1auo	Q2G2T4	100	5	9.60895	2.49513e-06
PF02230	PDB/1auo	Q2G2V6	100	5.40541	9.60895	2.49513e-06
PF02230	PDB/1auo	Q2G2X0	100	5	9.60895	2.49513e-06
PF01358	PDB/1av6	Q2FXG9	84	5.41935	9.60895	2.49513e-06
PF01358	PDB/1av6	Q2FY13	86	5.05882	9.60895	2.49513e-06
PF01358	PDB/1av6	Q2FZF6	74	5.10345	9.60895	2.49513e-06
PF00705	PDB/1axc	Q2G2H4	162	5.22581	9.60895	2.49513e-06
PF01653	PDB/1b04	Q2G1Y0	196	5.2973	9.60895	2.49513e-06
PF01373	PDB/1b1y	P0A011	134	5.82609	9.60895	2.49513e-06
PF01373	PDB/1b1y	Q2FV21	121	5.5	9.60895	2.49513e-06
PF01373	PDB/1b1y	Q2FVJ7	134	5.70213	9.60895	2.49513e-06
PF01373	PDB/1b1y	Q2FVR9	138	5.30769	9.60895	2.49513e-06
PF01373	PDB/1b1y	Q2FW57	125	5.43478	9.60895	2.49513e-06
PF01373	PDB/1b1y	Q2FW73	148	5.69231	9.60895	2.49513e-06
PF01373	PDB/1b1y	Q2FXA3	138	5.52	9.60895	2.49513e-06
PF01373	PDB/1b1y	Q2FXE2	137	5.95652	9.60895	2.49513e-06
PF01373	PDB/1b1y	Q2FXE8	116	5.65854	9.60895	2.49513e-06
PF01373	PDB/1b1y	Q2FXG3	122	5.42222	9.60895	2.49513e-06
PF01373	PDB/1b1y	Q2FXR3	135	5.74468	9.60895	2.49513e-06
PF01373	PDB/1b1y	Q2FXT6	138	5.20755	9.60895	2.49513e-06
PF01373	PDB/1b1y	Q2FY71	125	5.20833	9.60895	2.49513e-06
PF01373	PDB/1b1y	Q2FZ62	119	5.40909	9.60895	2.49513e-06
PF01373	PDB/1b1y	Q2FZF9	119	5.28889	9.60895	2.49513e-06
PF01373	PDB/1b1y	Q2FZS6	142	5.46154	9.60895	2.49513e-06
PF01373	PDB/1b1y	Q2FZU3	125	5.31915	9.60895	2.49513e-06
PF01373	PDB/1b1y	Q2FZU7	143	5.10714	9.60895	2.49513e-06
PF01373	PDB/1b1y	Q2FZX7	131	5.95455	9.60895	2.49513e-06
PF01373	PDB/1b1y	Q2G002	116	5.52381	9.60895	2.49513e-06
PF01373	PDB/1b1y	Q2G0A9	130	5.53191	9.60895	2.49513e-06
PF01373	PDB/1b1y	Q2G0G6	133	5.54167	9.60895	2.49513e-06
PF01373	PDB/1b1y	Q2G0K7	116	5.65854	9.60895	2.49513e-06
PF01373	PDB/1b1y	Q2G151	130	5.65217	9.60895	2.49513e-06
PF01373	PDB/1b1y	Q2G160	124	5.3913	9.60895	2.49513e-06
PF01373	PDB/1b1y	Q2G1G0	118	5.13043	9.60895	2.49513e-06
PF01373	PDB/1b1y	Q2G1G7	134	5.2549	9.60895	2.49513e-06
PF01373	PDB/1b1y	Q2G1M7	126	5.86047	9.60895	2.49513e-06
PF01373	PDB/1b1y	Q2G1S2	115	5.22727	9.60895	2.49513e-06
PF01373	PDB/1b1y	Q2G248	136	5.78723	9.60895	2.49513e-06
PF01373	PDB/1b1y	Q2G2T8	141	5.875	9.60895	2.49513e-06
PF01373	PDB/1b1y	Q9EZ12	140	5.95745	9.60895	2.49513e-06
PF00331	PDB/1b30	Q2FUU2	130	5.65217	9.60895	2.49513e-06
PF00331	PDB/1b30	Q2FV17	119	5.17391	9.60895	2.49513e-06
PF00331	PDB/1b30	Q2FV21	127	5.64444	9.60895	2.49513e-06
PF00331	PDB/1b30	Q2FW57	128	5.44681	9.60895	2.49513e-06
PF00331	PDB/1b30	Q2FWD3	134	5.95556	9.60895	2.49513e-06
PF00331	PDB/1b30	Q2FWG3	119	5.80488	9.60895	2.49513e-06
PF00331	PDB/1b30	Q2FXE8	114	5.42857	9.60895	2.49513e-06
PF00331	PDB/1b30	Q2FXR3	122	5.08333	9.60895	2.49513e-06
PF00331	PDB/1b30	Q2FXV3	127	5.52174	9.60895	2.49513e-06
PF00331	PDB/1b30	Q2FXX2	114	5.56098	9.60895	2.49513e-06
PF00331	PDB/1b30	Q2FY71	142	5.79592	9.60895	2.49513e-06
PF00331	PDB/1b30	Q2FYR3	131	5.95455	9.60895	2.49513e-06
PF00331	PDB/1b30	Q2FYR5	111	5.41463	9.60895	2.49513e-06
PF00331	PDB/1b30	Q2FYZ7	108	5.02326	9.60895	2.49513e-06
PF00331	PDB/1b30	Q2FZ87	119	5.53488	9.60895	2.49513e-06
PF00331	PDB/1b30	Q2FZU3	136	5.66667	9.60895	2.49513e-06
PF00331	PDB/1b30	Q2FZU7	144	5.05263	9.60895	2.49513e-06
PF00331	PDB/1b30	Q2FZX7	128	5.68889	9.60895	2.49513e-06
PF00331	PDB/1b30	Q2FZX9	149	5.84314	9.60895	2.49513e-06
PF00331	PDB/1b30	Q2G002	114	5.30233	9.60895	2.49513e-06
PF00331	PDB/1b30	Q2G0A9	140	5.83333	9.60895	2.49513e-06
PF00331	PDB/1b30	Q2G0G6	127	5.18367	9.60895	2.49513e-06
PF00331	PDB/1b30	Q2G0K7	125	5.95238	9.60895	2.49513e-06
PF00331	PDB/1b30	Q2G0Q7	117	5.44186	9.60895	2.49513e-06
PF00331	PDB/1b30	Q2G136	140	5.71429	9.60895	2.49513e-06
PF00331	PDB/1b30	Q2G1A9	159	5.48276	9.60895	2.49513e-06
PF00331	PDB/1b30	Q2G1E4	121	5.26087	9.60895	2.49513e-06
PF00331	PDB/1b30	Q2G1M7	118	5.36364	9.60895	2.49513e-06
PF00331	PDB/1b30	Q2G1R3	128	5.01961	9.60895	2.49513e-06
PF00331	PDB/1b30	Q2G248	141	5.875	9.60895	2.49513e-06
PF00331	PDB/1b30	Q2G2D5	149	5.13793	9.60895	2.49513e-06
PF00331	PDB/1b30	Q2G2T8	130	5.30612	9.60895	2.49513e-06
PF00331	PDB/1b30	Q53726	126	5.86047	9.60895	2.49513e-06
PF01168	PDB/1b54	P69848	123	5.34783	9.60895	2.49513e-06
PF01168	PDB/1b54	Q2FV30	142	5.68	9.60895	2.49513e-06
PF01168	PDB/1b54	Q2FVJ7	119	5.53488	9.60895	2.49513e-06
PF01168	PDB/1b54	Q2FVR9	137	5.70833	9.60895	2.49513e-06
PF01168	PDB/1b54	Q2FXH0	98	5.2973	9.60895	2.49513e-06
PF01168	PDB/1b54	Q2FXK4	115	5.89744	9.60895	2.49513e-06
PF01168	PDB/1b54	Q2FYU4	122	5.54545	9.60895	2.49513e-06
PF01168	PDB/1b54	Q2FZS6	139	5.79167	9.60895	2.49513e-06
PF01168	PDB/1b54	Q2FZX9	130	5.65217	9.60895	2.49513e-06
PF01168	PDB/1b54	Q2G0G6	119	5.40909	9.60895	2.49513e-06
PF01168	PDB/1b54	Q2G1G7	139	5.91489	9.60895	2.49513e-06
PF01168	PDB/1b54	Q2G1M6	139	5.24528	9.60895	2.49513e-06
PF01168	PDB/1b54	Q9ZAH5	137	5.07407	9.60895	2.49513e-06
PF01116	PDB/1b57	Q2FUV3	114	5.06667	9.60895	2.49513e-06
PF01116	PDB/1b57	Q2FV30	145	5.27273	9.60895	2.49513e-06
PF01116	PDB/1b57	Q2FW73	138	5.20755	9.60895	2.49513e-06
PF01116	PDB/1b57	Q2FWB9	125	5.95238	9.60895	2.49513e-06
PF01116	PDB/1b57	Q2FXA3	138	5.41176	9.60895	2.49513e-06
PF01116	PDB/1b57	Q2FXE2	129	5.48936	9.60895	2.49513e-06
PF01116	PDB/1b57	Q2FXH0	117	5.57143	9.60895	2.49513e-06
PF01116	PDB/1b57	Q2FXR3	143	5.95833	9.60895	2.49513e-06
PF01116	PDB/1b57	Q2FXX2	116	5.65854	9.60895	2.49513e-06
PF01116	PDB/1b57	Q2FY71	127	5.18367	9.60895	2.49513e-06
PF01116	PDB/1b57	Q2FZ62	126	5.6	9.60895	2.49513e-06
PF01116	PDB/1b57	Q2FZF9	123	5.34783	9.60895	2.49513e-06
PF01116	PDB/1b57	Q2FZX9	150	5.88235	9.60895	2.49513e-06
PF01116	PDB/1b57	Q2G0A9	136	5.66667	9.60895	2.49513e-06
PF01116	PDB/1b57	Q2G0G6	135	5.5102	9.60895	2.49513e-06
PF01116	PDB/1b57	Q2G136	131	5.34694	9.60895	2.49513e-06
PF01116	PDB/1b57	Q2G151	138	5.87234	9.60895	2.49513e-06
PF01116	PDB/1b57	Q2G160	137	5.82979	9.60895	2.49513e-06
PF01116	PDB/1b57	Q2G1G7	140	5.38462	9.60895	2.49513e-06
PF01116	PDB/1b57	Q2G1S2	124	5.51111	9.60895	2.49513e-06
PF01116	PDB/1b57	Q2G248	139	5.79167	9.60895	2.49513e-06
PF01116	PDB/1b57	Q2G2T8	125	5.10204	9.60895	2.49513e-06
PF01116	PDB/1b57	Q53726	117	5.44186	9.60895	2.49513e-06
PF01116	PDB/1b57	Q9EZ12	143	5.95833	9.60895	2.49513e-06
PF01725	PDB/1b78	Q2FZC5	86	5.73333	9.60895	2.49513e-06
PF01041	PDB/1b9h	Q2FXK2	150	5.35714	9.60895	2.49513e-06
PF01041	PDB/1b9h	Q2FXL0	145	5.27273	9.60895	2.49513e-06
PF01041	PDB/1b9h	Q2FY35	160	5.33333	9.60895	2.49513e-06
PF01041	PDB/1b9h	Q2FYY8	155	5.96154	9.60895	2.49513e-06
PF01041	PDB/1b9h	Q2FZU6	148	5.01695	9.60895	2.49513e-06
PF01041	PDB/1b9h	Q2G087	162	5.58621	9.60895	2.49513e-06
PF01041	PDB/1b9h	Q2G0M8	153	5.46429	9.60895	2.49513e-06
PF13407	PDB/1ba2	Q2FV62	127	5.40426	9.60895	2.49513e-06
PF13407	PDB/1ba2	Q2FVW4	124	5.51111	9.60895	2.49513e-06
PF13407	PDB/1ba2	Q2G0S2	118	5.36364	9.60895	2.49513e-06
PF13407	PDB/1ba2	Q2G1A3	131	5.95455	9.60895	2.49513e-06
PF00349	PDB/1bdg	Q2G159	144	5.64706	9.60895	2.49513e-06
PF00217	PDB/1bg0	Q2G0P6	140	5.83333	9.60895	2.49513e-06
PF00903	PDB/1bh5	Q2FVT3	66	5.07692	9.60895	2.49513e-06
PF00903	PDB/1bh5	Q2G1U2	55	5.2381	9.60895	2.49513e-06
PF00464	PDB/1bj4	Q2FUT9	181	5.93443	9.60895	2.49513e-06
PF00464	PDB/1bj4	Q2FV61	191	5.78788	9.60895	2.49513e-06
PF00464	PDB/1bj4	Q2FVJ8	158	5.26667	9.60895	2.49513e-06
PF00464	PDB/1bj4	Q2FXK2	158	5.26667	9.60895	2.49513e-06
PF00464	PDB/1bj4	Q2FXL0	157	5.32203	9.60895	2.49513e-06
PF00464	PDB/1bj4	Q2FXR4	182	5.43284	9.60895	2.49513e-06
PF00464	PDB/1bj4	Q2FYW6	160	5.42373	9.60895	2.49513e-06
PF00464	PDB/1bj4	Q2FYY8	140	5	9.60895	2.49513e-06
PF00464	PDB/1bj4	Q2G0M8	155	5.16667	9.60895	2.49513e-06
PF00464	PDB/1bj4	Q2G0Q2	172	5.05882	9.60895	2.49513e-06
PF00464	PDB/1bj4	Q2G0V3	170	5.57377	9.60895	2.49513e-06
PF00464	PDB/1bj4	Q2G120	162	5.14286	9.60895	2.49513e-06
PF00464	PDB/1bj4	Q2G1P1	186	5.23944	9.60895	2.49513e-06
PF00266	PDB/1bjn	Q2G087	148	5.28571	9.60895	2.49513e-06
PF00266	PDB/1bjn	Q2G119	147	5.76471	9.60895	2.49513e-06
PF00266	PDB/1bjn	Q2G120	152	5.33333	9.60895	2.49513e-06
PF02746	PDB/1bkh	Q2G2V2	140	5.09091	9.60895	2.49513e-06
PF03830	PDB/1ble	Q2FUY3	92	5.57576	9.60895	2.49513e-06
PF03830	PDB/1ble	Q2FXX9	83	5.53333	9.60895	2.49513e-06
PF03830	PDB/1ble	Q2FZ33	100	5.55556	9.60895	2.49513e-06
PF00883	PDB/1bll	Q2FZV6	219	5.84	9.60895	2.49513e-06
PF00296	PDB/1brl	Q2FW57	122	5.19149	9.60895	2.49513e-06
PF00296	PDB/1brl	Q2FXE2	122	5.19149	9.60895	2.49513e-06
PF00296	PDB/1brl	Q2FXE8	125	5.95238	9.60895	2.49513e-06
PF00296	PDB/1brl	Q2FXW4	115	5	9.60895	2.49513e-06
PF00296	PDB/1brl	Q2FXX2	107	5.21951	9.60895	2.49513e-06
PF00296	PDB/1brl	Q2FYR3	113	5.13636	9.60895	2.49513e-06
PF00296	PDB/1brl	Q2FYZ7	115	5.34884	9.60895	2.49513e-06
PF00296	PDB/1brl	Q2FZ62	118	5.24444	9.60895	2.49513e-06
PF00296	PDB/1brl	Q2FZ87	116	5.39535	9.60895	2.49513e-06
PF00296	PDB/1brl	Q2G0K7	105	5	9.60895	2.49513e-06
PF00296	PDB/1brl	Q2G0Q7	111	5.16279	9.60895	2.49513e-06
PF00296	PDB/1brl	Q2G160	130	5.53191	9.60895	2.49513e-06
PF00296	PDB/1brl	Q2G1E4	117	5.08696	9.60895	2.49513e-06
PF00296	PDB/1brl	Q2G224	114	5.42857	9.60895	2.49513e-06
PF00296	PDB/1brl	Q53726	114	5.30233	9.60895	2.49513e-06
PF01370	PDB/1bsv	Q2FVD5	91	5.2	9.60895	2.49513e-06
PF01370	PDB/1bsv	Q2FXA7	78	5.37931	9.60895	2.49513e-06
PF01370	PDB/1bsv	Q2G0Y0	121	5.62791	9.60895	2.49513e-06
PF01370	PDB/1bsv	Q2G146	114	5.18182	9.60895	2.49513e-06
PF01370	PDB/1bsv	Q2G289	125	5.43478	9.60895	2.49513e-06
PF00724	PDB/1bwk	Q2FUU2	129	5.375	9.60895	2.49513e-06
PF00724	PDB/1bwk	Q2FV17	124	5.16667	9.60895	2.49513e-06
PF00724	PDB/1bwk	Q2FV21	120	5.10638	9.60895	2.49513e-06
PF00724	PDB/1bwk	Q2FV30	149	5.22807	9.60895	2.49513e-06
PF00724	PDB/1bwk	Q2FW57	135	5.5102	9.60895	2.49513e-06
PF00724	PDB/1bwk	Q2FWB9	127	5.77273	9.60895	2.49513e-06
PF00724	PDB/1bwk	Q2FWD3	138	5.87234	9.60895	2.49513e-06
PF00724	PDB/1bwk	Q2FXE8	128	5.81818	9.60895	2.49513e-06
PF00724	PDB/1bwk	Q2FXK4	134	5.82609	9.60895	2.49513e-06
PF00724	PDB/1bwk	Q2FXR3	128	5.12	9.60895	2.49513e-06
PF00724	PDB/1bwk	Q2FXV3	136	5.66667	9.60895	2.49513e-06
PF00724	PDB/1bwk	Q2FXW4	121	5.04167	9.60895	2.49513e-06
PF00724	PDB/1bwk	Q2FY71	135	5.29412	9.60895	2.49513e-06
PF00724	PDB/1bwk	Q2FYR5	111	5.16279	9.60895	2.49513e-06
PF00724	PDB/1bwk	Q2FYU4	147	5.76471	9.60895	2.49513e-06
PF00724	PDB/1bwk	Q2FYZ7	123	5.46667	9.60895	2.49513e-06
PF00724	PDB/1bwk	Q2FZ87	113	5.02222	9.60895	2.49513e-06
PF00724	PDB/1bwk	Q2FZF9	125	5.20833	9.60895	2.49513e-06
PF00724	PDB/1bwk	Q2G002	133	5.91111	9.60895	2.49513e-06
PF00724	PDB/1bwk	Q2G0A9	142	5.68	9.60895	2.49513e-06
PF00724	PDB/1bwk	Q2G0K7	129	5.86364	9.60895	2.49513e-06
PF00724	PDB/1bwk	Q2G0Q7	129	5.73333	9.60895	2.49513e-06
PF00724	PDB/1bwk	Q2G160	133	5.42857	9.60895	2.49513e-06
PF00724	PDB/1bwk	Q2G1M7	118	5.13043	9.60895	2.49513e-06
PF00724	PDB/1bwk	Q2G224	118	5.36364	9.60895	2.49513e-06
PF00724	PDB/1bwk	Q2G248	136	5.44	9.60895	2.49513e-06
PF00724	PDB/1bwk	Q9EZ12	134	5.36	9.60895	2.49513e-06
PF00294	PDB/1bx4	Q2FWG1	114	5.18182	9.60895	2.49513e-06
PF00294	PDB/1bx4	Q2G164	142	5.46154	9.60895	2.49513e-06
PF00294	PDB/1bx4	Q2G238	141	5.64	9.60895	2.49513e-06
PF19581	PDB/1byl	Q2FV45	62	5.63636	9.60895	2.49513e-06
PF13622	PDB/1c8u	Q2G0X0	83	5.35484	9.60895	2.49513e-06
PF07995	PDB/1c9u	Q2FWX8	138	5.63265	9.60895	2.49513e-06
PF00190	PDB/1cau	Q2FWJ1	77	5.13333	9.60895	2.49513e-06
PF06368	PDB/1cb7	P0A011	127	5.08	9.60895	2.49513e-06
PF06368	PDB/1cb7	Q2FUU2	126	5.14286	9.60895	2.49513e-06
PF06368	PDB/1cb7	Q2FV17	137	5.59184	9.60895	2.49513e-06
PF06368	PDB/1cb7	Q2FV21	125	5.20833	9.60895	2.49513e-06
PF06368	PDB/1cb7	Q2FV30	172	5.93103	9.60895	2.49513e-06
PF06368	PDB/1cb7	Q2FVJ7	144	5.64706	9.60895	2.49513e-06
PF06368	PDB/1cb7	Q2FVR9	153	5.46429	9.60895	2.49513e-06
PF06368	PDB/1cb7	Q2FW57	138	5.52	9.60895	2.49513e-06
PF06368	PDB/1cb7	Q2FX16	149	5.13793	9.60895	2.49513e-06
PF06368	PDB/1cb7	Q2FXA3	141	5.22222	9.60895	2.49513e-06
PF06368	PDB/1cb7	Q2FXG3	138	5.63265	9.60895	2.49513e-06
PF06368	PDB/1cb7	Q2FXK4	129	5.48936	9.60895	2.49513e-06
PF06368	PDB/1cb7	Q2FXR3	150	5.88235	9.60895	2.49513e-06
PF06368	PDB/1cb7	Q2FXV3	126	5.14286	9.60895	2.49513e-06
PF06368	PDB/1cb7	Q2FXW4	136	5.55102	9.60895	2.49513e-06
PF06368	PDB/1cb7	Q2FY71	134	5.15385	9.60895	2.49513e-06
PF06368	PDB/1cb7	Q2FZ71	132	5.73913	9.60895	2.49513e-06
PF06368	PDB/1cb7	Q2FZ87	132	5.73913	9.60895	2.49513e-06
PF06368	PDB/1cb7	Q2FZS6	154	5.5	9.60895	2.49513e-06
PF06368	PDB/1cb7	Q2FZU7	158	5.26667	9.60895	2.49513e-06
PF06368	PDB/1cb7	Q2FZX7	137	5.70833	9.60895	2.49513e-06
PF06368	PDB/1cb7	Q2FZX9	155	5.74074	9.60895	2.49513e-06
PF06368	PDB/1cb7	Q2G030	135	5.625	9.60895	2.49513e-06
PF06368	PDB/1cb7	Q2G0A9	133	5.21569	9.60895	2.49513e-06
PF06368	PDB/1cb7	Q2G0Q7	122	5.30435	9.60895	2.49513e-06
PF06368	PDB/1cb7	Q2G151	126	5.04	9.60895	2.49513e-06
PF06368	PDB/1cb7	Q2G153	161	5.11111	9.60895	2.49513e-06
PF06368	PDB/1cb7	Q2G160	139	5.56	9.60895	2.49513e-06
PF06368	PDB/1cb7	Q2G1M7	138	5.87234	9.60895	2.49513e-06
PF06368	PDB/1cb7	Q2G2T8	130	5	9.60895	2.49513e-06
PF06368	PDB/1cb7	Q9EZ12	135	5.29412	9.60895	2.49513e-06
PF01288	PDB/1cbk	Q2G0Q5	73	5.84	9.60895	2.49513e-06
PF01182	PDB/1cd5	Q2FX90	95	5.58824	9.60895	2.49513e-06
PF01321	PDB/1chm	Q2FXL9	113	5.13636	9.60895	2.49513e-06
PF01321	PDB/1chm	Q2G1A5	59	5.13043	9.60895	2.49513e-06
PF00381	PDB/1cm2	Q2FZH6	37	5.28571	9.60895	2.49513e-06
PF00548	PDB/1cqq	Q2FXC8	88	5.67742	9.60895	2.49513e-06
PF03796	PDB/1cr0	Q2FUV2	90	5.29412	9.60895	2.49513e-06
PF03796	PDB/1cr0	Q2FUY3	92	5.25714	9.60895	2.49513e-06
PF03796	PDB/1cr0	Q2FV41	95	5	9.60895	2.49513e-06
PF03796	PDB/1cr0	Q2FVJ5	91	5.2	9.60895	2.49513e-06
PF03796	PDB/1cr0	Q2FWB1	97	5.10526	9.60895	2.49513e-06
PF03796	PDB/1cr0	Q2FWQ9	89	5.23529	9.60895	2.49513e-06
PF03796	PDB/1cr0	Q2FXI2	102	5.66667	9.60895	2.49513e-06
PF03796	PDB/1cr0	Q2FZ33	113	5.94737	9.60895	2.49513e-06
PF03796	PDB/1cr0	Q2FZF6	75	5.17241	9.60895	2.49513e-06
PF03796	PDB/1cr0	Q2G0N7	81	5.0625	9.60895	2.49513e-06
PF03796	PDB/1cr0	Q2G1S4	146	5.95918	9.60895	2.49513e-06
PF01220	PDB/1d0i	Q2FXA7	65	5.41667	9.60895	2.49513e-06
PF01220	PDB/1d0i	Q2G0G5	69	5.30769	9.60895	2.49513e-06
PF01180	PDB/1d3g	P0A011	126	5.25	9.60895	2.49513e-06
PF01180	PDB/1d3g	Q2FUU2	130	5.53191	9.60895	2.49513e-06
PF01180	PDB/1d3g	Q2FV17	133	5.65957	9.60895	2.49513e-06
PF01180	PDB/1d3g	Q2FW57	135	5.625	9.60895	2.49513e-06
PF01180	PDB/1d3g	Q2FWD3	135	5.86957	9.60895	2.49513e-06
PF01180	PDB/1d3g	Q2FXV3	120	5.10638	9.60895	2.49513e-06
PF01180	PDB/1d3g	Q2FXW4	127	5.40426	9.60895	2.49513e-06
PF01180	PDB/1d3g	Q2FY16	125	5.10204	9.60895	2.49513e-06
PF01180	PDB/1d3g	Q2FY71	149	5.96	9.60895	2.49513e-06
PF01180	PDB/1d3g	Q2FYR5	120	5.71429	9.60895	2.49513e-06
PF01180	PDB/1d3g	Q2FYU4	137	5.48	9.60895	2.49513e-06
PF01180	PDB/1d3g	Q2FZ62	126	5.47826	9.60895	2.49513e-06
PF01180	PDB/1d3g	Q2FZF9	125	5.31915	9.60895	2.49513e-06
PF01180	PDB/1d3g	Q2FZU7	161	5.55172	9.60895	2.49513e-06
PF01180	PDB/1d3g	Q2FZX7	117	5.08696	9.60895	2.49513e-06
PF01180	PDB/1d3g	Q2G002	122	5.54545	9.60895	2.49513e-06
PF01180	PDB/1d3g	Q2G030	118	5.13043	9.60895	2.49513e-06
PF01180	PDB/1d3g	Q2G0A9	138	5.63265	9.60895	2.49513e-06
PF01180	PDB/1d3g	Q2G0Q1	124	5.2766	9.60895	2.49513e-06
PF01180	PDB/1d3g	Q2G136	132	5.28	9.60895	2.49513e-06
PF01180	PDB/1d3g	Q2G160	139	5.79167	9.60895	2.49513e-06
PF01180	PDB/1d3g	Q2G1E4	119	5.06383	9.60895	2.49513e-06
PF02233	PDB/1d4o	Q2G220	81	5.22581	9.60895	2.49513e-06
PF16010	PDB/1d7b	Q2FYL0	85	5.15152	9.60895	2.49513e-06
PF16010	PDB/1d7b	Q2G017	65	5	9.60895	2.49513e-06
PF00278	PDB/1d7k	P0A011	134	5.36	9.60895	2.49513e-06
PF00278	PDB/1d7k	Q2FUU2	131	5.34694	9.60895	2.49513e-06
PF00278	PDB/1d7k	Q2FV30	148	5.10345	9.60895	2.49513e-06
PF00278	PDB/1d7k	Q2FVJ7	130	5.09804	9.60895	2.49513e-06
PF00278	PDB/1d7k	Q2FW57	144	5.76	9.60895	2.49513e-06
PF00278	PDB/1d7k	Q2FWB9	131	5.82222	9.60895	2.49513e-06
PF00278	PDB/1d7k	Q2FWD3	123	5.125	9.60895	2.49513e-06
PF00278	PDB/1d7k	Q2FXE2	134	5.36	9.60895	2.49513e-06
PF00278	PDB/1d7k	Q2FXE8	117	5.2	9.60895	2.49513e-06
PF00278	PDB/1d7k	Q2FXG3	128	5.22449	9.60895	2.49513e-06
PF00278	PDB/1d7k	Q2FXR3	128	5.01961	9.60895	2.49513e-06
PF00278	PDB/1d7k	Q2FXW4	138	5.63265	9.60895	2.49513e-06
PF00278	PDB/1d7k	Q2FYR5	119	5.40909	9.60895	2.49513e-06
PF00278	PDB/1d7k	Q2FYU4	141	5.42308	9.60895	2.49513e-06
PF00278	PDB/1d7k	Q2FZ62	133	5.54167	9.60895	2.49513e-06
PF00278	PDB/1d7k	Q2FZ71	134	5.82609	9.60895	2.49513e-06
PF00278	PDB/1d7k	Q2FZF9	137	5.59184	9.60895	2.49513e-06
PF00278	PDB/1d7k	Q2FZU3	136	5.33333	9.60895	2.49513e-06
PF00278	PDB/1d7k	Q2FZU7	155	5.16667	9.60895	2.49513e-06
PF00278	PDB/1d7k	Q2FZX9	144	5.33333	9.60895	2.49513e-06
PF00278	PDB/1d7k	Q2G002	126	5.47826	9.60895	2.49513e-06
PF00278	PDB/1d7k	Q2G030	129	5.375	9.60895	2.49513e-06
PF00278	PDB/1d7k	Q2G0A9	144	5.64706	9.60895	2.49513e-06
PF00278	PDB/1d7k	Q2G0K7	116	5.15556	9.60895	2.49513e-06
PF00278	PDB/1d7k	Q2G136	132	5.07692	9.60895	2.49513e-06
PF00278	PDB/1d7k	Q2G1G7	140	5.09091	9.60895	2.49513e-06
PF00278	PDB/1d7k	Q2G1M7	123	5.23404	9.60895	2.49513e-06
PF00278	PDB/1d7k	Q53726	121	5.26087	9.60895	2.49513e-06
PF00278	PDB/1d7k	Q9EZ12	138	5.41176	9.60895	2.49513e-06
PF00278	PDB/1d7k	Q9ZAH5	173	5.58065	9.60895	2.49513e-06
PF00215	PDB/1dbt	Q2FUU3	144	5.14286	9.60895	2.49513e-06
PF00215	PDB/1dbt	Q2FUV3	110	5.2381	9.60895	2.49513e-06
PF00215	PDB/1dbt	Q2FV30	147	5.65385	9.60895	2.49513e-06
PF00215	PDB/1dbt	Q2FVJ7	126	5.6	9.60895	2.49513e-06
PF00215	PDB/1dbt	Q2FVR9	146	5.84	9.60895	2.49513e-06
PF00215	PDB/1dbt	Q2FW73	138	5.52	9.60895	2.49513e-06
PF00215	PDB/1dbt	Q2FXA3	126	5.25	9.60895	2.49513e-06
PF00215	PDB/1dbt	Q2FXH0	111	5.69231	9.60895	2.49513e-06
PF00215	PDB/1dbt	Q2FXK4	121	5.90244	9.60895	2.49513e-06
PF00215	PDB/1dbt	Q2FXW5	154	5.22034	9.60895	2.49513e-06
PF00215	PDB/1dbt	Q2FY16	116	5.15556	9.60895	2.49513e-06
PF00215	PDB/1dbt	Q2FYU4	123	5.34783	9.60895	2.49513e-06
PF00215	PDB/1dbt	Q2FZF9	120	5.5814	9.60895	2.49513e-06
PF00215	PDB/1dbt	Q2FZU7	159	5.88889	9.60895	2.49513e-06
PF00215	PDB/1dbt	Q2G030	125	5.95238	9.60895	2.49513e-06
PF00215	PDB/1dbt	Q2G153	152	5.33333	9.60895	2.49513e-06
PF00215	PDB/1dbt	Q2G1G7	123	5.02041	9.60895	2.49513e-06
PF00215	PDB/1dbt	Q2G2D5	139	5.05455	9.60895	2.49513e-06
PF04073	PDB/1dbu	Q2G0A0	72	5.53846	9.60895	2.49513e-06
PF00378	PDB/1dci	Q2FZL5	143	5.95833	9.60895	2.49513e-06
PF00378	PDB/1dci	Q2G2S1	97	5.10526	9.60895	2.49513e-06
PF00701	PDB/1dhp	Q2FVR9	151	5.92157	9.60895	2.49513e-06
PF00701	PDB/1dhp	Q2FVT6	144	5.14286	9.60895	2.49513e-06
PF00701	PDB/1dhp	Q2FXA3	134	5.46939	9.60895	2.49513e-06
PF00701	PDB/1dhp	Q2FXK4	123	5.85714	9.60895	2.49513e-06
PF00701	PDB/1dhp	Q2FXT6	134	5.15385	9.60895	2.49513e-06
PF00701	PDB/1dhp	Q2FY16	119	5.17391	9.60895	2.49513e-06
PF00701	PDB/1dhp	Q2FYU4	132	5.61702	9.60895	2.49513e-06
PF00701	PDB/1dhp	Q2FZU7	144	5.23636	9.60895	2.49513e-06
PF00701	PDB/1dhp	Q2G0G6	139	5.91489	9.60895	2.49513e-06
PF00701	PDB/1dhp	Q2G1A9	152	5.42857	9.60895	2.49513e-06
PF00701	PDB/1dhp	Q2G1M6	140	5	9.60895	2.49513e-06
PF00701	PDB/1dhp	Q2G1R3	136	5.55102	9.60895	2.49513e-06
PF00994	PDB/1di6	Q2FZF6	70	5.38462	9.60895	2.49513e-06
PF13859	PDB/1dil	Q2FWX8	148	5.38182	9.60895	2.49513e-06
PF00697	PDB/1dl3	Q2FVJ5	99	5.5	9.60895	2.49513e-06
PF00697	PDB/1dl3	Q2FW73	126	5.25	9.60895	2.49513e-06
PF00697	PDB/1dl3	Q2FWB1	100	5.12821	9.60895	2.49513e-06
PF00697	PDB/1dl3	Q2FXH0	108	5.83784	9.60895	2.49513e-06
PF00697	PDB/1dl3	Q2FXW5	161	5.64912	9.60895	2.49513e-06
PF00697	PDB/1dl3	Q2FY16	113	5.25581	9.60895	2.49513e-06
PF00697	PDB/1dl3	Q2FZ06	93	5.02703	9.60895	2.49513e-06
PF00697	PDB/1dl3	Q2FZS6	138	5.75	9.60895	2.49513e-06
PF00697	PDB/1dl3	Q2FZU7	135	5.19231	9.60895	2.49513e-06
PF00697	PDB/1dl3	Q2G0G6	120	5.45455	9.60895	2.49513e-06
PF00697	PDB/1dl3	Q2G1A9	138	5.20755	9.60895	2.49513e-06
PF00697	PDB/1dl3	Q2G2D5	139	5.24528	9.60895	2.49513e-06
PF00875	PDB/1dnp	Q2G0A6	162	5.68421	9.60895	2.49513e-06
PF00368	PDB/1dq8	Q2FV77	139	5.14815	9.60895	2.49513e-06
PF05175	PDB/1dus	Q2FXG9	73	5.61538	9.60895	2.49513e-06
PF05175	PDB/1dus	Q2FY13	78	5.37931	9.60895	2.49513e-06
PF05175	PDB/1dus	Q2G1A8	79	5.09677	9.60895	2.49513e-06
PF05175	PDB/1dus	Q2G2A0	81	5.4	9.60895	2.49513e-06
PF05175	PDB/1dus	Q2G2X0	87	5.11765	9.60895	2.49513e-06
PF03328	PDB/1dxe	Q2FUU3	146	5.21429	9.60895	2.49513e-06
PF03328	PDB/1dxe	Q2FUV3	105	5	9.60895	2.49513e-06
PF03328	PDB/1dxe	Q2FV17	126	5.86047	9.60895	2.49513e-06
PF03328	PDB/1dxe	Q2FV30	132	5.07692	9.60895	2.49513e-06
PF03328	PDB/1dxe	Q2FXA3	126	5.25	9.60895	2.49513e-06
PF03328	PDB/1dxe	Q2FXH0	101	5.17949	9.60895	2.49513e-06
PF03328	PDB/1dxe	Q2FXK4	120	5.85366	9.60895	2.49513e-06
PF03328	PDB/1dxe	Q2FXT6	148	5.80392	9.60895	2.49513e-06
PF03328	PDB/1dxe	Q2FXV3	114	5.30233	9.60895	2.49513e-06
PF03328	PDB/1dxe	Q2FXW4	127	5.90698	9.60895	2.49513e-06
PF03328	PDB/1dxe	Q2FZS6	146	5.84	9.60895	2.49513e-06
PF03328	PDB/1dxe	Q2FZU3	127	5.64444	9.60895	2.49513e-06
PF03328	PDB/1dxe	Q2FZX9	136	5.66667	9.60895	2.49513e-06
PF03328	PDB/1dxe	Q2G0A9	130	5.77778	9.60895	2.49513e-06
PF03328	PDB/1dxe	Q2G0G6	130	5.65217	9.60895	2.49513e-06
PF03328	PDB/1dxe	Q2G1E4	127	5.90698	9.60895	2.49513e-06
PF03328	PDB/1dxe	Q2G1G0	115	5.22727	9.60895	2.49513e-06
PF03328	PDB/1dxe	Q2G1G7	134	5.46939	9.60895	2.49513e-06
PF03328	PDB/1dxe	Q2G1S2	119	5.66667	9.60895	2.49513e-06
PF01642	PDB/1e1c	P0A011	141	5.42308	9.60895	2.49513e-06
PF01642	PDB/1e1c	Q2FV17	129	5.05882	9.60895	2.49513e-06
PF01642	PDB/1e1c	Q2FV21	134	5.36	9.60895	2.49513e-06
PF01642	PDB/1e1c	Q2FVJ7	141	5.32075	9.60895	2.49513e-06
PF01642	PDB/1e1c	Q2FWB9	135	5.74468	9.60895	2.49513e-06
PF01642	PDB/1e1c	Q2FWD3	132	5.28	9.60895	2.49513e-06
PF01642	PDB/1e1c	Q2FXG3	146	5.72549	9.60895	2.49513e-06
PF01642	PDB/1e1c	Q2FXR3	140	5.28302	9.60895	2.49513e-06
PF01642	PDB/1e1c	Q2FXT6	152	5.15254	9.60895	2.49513e-06
PF01642	PDB/1e1c	Q2FXV3	150	5.88235	9.60895	2.49513e-06
PF01642	PDB/1e1c	Q2FXX2	125	5.43478	9.60895	2.49513e-06
PF01642	PDB/1e1c	Q2FY71	140	5.18519	9.60895	2.49513e-06
PF01642	PDB/1e1c	Q2FYR5	129	5.6087	9.60895	2.49513e-06
PF01642	PDB/1e1c	Q2FZ87	123	5.125	9.60895	2.49513e-06
PF01642	PDB/1e1c	Q2FZX9	141	5.03571	9.60895	2.49513e-06
PF01642	PDB/1e1c	Q2G002	126	5.25	9.60895	2.49513e-06
PF01642	PDB/1e1c	Q2G0K7	135	5.74468	9.60895	2.49513e-06
PF01642	PDB/1e1c	Q2G151	152	5.84615	9.60895	2.49513e-06
PF01642	PDB/1e1c	Q2G160	149	5.73077	9.60895	2.49513e-06
PF01642	PDB/1e1c	Q2G1M7	132	5.38776	9.60895	2.49513e-06
PF01642	PDB/1e1c	Q9EZ12	142	5.35849	9.60895	2.49513e-06
PF02441	PDB/1e20	Q2G268	127	5.08	9.60895	2.49513e-06
PF19583	PDB/1e5d	Q2FXM0	102	5.23077	9.60895	2.49513e-06
PF19583	PDB/1e5d	Q2FY29	115	5.89744	9.60895	2.49513e-06
PF01702	PDB/1efz	Q2FV30	185	5.69231	9.60895	2.49513e-06
PF01702	PDB/1efz	Q2FYR6	144	5.33333	9.60895	2.49513e-06
PF01702	PDB/1efz	Q9EZ12	164	5.65517	9.60895	2.49513e-06
PF01613	PDB/1eje	Q2FUW0	95	5.58824	9.60895	2.49513e-06
PF02902	PDB/1euv	Q2G1A5	53	5.04762	9.60895	2.49513e-06
PF01156	PDB/1ezr	Q2FV41	125	5.68182	9.60895	2.49513e-06
PF01156	PDB/1ezr	Q2FWG2	125	5.55556	9.60895	2.49513e-06
PF01156	PDB/1ezr	Q2G2P8	127	5.52174	9.60895	2.49513e-06
PF00923	PDB/1f05	Q2FUU2	134	5.95556	9.60895	2.49513e-06
PF00923	PDB/1f05	Q2FV17	130	5.77778	9.60895	2.49513e-06
PF00923	PDB/1f05	Q2FVJ7	119	5.06383	9.60895	2.49513e-06
PF00923	PDB/1f05	Q2FW73	134	5.15385	9.60895	2.49513e-06
PF00923	PDB/1f05	Q2FXE2	137	5.95652	9.60895	2.49513e-06
PF00923	PDB/1f05	Q2FXK4	119	5.53488	9.60895	2.49513e-06
PF00923	PDB/1f05	Q2FXR3	135	5.74468	9.60895	2.49513e-06
PF00923	PDB/1f05	Q2FXV3	124	5.51111	9.60895	2.49513e-06
PF00923	PDB/1f05	Q2FY71	132	5.5	9.60895	2.49513e-06
PF00923	PDB/1f05	Q2FZ62	127	5.77273	9.60895	2.49513e-06
PF00923	PDB/1f05	Q2FZF9	113	5.02222	9.60895	2.49513e-06
PF00923	PDB/1f05	Q2FZS6	135	5.19231	9.60895	2.49513e-06
PF00923	PDB/1f05	Q2FZU3	126	5.3617	9.60895	2.49513e-06
PF00923	PDB/1f05	Q2FZX7	123	5.59091	9.60895	2.49513e-06
PF00923	PDB/1f05	Q2FZX9	135	5.4	9.60895	2.49513e-06
PF00923	PDB/1f05	Q2G002	115	5.47619	9.60895	2.49513e-06
PF00923	PDB/1f05	Q2G0A9	126	5.3617	9.60895	2.49513e-06
PF00923	PDB/1f05	Q2G136	126	5.25	9.60895	2.49513e-06
PF00923	PDB/1f05	Q2G151	125	5.43478	9.60895	2.49513e-06
PF00923	PDB/1f05	Q2G1R3	126	5.04	9.60895	2.49513e-06
PF00923	PDB/1f05	Q2G2T8	135	5.625	9.60895	2.49513e-06
PF00923	PDB/1f05	Q53726	122	5.80952	9.60895	2.49513e-06
PF03033	PDB/1f0k	Q2G290	160	5.81818	9.60895	2.49513e-06
PF00725	PDB/1f0y	Q2FYG1	132	5.73913	9.60895	2.49513e-06
PF02374	PDB/1f48	Q2G1K7	105	5.67568	9.60895	2.49513e-06
PF01262	PDB/1f8g	Q2FVW4	130	5	9.60895	2.49513e-06
PF01630	PDB/1fcq	P0A011	120	5.10638	9.60895	2.49513e-06
PF01630	PDB/1fcq	Q2FUU2	122	5.30435	9.60895	2.49513e-06
PF01630	PDB/1fcq	Q2FV30	144	5.23636	9.60895	2.49513e-06
PF01630	PDB/1fcq	Q2FVJ7	122	5.08333	9.60895	2.49513e-06
PF01630	PDB/1fcq	Q2FWB9	123	5.85714	9.60895	2.49513e-06
PF01630	PDB/1fcq	Q2FWD3	134	5.95556	9.60895	2.49513e-06
PF01630	PDB/1fcq	Q2FXG3	120	5.21739	9.60895	2.49513e-06
PF01630	PDB/1fcq	Q2FXV3	116	5.04348	9.60895	2.49513e-06
PF01630	PDB/1fcq	Q2FXW4	123	5.34783	9.60895	2.49513e-06
PF01630	PDB/1fcq	Q2FXX2	105	5.12195	9.60895	2.49513e-06
PF01630	PDB/1fcq	Q2FY71	135	5.5102	9.60895	2.49513e-06
PF01630	PDB/1fcq	Q2FYR6	127	5.77273	9.60895	2.49513e-06
PF01630	PDB/1fcq	Q2FYZ7	110	5.11628	9.60895	2.49513e-06
PF01630	PDB/1fcq	Q2FZ71	114	5.30233	9.60895	2.49513e-06
PF01630	PDB/1fcq	Q2FZF9	120	5.21739	9.60895	2.49513e-06
PF01630	PDB/1fcq	Q2FZS6	144	5.43396	9.60895	2.49513e-06
PF01630	PDB/1fcq	Q2G002	122	5.67442	9.60895	2.49513e-06
PF01630	PDB/1fcq	Q2G0A9	129	5.375	9.60895	2.49513e-06
PF01630	PDB/1fcq	Q2G0K7	109	5.19048	9.60895	2.49513e-06
PF01630	PDB/1fcq	Q2G136	132	5.38776	9.60895	2.49513e-06
PF01630	PDB/1fcq	Q2G151	123	5.23404	9.60895	2.49513e-06
PF01630	PDB/1fcq	Q2G157	107	5.35	9.60895	2.49513e-06
PF01630	PDB/1fcq	Q2G1M7	114	5.18182	9.60895	2.49513e-06
PF01630	PDB/1fcq	Q2G224	115	5.47619	9.60895	2.49513e-06
PF01630	PDB/1fcq	Q2G248	137	5.70833	9.60895	2.49513e-06
PF01630	PDB/1fcq	Q53726	118	5.48837	9.60895	2.49513e-06
PF01630	PDB/1fcq	Q9EZ12	125	5.20833	9.60895	2.49513e-06
PF13419	PDB/1fez	Q2FVU7	81	5.0625	9.60895	2.49513e-06
PF13419	PDB/1fez	Q2FZA2	87	5.4375	9.60895	2.49513e-06
PF13419	PDB/1fez	Q2G0K5	94	5.52941	9.60895	2.49513e-06
PF01625	PDB/1ff3	Q2FUV5	88	5.86667	9.60895	2.49513e-06
PF00448	PDB/1ffh	Q2G0K7	100	5.12821	9.60895	2.49513e-06
PF00448	PDB/1ffh	Q2G1K7	98	5.2973	9.60895	2.49513e-06
PF00154	PDB/1g18	Q2G243	141	5.12727	9.60895	2.49513e-06
PF02572	PDB/1g5r	Q2FXA7	72	5.76	9.60895	2.49513e-06
PF13481	PDB/1g8y	Q2FUR6	87	5.11765	9.60895	2.49513e-06
PF13481	PDB/1g8y	Q2FVG0	81	5.0625	9.60895	2.49513e-06
PF13481	PDB/1g8y	Q2FZF6	70	5.38462	9.60895	2.49513e-06
PF13481	PDB/1g8y	Q2G196	86	5.54839	9.60895	2.49513e-06
PF01501	PDB/1g9r	Q2G1C0	119	5.80488	9.60895	2.49513e-06
PF01501	PDB/1g9r	Q2G1T6	125	5.10204	9.60895	2.49513e-06
PF01501	PDB/1g9r	Q2G2C4	111	5.41463	9.60895	2.49513e-06
PF01501	PDB/1g9r	Q9RQP9	127	5.77273	9.60895	2.49513e-06
PF06414	PDB/1gvn	Q2G1K7	91	5.2	9.60895	2.49513e-06
PF02156	PDB/1gvy	Q2FUU2	112	5.33333	9.60895	2.49513e-06
PF02156	PDB/1gvy	Q2FV17	116	5.52381	9.60895	2.49513e-06
PF02156	PDB/1gvy	Q2FV21	107	5.21951	9.60895	2.49513e-06
PF02156	PDB/1gvy	Q2FVJ7	127	5.77273	9.60895	2.49513e-06
PF02156	PDB/1gvy	Q2FW57	112	5.2093	9.60895	2.49513e-06
PF02156	PDB/1gvy	Q2FWD3	119	5.80488	9.60895	2.49513e-06
PF02156	PDB/1gvy	Q2FXH0	101	5.31579	9.60895	2.49513e-06
PF02156	PDB/1gvy	Q2FXR3	122	5.54545	9.60895	2.49513e-06
PF02156	PDB/1gvy	Q2FXW4	123	5.85714	9.60895	2.49513e-06
PF02156	PDB/1gvy	Q2FYR6	113	5.65	9.60895	2.49513e-06
PF02156	PDB/1gvy	Q2FYU4	120	5.33333	9.60895	2.49513e-06
PF02156	PDB/1gvy	Q2FYZ7	112	5.74359	9.60895	2.49513e-06
PF02156	PDB/1gvy	Q2FZ62	110	5.36585	9.60895	2.49513e-06
PF02156	PDB/1gvy	Q2FZU3	122	5.54545	9.60895	2.49513e-06
PF02156	PDB/1gvy	Q2FZX7	104	5.07317	9.60895	2.49513e-06
PF02156	PDB/1gvy	Q2FZX9	137	5.82979	9.60895	2.49513e-06
PF02156	PDB/1gvy	Q2G002	103	5.28205	9.60895	2.49513e-06
PF02156	PDB/1gvy	Q2G030	105	5.12195	9.60895	2.49513e-06
PF02156	PDB/1gvy	Q2G0K7	112	5.89474	9.60895	2.49513e-06
PF02156	PDB/1gvy	Q2G0Q7	115	5.89744	9.60895	2.49513e-06
PF02156	PDB/1gvy	Q2G136	115	5.11111	9.60895	2.49513e-06
PF02156	PDB/1gvy	Q2G151	121	5.62791	9.60895	2.49513e-06
PF02156	PDB/1gvy	Q2G160	111	5.16279	9.60895	2.49513e-06
PF02156	PDB/1gvy	Q2G1E4	112	5.33333	9.60895	2.49513e-06
PF02156	PDB/1gvy	Q2G1M7	108	5.4	9.60895	2.49513e-06
PF02156	PDB/1gvy	Q2G224	107	5.63158	9.60895	2.49513e-06
PF02156	PDB/1gvy	Q2G248	118	5.36364	9.60895	2.49513e-06
PF02156	PDB/1gvy	Q2G2T8	125	5.55556	9.60895	2.49513e-06
PF02156	PDB/1gvy	Q9EZ12	122	5.54545	9.60895	2.49513e-06
PF00982	PDB/1gz5	Q2G1J3	169	5.12121	9.60895	2.49513e-06
[truncated: 8,438 more rows]
